# Supplementary material for: A Computer-Aided Drug Design Approach to Predict Marine Drug-Like Leads for SARS-CoV-2 Main Protease Inhibition
Source: Mar Drugs. 2020 Dec 10;18(12):633. doi: 10.3390/md18120633 (PMC7764804; doi:10.3390/md18120633)
Supplement: Supplementary file 1 [file marinedrugs-18-00633-s001.zip]

Archive with 1 entries (1 files):
- marinedrugs-1018016-supplementary.xlsx
