# Supplementary material for: A Computer-Aided Drug Design Approach to Predict Marine Drug-Like Leads for SARS-CoV-2 Main Protease Inhibition
Source: Mar Drugs. 2020 Dec 10;18(12):633. doi: 10.3390/md18120633 (PMC7764804; doi:10.3390/md18120633)
Supplement: Supplementary file 1 [file marinedrugs-18-00633-s001.zip › marinedrugs-1018016-supplementary.xlsx]

## Sheet: Table of Contents
	A computer-aided drug design approach to predict marine drug-like leads for SARS-CoV-2 main protease inhibition
	Susana P. Gaudêncio1 and Florbela Pereira 2,*
	1S. P. Gaudêncio
	UCIBIO-REQUIMTE, Department of Chemistry, Faculty of Science and Technology, Universidade NOVA de Lisboa
	2829-516, Caparica, Portugal
	2F. Pereira
	LAQV-REQUIMTE, Department of Chemistry, Faculty of Science and Technology, Universidade NOVA de Lisboa
	2829-516, Caparica, Portugal
	* Author to whom correspondence should be addressed; E-Mail: florbela.pereira@fct.unl.pt
	Table of contents:
	Table S1. Predictions of ADMET properties with in silico methods, using the pKCSM software for a list of fifteen selected MNPs by QSAR model against SARS-CoV-2 and molecular docking of Mpro enzyme.
	Table S2. SMILES strings of the training set, the corresponding experimental and predicted activities.
	Table S3. SMILES strings of the test set, the corresponding experimental and predicted activities.
	Table S4. SMILES strings of the test 2 set, the corresponding experimental and predicted activities.
	Table S5. SMILES strings of the in-house MNPs and the corresponding predicted activities, for the virtual screening data set.
	Table S6. SMILES strings of the MNPs in clinical trials and the corresponding predicted activities, for the virtual screening data set.

## Sheet: Table S1 
	Table S1. Predictions of ADMET properties with in silico methods, using the pKCSM software for a list of fifteen selected MNPs by QSAR model against SARS-CoV-2 and molecular docking of Mpro enzyme.
										Absorption							Distribution				Metabolism							Excretion		Toxicity
	REAXYS ID	SMILES	Scaffold	MOL_WEIGHT	LOGP	#ROTATABLE_BONDS	#ACCEPTORS	#DONORS	SURFACE_AREA	Water solubility	Caco2 permeability	Intestinal absorption (human)	Skin Permeability	P-glycoprotein substrate	P-glycoprotein I inhibitor	P-glycoprotein II inhibitor	VDss (human)	Fraction unbound (human)	BBB permeability	CNS permeability	CYP2D6 substrate	CYP3A4 substrate	CYP1A2 inhibitior	CYP2C19 inhibitior	CYP2C9 inhibitior	CYP2D6 inhibitior	CYP3A4 inhibitior	Total Clearance	Renal OCT2 substrate	AMES toxicity	Max. tolerated dose (human)	hERG I inhibitor	hERG II inhibitor	Oral Rat Acute Toxicity (LD50)	Oral Rat Chronic Toxicity (LOAEL)	Hepatotoxicity	Skin Sensitisation	<i>T.Pyriformis</i> toxicity	Minnow toxicity
	22947654	[H]OC(=O)[C@]1(C([H])([H])[H])[C@@]([H])(O[H])C([H])([H])C([H])([H])[C@@]2(c3c([H])c4c(c([H])c3C([H])([H])C([H])([H])[C@@]12[H])n(-n1c2c([H])c([H])c([H])c([H])c2c2c([H])c3c(c([H])c12)C([H])([H])C([H])([H])[C@]1([H])[C@]3(C([H])([H])[H])C([H])([H])C([H])([H])[C@]([H])(O[H])[C@]1(C(=O)O[H])C([H])([H])[H])c1c([H])c([H])c([H])c([H])c41)C([H])([H])[H]	N–N-linked dimeric indole alkaloids; carbazoles	724.898	8.3452	3	6	4	313.529	-2.91	0.26	71.927	-2.735	Yes	No	No	-1.029	0.342	-0.925	-2.493	No	Yes	No	No	Yes	No	No	-1.358	No	No	0.434	No	No	2.496	2.94	No	No	0.285	-3.968
	22947655	[H]OC(=O)[C@]1(C([H])([H])[H])[C@@]([H])(O[H])C([H])([H])C([H])([H])[C@@]2(c3c([H])c4c(c([H])c3C([H])([H])C([H])([H])[C@@]12[H])n(-n1c2c([H])c([H])c([H])c([H])c2c2c([H])c3c(c([H])c12)C([H])([H])C([H])([H])[C@]1([H])[C@]3(C([H])([H])[H])C([H])([H])C([H])([H])[C@]([H])(O[H])[C@]1(C(=O)O[H])C([H])([H])[H])c1c([H])c([H])c([H])c([H])c41)C([H])([H])[H]	N–N-linked dimeric indole alkaloids; carbazoles	724.898	8.3452	3	6	4	313.529	-2.91	0.26	71.927	-2.735	Yes	No	No	-1.029	0.342	-0.925	-2.493	No	Yes	No	No	Yes	No	No	-1.358	No	No	0.434	No	No	2.496	2.94	No	No	0.285	-3.968
	22435742	[H]Oc1c2C(=O)c3c([H])c([H])c(c(O[H])c3C(=O)c2c([H])c2C(=O)C([H])([H])[C@@](O[C@]3([H])O[C@@]([H])(C([H])([H])[H])[C@@]([H])(O[C@]4([H])O[C@]([H])(C(=O)C([H])([H])C4([H])[H])C([H])([H])[H])C([H])([H])C3([H])[H])(C([H])([H])[H])C([H])([H])c12)[C@]1([H])O[C@]([H])(C([H])([H])[H])[C@@]([H])(O[C@]2([H])O[C@@]([H])(C([H])([H])[H])[C@@]([H])(O[C@]3([H])O[C@]([H])(C(=O)C([H])([H])C3([H])[H])C([H])([H])[H…	Anthraquinone	921.002	5.382	9	17	3	382.163	-3.12	0.547	93.057	-2.735	Yes	Yes	No	1.059	0.24	-2.64	-3.93	No	Yes	No	No	No	No	No	-0.478	No	No	-0.14	No	No	3.11	1.205	No	No	0.285	4.022
	22435744	[H]Oc1c2C(=O)C3=C(C(=O)c2c([H])c([H])c1[C@]1([H])O[C@]([H])(C([H])([H])[H])[C@@]([H])(O[C@]2([H])O[C@@]([H])(C([H])([H])[H])[C@@]([H])(O[C@]4([H])O[C@]([H])(C(=O)C([H])([H])C4([H])[H])C([H])([H])[H])C([H])([H])C2([H])[H])[C@]([H])(O[H])C1([H])[H])[C@@]1(O[H])C(=O)C([H])([H])[C@@](O[C@]2([H])O[C@@]([H])(C([H])([H])[H])[C@@]([H])(O[C@]4([H])O[C@]([H])(C(=O)C([H])([H])C4([H])[H])C([H])([H])[H])C([H]…	Anthraquinone	939.017	3.8426	9	18	4	387.705	-3.164	0.601	59.827	-2.735	Yes	Yes	No	0.752	0.305	-2.444	-3.793	No	Yes	No	No	No	No	No	-0.268	No	No	-1.256	No	No	3.321	1.504	No	No	0.285	5.687
	30380251	[H]N([H])c1c(C(=O)N([H])[C@@]2([H])C(=O)N([H])[C@]([H])(C(=O)N3C([H])([H])C([H])([H])C([H])([H])[C@]3([H])C(=O)N(C([H])([H])[H])C([H])([H])C(=O)N(C([H])([H])[H])[C@@]([H])(C(=O)O[C@]2([H])C([H])([H])[H])C([H])(C([H])([H])[H])C([H])([H])[H])C([H])(C([H])([H])[H])C([H])([H])[H])c2nc3c(c([H])c([H])c(c3oc2c(c1=O)C([H])([H])[H])C([H])([H])[H])C(=O)N([H])[C@]1([H])C(=O)N([H])[C@@]([H])(C(=O)N2C([H])([H…	phenoxazinone with two pentapeptide lactones	1255.438	0.72564	8	18	5	521.823	-2.892	1.486	18.937	-2.735	Yes	Yes	No	0.174	0.321	-1.504	-3.227	No	Yes	No	No	No	No	No	-1.36	No	No	0.288	No	Yes	3.029	4.874	Yes	No	0.285	14.123
	19600610	[H]N(C(=O)c1nc2c([H])c([H])c([H])c([H])c2nc1[H])[C@@]1([H])C(=O)N([H])[C@]([H])(C(=O)N(C([H])([H])[H])[C@]2([H])C(=O)N(C([H])([H])[H])[C@]([H])(C(=O)OC([H])([H])[C@@]([H])(N([H])C(=O)c3nc4c([H])c([H])c([H])c([H])c4nc3[H])C(=O)N([H])[C@]([H])(C(=O)N(C([H])([H])[H])[C@]([H])(C(=O)N(C([H])([H])[H])[C@]([H])(C(=O)OC1([H])[H])C([H])(C([H])([H])[H])C([H])([H])[H])C([H])(SC([H])([H])[H])S(=O)C2([H])[H])…	quinoxaline	1117.278	-0.3492	7	18	4	456.070	-2.902	1.356	17.276	-2.735	Yes	Yes	Yes	0.034	0.236	-2.292	-4.235	No	Yes	No	No	No	No	No	0.569	No	No	0.482	No	Yes	2.568	5.878	Yes	No	0.285	10.069
	22435741	[H]OC(=O)C([H])([H])[C@@](O[C@]1([H])O[C@@]([H])(C([H])([H])[H])[C@@]([H])(O[C@]2([H])O[C@]([H])(C(=O)C([H])([H])C2([H])[H])C([H])([H])[H])C([H])([H])C1([H])[H])(C([H])([H])[H])C([H])([H])c1c([H])c([H])c2C(=O)c3c(O[H])c(c([H])c([H])c3C(=O)c2c1O[H])[C@]1([H])O[C@]([H])(C([H])([H])[H])[C@@]2([H])O[C@]3([H])O[C@]([H])(C(=O)C([H])([H])[C@]3([H])O[C@]2([H])C1([H])[H])C([H])([H])[H]	Anthraquinone	822.857	4.3765	9	15	3	339.865	-3.238	0.657	69.822	-2.735	Yes	No	No	0.927	0.222	-2.496	-4.034	No	Yes	No	No	No	No	No	-0.332	No	No	0.266	No	Yes	3.089	1.218	No	No	0.285	0.728
	7450892	[H]O[C@]12C([H])([H])c3c(O[C@]1(C([H])([H])[H])C([H])([H])C([H])([H])[C@@]1(O[H])C(C([H])=C([H])C(=O)[C@]21C([H])([H])[H])(C([H])([H])[H])C([H])([H])[H])c([H])c(oc3=O)-c1c([H])c([H])c(OC([H])([H])[H])c(OC([H])([H])[H])c1[H]	benzo[f]pyrano[4,3-b]chromene	496.556	3.445	3	8	2	209.042	-4.281	0.838	100	-3.035	No	Yes	No	-0.1	0.13	-0.886	-3.042	No	Yes	No	No	Yes	No	Yes	0.119	No	No	-0.226	No	Yes	3.027	1.76	No	No	0.299	0.69
	19384758	[H]N1C(=O)[C@@]23N(C(=O)[C@@]11C(=O)c4c(n([H])c5c6C([H])=C([H])C(Oc6c([H])c([H])c45)(C([H])([H])[H])C([H])([H])[H])C(C([H])([H])[H])(C([H])([H])[H])[C@]1([H])C2([H])[H])C([H])([H])C([H])([H])C3([H])[H]	Prenylated Indole Alkaloids	445.519	3.0757	0	4	2	191.080	-3.188	1.468	99.638	-2.979	Yes	Yes	No	0.583	0.127	-0.523	-3.063	No	Yes	No	No	No	No	No	-0.383	No	No	-0.946	No	No	2.634	0.087	Yes	No	0.287	0.969
	26845562	[H]OC([H])([H])[C@@]1([H])O[C@@]([H])(O[C@@]2([H])C([H])([H])C([H])([H])[C@@]3(C([H])([H])[H])[C@@]([H])(C([H])([H])C([H])([H])[C@@]4([H])C([H])([H])c5c(n([H])c6c([H])c([H])c([H])c([H])c56)[C@]34C([H])([H])[H])[C@]2(C([H])([H])[H])C([H])([H])C([H])([H])C([H])=C(C([H])([H])[H])C([H])([H])[H])[C@@]([H])(O[H])[C@@]([H])(O[H])[C@]1([H])O[H]	Indoloditerpenes	567.767	4.7458	6	6	5	243.502	-3.974	0.357	63.774	-2.733	Yes	Yes	Yes	-0.484	0.144	-0.774	-2.904	No	Yes	No	No	No	No	Yes	0.189	No	No	-0.329	No	Yes	2.888	3.392	No	No	0.285	-5.473
	19384759	[H]N1C(=O)[C@@]23N(C(=O)[C@@]11[C@@]([H])(OC([H])([H])[H])c4c(n([H])c5c6C([H])=C([H])C(Oc6c([H])c([H])c45)(C([H])([H])[H])C([H])([H])[H])C(C([H])([H])[H])(C([H])([H])[H])[C@]1([H])C2([H])[H])C([H])([H])C([H])([H])C3([H])[H]	Prenylated Indole Alkaloids	461.562	3.5805	1	4	2	198.397	-3.318	1.068	92.899	-3.003	Yes	Yes	Yes	0.628	0.115	-0.559	-3.047	No	Yes	No	Yes	No	No	Yes	-0.29	No	No	-0.983	No	No	2.77	-0.108	Yes	No	0.287	1.158
	22435737	[H]OC(=O)C([H])([H])[C@@](O[H])(C([H])([H])[H])C([H])([H])c1c([H])c([H])c2C(=O)c3c(O[H])c(c([H])c([H])c3C(=O)c2c1O[H])[C@]1([H])O[C@]([H])(C([H])([H])[H])[C@@]([H])(O[C@]2([H])O[C@@]([H])(C([H])([H])[H])[C@@]([H])(O[C@]3([H])O[C@]([H])(C(=O)C([H])([H])C3([H])[H])C([H])([H])[H])C([H])([H])C2([H])[H])[C@]([H])(O[H])C1([H])[H]	Anthraquinone	712.745	3.2417	9	13	5	293.774	-3.328	0.619	52.641	-2.735	Yes	No	No	1.114	0.184	-2.038	-4.014	No	No	No	No	No	No	No	-0.044	No	No	0.771	No	Yes	3.006	1.961	No	No	0.285	4.322
	30380253	[H]OC1([H])C([H])([H])N2C(=O)[C@@]([H])(N([H])C(=O)[C@]([H])(N([H])C(=O)c3c(N([H])[H])c(=O)c(c4oc5c(c([H])c([H])c(C(=O)N([H])[C@]6([H])C(=O)N([H])[C@@]([H])(C(=O)N7C([H])([H])C([H])([H])C([H])([H])[C@@]7([H])C(=O)N(C([H])([H])[H])C([H])([H])C(=O)N(C([H])([H])[H])[C@]([H])(C(=O)O[C@@]6([H])C([H])([H])[H])C([H])(C([H])([H])[H])C([H])([H])[H])C([H])(C([H])([H])[H])C([H])([H])[H])c5nc34)C([H])([H])[H…	phenoxazinone with two pentapeptide lactones	1271.437	-0.30356	8	19	6	526.617	-2.892	1.406	15.895	-2.735	Yes	No	No	0.606	0.272	-1.994	-3.302	No	Yes	No	No	No	No	No	-1.382	No	No	0.384	No	Yes	2.66	5.286	Yes	No	0.285	15.997
	10720065	BrC1=CC=C2C=C(NC2=C1)C(=O)C1=NC(=CN1)C1=CNC2=CC(Br)=CC=C12	Bromoindole	484.151	5.7953	3	2	3	170.018	-2.904	0.49	90.8	-2.735	Yes	No	Yes	0.077	0.182	-1.558	-1.69	Yes	No	Yes	Yes	Yes	No	Yes	1.039	Yes	Yes	0.446	No	Yes	2.389	1.534	No	No	0.285	-0.104
	10714788	BrC1=CC=C2C(NC=C2C2=CNC(=N2)C(=O)C2=CC3=CC=CC=C3N2)=C1	Bromoindole	405.255	5.0328	3	2	3	156.150	-2.893	1.062	86.382	-2.735	Yes	Yes	Yes	-0.132	0.155	-1.051	-1.707	No	Yes	Yes	Yes	Yes	Yes	Yes	1.016	Yes	Yes	0.429	No	Yes	2.416	1.178	No	No	0.285	1.898

## Sheet: Table S2
	Table S2. SMILES strings of the training set, the corresponding experimental and predicted activities.
	ChEMBL ID	SMILES	Name	Experimental Classe	Prediction ExtCDK model	Prediction 1D&2D model	Prediction MACCS model	Prediction CM model	Structural cluster
	CHEMBL4303167	[H]Oc1c([H])c([H])c(c([H])c1[H])[C@@]([H])(O[H])[C@]([H])(O[H])[C@]1([H])N([H])C(=O)[C@@]2([H])N(C(=O)[C@@]([H])(N([H])C(=O)[C@@]([H])(N([H])C(=O)C([H])([H])C([H])([H])C([H])([H])C([H])([H])C([H])([H])C([H])([H])C([H])([H])C([H])([H])C([H])(C([H])([H])[H])C([H])([H])C([H])(C([H])([H])[H])C([H])([H])C([H])([H])[H])C([H])([H])[C@@]([H])(O[H])[C@@]([H])(N([H])C([H])([H])C([H])([H])N([H])[H])N([H])C(…		B	C	B	C	C	I
	CHEMBL299879	[H]N(C([H])([H])C1([H])C([H])([H])c2c([H])c([H])c([H])c([H])c2C([H])([H])C1([H])[H])C([H])([H])[C@@]1([H])C([H])([H])C([H])([H])[C@]([H])(C([H])([H])N([H])S(=O)(=O)c2c([H])c([H])c([H])c([H])c2[N+]([O-])=O)C([H])([H])C1([H])[H]		A	A	C	C	C	II
	CHEMBL555654	[H]c1c([H])c([H])c(c([H])c1[H])C([H])(C(=O)OC([H])([H])C([H])([H])N(C([H])([H])C([H])([H])[H])C([H])([H])C([H])([H])[H])c1c([H])c([H])c([H])c([H])c1[H]	ADIPHENINE HYDROCHLORIDE	C	C	C	C	C	III
	CHEMBL435734	[H]Oc1c([H])c([H])c(c([H])c1OC([H])([H])[H])C([H])([H])[C@@]1([H])C(=O)OC([H])([H])[C@]1([H])C([H])([H])c1c([H])c([H])c(OC([H])([H])[H])c(OC([H])([H])[H])c1[H]	ARCTIGENIN	C	C	C	C	C	III
	CHEMBL179242	[H]c1c([H])c([H])c2c(c1[H])c([H])c([H])n1c2nc(c([H])c1=O)N1C([H])([H])C([H])([H])OC([H])([H])C1([H])[H]		C	A	C	C	C	IV
	CHEMBL178862	[H]c1c(ssc1=S)-c1c([H])c([H])c(OC([H])([H])[H])c([H])c1[H]	ANETHOLTRITHION	C	C	C	C	C	V
	CHEMBL1200758	[H]OC(=O)[C@]1([H])N2C(=O)[C@@]([H])(N([H])C(=O)[C@]([H])(N([H])[H])c3c([H])c([H])c([H])c([H])c3[H])[C@@]2([H])SC1(C([H])([H])[H])C([H])([H])[H]	AMPICILLIN SODIUM	C	C	B	C	C	VI
	CHEMBL180966	[H]OC(=O)C([H])([H])N(C([H])([H])[H])C([H])([H])C([H])([H])[C@@]([H])(Oc1c([H])c([H])c(c([H])c1[H])-c1c([H])c([H])c([H])c([H])c1[H])c1c([H])c([H])c(F)c([H])c1[H]		C	A	A	C	A	VII
	CHEMBL1200756	[H]Oc1c(nc([H])c(c1C([H])([H])O[H])C([H])([H])O[H])C([H])([H])[H]	PYRIDOXINE HYDROCHLORIDE	C	C	C	B	C	I
	CHEMBL184074	[H]Oc1c([H])c([H])c(c([H])c1[H])-c1c(c2c([H])c(O[H])c([H])c([H])c2n1C([H])([H])C([H])([H])C([H])([H])C([H])([H])C([H])([H])C([H])([H])C([H])([H])C([H])([H])C([H])([H])C([H])([H])S(=O)(=O)C([H])([H])C([H])([H])C([H])([H])C([H])([H])C([H])([H])[H])C([H])([H])[H]		C	A	A	C	A	VI
	CHEMBL187460	[H]c1c([H])c2c(c3C(=O)C(=O)C4=C(OC([H])([H])[C@]4([H])C([H])([H])[H])c13)C([H])([H])C([H])([H])C([H])([H])C2(C([H])([H])[H])C([H])([H])[H]	CRYPTOTANSHINONE	C	A	C	C	C	II
	CHEMBL1443376	[H]N(C(=O)c1c([H])c(C#N)c2c([H])c([H])c([H])c([H])c2c1OC([H])([H])[H])C([H])([H])[C@]1([H])N(C([H])([H])C([H])([H])C([H])([H])C([H])([H])[H])C([H])([H])C([H])([H])C1([H])[H]		C	B	C	C	C	I
	CHEMBL1444844	[H]c1c([H])c(c([H])c([H])c1OC([H])([H])[H])C([H])([H])[C@@]([H])(N(C([H])([H])C([H])([H])[H])C([H])([H])C([H])([H])C([H])([H])C([H])([H])OC(=O)c1c([H])c([H])c(OC([H])([H])[H])c(OC([H])([H])[H])c1[H])C([H])([H])[H]		C	C	C	C	C	V
	CHEMBL1451395	[H]Oc1c([H])c(c2O[C@](C([H])([H])[H])(C([H])([H])C([H])([H])C([H])([H])[C@]([H])(C([H])([H])[H])C([H])([H])C([H])([H])C([H])([H])[C@]([H])(C([H])([H])[H])C([H])([H])C([H])([H])C([H])([H])C([H])(C([H])([H])[H])C([H])([H])[H])C([H])([H])C([H])([H])c2c1[H])C([H])([H])[H]	E309	C	A	A	A	A	II
	CHEMBL1483237	[H]C([H])(C#CC([H])([H])N1C([H])([H])C([H])([H])C([H])([H])C1([H])[H])N1C([H])([H])C([H])([H])C([H])([H])C1([H])[H]		C	C	C	C	C	VIII
	CHEMBL1484857	[H]OC(=O)C([H])([H])C([H])([H])C(=O)N([H])c1c([H])c([H])c(c([H])c1[H])S(=O)(=O)N([H])c1nc([H])c([H])s1	SUCCINYLSULFATHIAZOLE	C	C	C	C	C	VIII
	CHEMBL488755	[H]Oc1c([H])c([H])c2c3-c4c([H])c([H])c([H])c([H])c4C(=O)c3c(nc2c1[H])N([H])C([H])([H])C([H])([H])N(C([H])([H])[H])C([H])([H])[H]		A	A	C	C	C	IV
	CHEMBL483158	[H]OC(=O)c1c([H])c([H])c(N([H])c2nc([H])c3c(n2)-c2c([H])c([H])c(Cl)c([H])c2C(=NC3([H])[H])c2c(F)c([H])c([H])c([H])c2OC([H])([H])[H])c([H])c1OC([H])([H])[H]	ALISERTIB	C	C	A	A	A	IX
	CHEMBL562668	[H]N([H])C(=O)C1(N([H])C([H])([H])C([H])([H])[H])C([H])([H])C([H])([H])N(c2nc([H])nc3n(c(nc23)-c2c([H])c([H])c([H])c([H])c2Cl)-c2c([H])c([H])c(Cl)c([H])c2[H])C([H])([H])C1([H])[H]	OTENABANT	C	A	A	A	A	IV
	CHEMBL1729	[H]N([H])c1c([H])c(OC([H])([H])[H])c(c([H])c1Cl)C(=O)N([H])C1([H])C([H])([H])C([H])([H])N(C([H])([H])C([H])([H])C([H])([H])Oc2c([H])c([H])c(F)c([H])c2[H])C([H])([H])C1([H])OC([H])([H])[H]	CISAPRIDE	C	B	A	B	B	II
	CHEMBL1652621	[H]N1C(=O)C([H])([H])C([H])([H])c2c([H])c(\C([H])=C(/[H])C(=O)N(C([H])([H])[H])C([H])([H])c3oc4c([H])c([H])c([H])c([H])c4c3C([H])([H])[H])c([H])nc12	AFN-1252	C	A	A	C	A	X
	CHEMBL597997	[H]OC(=O)c1c([H])c([H])c(c([H])c1[H])C1(N([H])C(=O)c2c(sc(c2C([H])([H])c2c([H])c([H])c(c([H])c2[H])C(F)(F)F)C([H])([H])[H])C([H])([H])[H])C([H])([H])C1([H])[H]		C	C	A	B	C	VI
	CHEMBL1720051	[H]c1c([H])c([H])c2c(oc(=O)n([H])c2=O)c1[H]	CARSALAM	C	C	C	C	C	IV
	CHEMBL592652	[H]N(c1c([H])c([H])c([H])c([H])c1[H])c1c([H])c([H])c(N([H])S(=O)(=O)c2c([H])c([H])sc2C(=O)OC([H])([H])[H])c(OC([H])([H])[H])c1[H]		C	C	C	C	C	IX
	CHEMBL1738889	[H]O[C@@](C(=O)N([H])c1c([H])c([H])c(C#N)c(c1[H])C(F)(F)F)(C([H])([H])[H])C([H])([H])Oc1c([H])c([H])c(C#N)c([H])c1[H]	ENOBOSARM	C	B	C	C	C	VII
	CHEMBL1775179	[H]c1nn(-c2c([H])c([H])c(c([H])c2F)S(=O)(=O)C([H])([H])[H])c2nc([H])nc(OC3([H])C([H])([H])C([H])([H])N(C(=O)OC([H])(C([H])([H])[H])C([H])([H])[H])C([H])([H])C3([H])[H])c12		C	C	A	A	A	IX
	CHEMBL1801932	[H]N([H])C([H])([H])C([H])([H])C([H])([H])C([H])([H])C([H])([H])C([H])([H])N([H])c1nc2c(c([H])nn2c(N([H])C([H])([H])c2c([H])c([H])c([H])c([H])c2[H])c1[H])C([H])(C([H])([H])[H])C([H])([H])[H]		C	A	A	A	A	IV
	CHEMBL1870764	[H]OC(=O)c1c([H])c2c([H])c([H])c([H])c([N+]([O-])=O)c2n1[H]		C	C	C	C	C	I
	CHEMBL1951714	[H]OC([H])([H])C([H])([H])C([H])([H])C([H])([H])C([H])([H])C([H])([H])C([H])([H])C([H])([H])C([H])([H])C([H])([H])C([H])([H])C([H])([H])C([H])([H])C([H])([H])C([H])([H])C([H])([H])C([H])([H])C([H])([H])C([H])([H])C([H])([H])C([H])([H])C([H])([H])C([H])([H])C([H])([H])C([H])([H])C([H])([H])C([H])([H])C([H])([H])[H]	Octacosanol	C	C	C	C	C	VIII
	CHEMBL1976486	[H]N(\N=C(\c1nc([H])c([H])c([H])c1[H])C([H])([H])[H])C(=S)N1C([H])([H])C([H])([H])C1([H])[H]		A	C	C	C	C	VI
	CHEMBL1995703	[H]N(c1nc([H])c(c(n1)N([H])c1c([H])c([H])c([H])c(c1[H])S(=O)(=O)N([H])C(C([H])([H])[H])(C([H])([H])[H])C([H])([H])[H])C([H])([H])[H])c1c([H])c([H])c(c([H])c1[H])N1C([H])([H])C([H])([H])N(C([H])([H])[H])C([H])([H])C1([H])[H]		C	C	A	A	A	VIII
	CHEMBL2001019	[H]OC([H])([H])C([H])([H])n1nc([H])c(c1[H])-c1nc2n(nnc2nc1[H])C([H])([H])c1c([H])c([H])c2nc([H])c([H])c([H])c2c1[H]	PF-04217903	C	A	A	A	A	VI
	CHEMBL2016681	[H]N(C(=O)[C@@]1([H])C([H])([H])C([H])([H])[C@]([H])(N([H])S(=O)(=O)C(C([H])([H])[H])(C([H])([H])[H])C([H])([H])[H])C([H])([H])C1([H])[H])c1nc([H])c(c([H])c1[H])C(F)(F)F	VELNEPERIT	C	A	C	C	C	X
	CHEMBL2023898	[H]N(C(=O)OC([H])([H])[H])[C@]([H])(C(=O)N1C([H])([H])C([H])([H])C([H])([H])[C@@]1([H])c1nc([H])c(n1[H])-c1c([H])c([H])c(c([H])c1[H])-c1c([H])c([H])c(c([H])c1[H])-c1c([H])nc(n1[H])[C@@]1([H])N(C(=O)[C@@]([H])(N([H])C(=O)OC([H])([H])[H])C([H])(C([H])([H])[H])C([H])([H])[H])C([H])([H])C([H])([H])C1([H])[H])C([H])(C([H])([H])[H])C([H])([H])[H]	DACLATASVIR	C	C	A	C	C	IV
	CHEMBL262766	[H]N(C(=O)c1snnc1C([H])([H])[H])c1c([H])c([H])c(c([H])c1[H])-n1nc(c([H])c1C(F)(F)F)C(F)(F)F		A	A	C	C	C	IV
	CHEMBL1129	[H]OC([H])([H])[C@@]1([H])O[C@@]([H])(n2c([H])c(c(=O)n([H])c2=O)C(F)(F)F)C([H])([H])[C@]1([H])O[H]	TRIFLURIDINE	C	C	C	C	C	I
	CHEMBL318153	[H]OC([H])([H])[C@@]1([H])O[C@@]([H])(n2c([H])c(c(=O)n([H])c2=O)C([H])([H])C([H])([H])[H])C([H])([H])[C@]1([H])O[H]	EDOXUDINE	C	C	C	C	C	I
	CHEMBL108335	[H]N([H])C(=O)[C@@]([H])(N([H])C(=O)[C@]([H])(N([H])C(=O)[C@@]([H])(N([H])C(=O)[C@@]([H])(N([H])C(=O)[C@]([H])(N([H])C(=O)[C@@]([H])(N([H])[H])C([H])([H])c1nc([H])n([H])c1[H])C([H])([H])c1c(n([H])c2c([H])c([H])c([H])c([H])c12)C([H])([H])[H])C([H])([H])[H])C([H])([H])c1c([H])n([H])c2c([H])c([H])c([H])c([H])c12)C([H])([H])c1c([H])c([H])c([H])c([H])c1[H])C([H])([H])C([H])([H])C([H])([H])C([H])([H])N…	EXAMORELIN	C	C	A	C	C	IV
	CHEMBL1599248	[H]N([H])c1c([H])c(OC([H])([H])[H])c(c([H])c1Cl)C(=O)N([H])C1([H])C([H])([H])C([H])([H])N(C([H])([H])c2c([H])c([H])c([H])c([H])c2[H])C([H])([H])C1([H])[H]	CLEBOPRIDE MALEATE	B	C	A	C	C	II
	CHEMBL320497	[H]ON([H])C(=O)C([H])([H])C([H])([H])C([H])([H])C([H])([H])C([H])([H])C([H])([H])C(=O)N([H])O[H]	SUBEROHYDROXAMIC ACID	C	C	B	C	C	VIII
	CHEMBL1168	[H]OC(=O)[C@@]1([H])N(C(=O)[C@@]([H])(N([H])[C@]([H])(C(=O)OC([H])([H])C([H])([H])[H])C([H])([H])C([H])([H])c2c([H])c([H])c([H])c([H])c2[H])C([H])([H])[H])[C@@]2([H])C([H])([H])C([H])([H])C([H])([H])[C@@]2([H])C1([H])[H]	RAMIPRIL	C	C	C	C	C	I
	CHEMBL331237	[H]OC([H])([H])[C@@]1([H])O[C@@]([H])(n2c([H])c3c(nn(c4nc([H])nc2c34)C([H])([H])[H])N([H])[H])[C@]([H])(O[H])[C@]1([H])O[H]	TRICIRIBINE	C	C	C	B	C	IV
	CHEMBL325226	[H]N(C(=O)N1C([H])([H])C([H])([H])OC([H])([H])C1([H])[H])c1c([H])c([H])c2n(c3c([H])c([H])c([H])c([H])c3c2c1C([H])([H])[H])C([H])(C([H])([H])[H])C([H])([H])[H]		C	A	A	A	A	VI
	CHEMBL1180	[H]OC(=O)c1c([H])c([H])c2c([H])c(c([H])c([H])c2c1[H])-c1c([H])c([H])c(O[H])c(c1[H])C12C([H])([H])C3([H])C([H])([H])C([H])(C([H])([H])C([H])(C3([H])[H])C1([H])[H])C2([H])[H]	O-DEMETHYLATED ADAPALENE	B	C	A	C	C	III
	CHEMBL333081	[H]N(C(=O)N1N([H])C(=O)[C@@]([H])(c2c([H])c([H])c([H])c([H])c2[H])[C@]1([H])c1c([H])c([H])c([H])c([H])c1[H])c1c([H])c([H])c(Br)c([H])c1[H]		C	A	A	C	A	I
	CHEMBL332898	[H]N(c1nnc(-c2c([H])c([H])c([H])c([H])c2[H])c2c([H])c([H])c([H])c([H])c12)c1c([H])c([H])c([H])c(Cl)c1[H]		C	C	A	A	A	I
	CHEMBL122413	[H]N(C(=O)C(\[H])=C(/[H])c1c([H])c([H])c(Cl)c([H])c1[H])c1c([H])c([H])c([H])c(OC([H])([H])[H])c1[H]		B	B	C	C	C	III
	CHEMBL1191	[H]N([H])c1c([H])c([H])c(c([H])c1[H])S(=O)(=O)N([H])c1nnc(s1)C([H])([H])[H]	SULFAMETHIZOLE	C	C	C	C	C	VIII
	CHEMBL1201171	[H]c1c([H])c(OC([H])([H])C([H])([H])C([H])([H])C([H])([H])[H])c([H])c([H])c1OC([H])([H])C([H])([H])C([H])([H])N1C([H])([H])C([H])([H])OC([H])([H])C1([H])[H]	PRAMOXINE HYDROCHLORIDE	C	C	C	C	C	VII
	CHEMBL1200654	[H]N([H])c1c([H])c([H])c(c([H])c1OC([H])([H])C([H])([H])C([H])([H])C([H])([H])[H])C(=O)OC([H])([H])C([H])([H])N(C([H])([H])C([H])([H])[H])C([H])([H])C([H])([H])[H]	BENOXINATE HYDROCHLORIDE	C	C	C	C	C	II
	CHEMBL127071	[H]N1C([H])([H])C([H])([H])C([H])([H])[C@@]1([H])C([H])([H])Oc1c([H])c([H])c([H])nc1C([H])([H])[H]	POZANICLINE	C	C	C	C	C	II
	CHEMBL334491	[H]c1c([H])c([H])c(c([H])c1[H])C1(c2c([H])c([H])c([H])c([H])c2[H])C([H])([H])C([H])([H])N(C([H])([H])C1([H])[H])C(C([H])([H])[H])(C([H])([H])[H])C([H])([H])[H]	BUDIPINE	C	C	C	A	C	III
	CHEMBL1200930	[H]c1nc(c(c(OC([H])([H])C([H])([H])C([H])([H])OC([H])([H])[H])c1[H])C([H])([H])[H])C([H])([H])S(=O)c1nc2c([H])c([H])c([H])c([H])c2n1[H]	RABEPRAZOLE SODIUM	C	B	B	B	B	II
	CHEMBL137648	[H]c1c([H])c([H])c(c([H])c1[H])N1C([H])([H])N(C(=O)C11C([H])([H])C([H])([H])N(C([H])([H])C([H])([H])C([H])([H])C(=O)c2c([H])c([H])c(F)c([H])c2[H])C([H])([H])C1([H])[H])C([H])([H])c1c([H])c([H])c([H])c(F)c1[H]		A	B	A	B	B	IV
	CHEMBL1233	[H]N([H])C(=O)OC([H])([H])C(C([H])([H])[H])(C([H])([H])OC(=O)N([H])C([H])(C([H])([H])[H])C([H])([H])[H])C([H])([H])C([H])([H])C([H])([H])[H]	CARISOPRODOL	C	B	C	B	B	VIII
	CHEMBL142009	[H]N(C([H])([H])c1c([H])c([H])nc([H])c1[H])[C@]([H])(C(=O)N1C([H])([H])c2c([H])c(OC([H])([H])[H])c(OC([H])([H])[H])c([H])c2C([H])([H])C1([H])[H])C(C([H])([H])[H])(C([H])([H])[H])C([H])([H])[H]		A	C	C	B	C	X
	CHEMBL1201022	[H]N([H])c1nc(N([H])[H])c(\N=N\c2c([H])c([H])c([H])c([H])c2[H])c([H])c1[H]	PHENAZOPYRIDINE HYDROCHLORIDE	C	C	C	A	C	VIII
	CHEMBL139835	[H]C1=C2C(Cl)=C([H])[C@@]3([H])[C@]4([H])C([H])([H])C([H])([H])[C@](OC(=O)C([H])([H])[H])(C(=O)C([H])([H])[H])[C@@]4(C([H])([H])[H])C([H])([H])C([H])([H])[C@]3([H])[C@@]2(C([H])([H])[H])[C@@]2([H])C([H])([H])[C@@]2([H])C1=O	CYPROTERONE ACETATE	C	B	C	B	B	VII
	CHEMBL358722	[H]OC(=O)C1([H])N([H])C([H])([H])SC1([H])[H]	TIMONACIC	C	C	C	B	C	VI
	CHEMBL149930	[H]OC(=O)c1c([H])c([H])c(c([H])c1[H])C([H])([H])C([H])([H])N([H])C(=O)c1c([H])c(Cl)c([H])c([H])c1OC([H])([H])[H]	MEGLITINIDE	C	B	B	C	B	II
	CHEMBL347496	[H]N([H])c1c([H])c(Br)c([H])c([H])c1N([H])c1c([H])c([H])c(C(=O)c2c([H])c([H])c([H])c([H])c2C([H])([H])[H])c(Cl)c1[H]		C	C	A	B	C	III
	CHEMBL1297	[H]OC(=O)C([H])(c1c([H])c([H])c([H])c(Oc2c([H])c([H])c([H])c([H])c2[H])c1[H])C([H])([H])[H]	FENOPROFEN	C	C	B	C	C	III
	CHEMBL358150	[H]c1nc([H])c(c([H])c1[H])C(=O)OC([H])([H])C([H])([H])OC(=O)C(Oc1c([H])c([H])c(Cl)c([H])c1[H])(C([H])([H])[H])C([H])([H])[H]	ETOFIBRATE	C	C	C	C	C	VII
	CHEMBL1257128	[H]N(C(=O)N(C([H])([H])C([H])([H])[H])C([H])([H])C([H])([H])[H])[C@@]1([H])C([H])=C2c3c([H])c([H])c([H])c4n([H])c([H])c(c34)C([H])([H])[C@@]2([H])N(C([H])([H])[H])C1([H])[H]		C	C	C	C	C	V
	CHEMBL2106227	[H]N(C1=Nc2c([H])c([H])c(Cl)c([H])c2C(O1)(c1c([H])c([H])c([H])c([H])c1[H])C([H])([H])[H])C([H])([H])C([H])([H])[H]	ETIFOXINE	A	C	C	A	C	II
	CHEMBL4303679	[H]c1nc(OC([H])([H])C([H])([H])[H])nc([H])c1C([H])([H])c1c([H])n(c(SC([H])([H])c2c([H])c([H])c(F)c([H])c2[H])nc1=O)-c1c([H])c([H])c(c([H])c1[H])C(=O)OC([H])([H])C([H])([H])[H]		C	C	A	C	C	I
	CHEMBL4303275	[H]O[C@@](C#Cc1nc2n(c(N([H])[H])c(C(=O)N([H])C([H])([H])[H])c(=O)c2c([H])c1[H])C([H])([H])C([H])([H])[H])(C([H])([H])[H])C([H])([H])OC([H])([H])[H]		C	A	C	C	C	I
	CHEMBL1333097	[H]O[C@]1([H])C([H])([H])C([H])([H])C([H])([H])C([H])([H])[C@@]1([H])N1C([H])([H])C([H])([H])C([H])(c2c([H])c([H])c([H])c([H])c2[H])C([H])([H])C1([H])[H]		C	C	C	C	C	III
	CHEMBL23094	[H]OC([H])([H])[C@@]1([H])O[C@@]([H])(n2c([H])nc3c(nc([H])nc23)N([H])[H])C([H])([H])C1([H])[H]		B	B	C	C	C	IV
	CHEMBL23254	[H]OC(=O)c1c([H])c([H])c(N([H])c2nc(nc3n(c([H])nc23)C([H])(C([H])([H])[H])C([H])([H])[H])N([H])[C@@]([H])(C([H])([H])O[H])C([H])(C([H])([H])[H])C([H])([H])[H])c([H])c1Cl	PURVALANOL B	C	C	A	A	A	VI
	CHEMBL24646	[H]N1N=C(c2c([H])c([H])c3n([H])c(nc3c2[H])-c2c([H])c([H])c(OC([H])([H])[H])c([H])c2[H])C([H])(C([H])([H])[H])C([H])([H])C1=O	PIMOBENDAN	B	A	B	C	A	IV
	CHEMBL25195	[H]c1c([H])c([H])c(c([H])c1[H])-c1nnc(n1C([H])([H])[H])S(=O)(=O)C([H])([H])[H]		C	C	C	C	C	I
	CHEMBL729	[H]O[C@@]([H])(C([H])([H])[C@@]([H])(N([H])C(=O)[C@@]([H])(N1C(=O)N([H])C([H])([H])C([H])([H])C1([H])[H])C([H])(C([H])([H])[H])C([H])([H])[H])C([H])([H])c1c([H])c([H])c([H])c([H])c1[H])[C@@]([H])(N([H])C(=O)C([H])([H])Oc1c(c([H])c([H])c([H])c1C([H])([H])[H])C([H])([H])[H])C([H])([H])c1c([H])c([H])c([H])c([H])c1[H]	LOPINAVIR	A	C	C	B	C	VIII
	CHEMBL33884	[H]N(C([H])([H])C([H])([H])N1C([H])([H])C([H])([H])C([H])(C([H])([H])OC(=O)c2c([H])n(c3c([H])c([H])c([H])c([H])c23)C([H])([H])[H])C([H])([H])C1([H])[H])S(=O)(=O)C([H])([H])[H]		C	A	C	C	C	I
	CHEMBL802	[H]N([H])c1nc(c([H])c(N([H])[H])[n+]1[O-])N1C([H])([H])C([H])([H])C([H])([H])C([H])([H])C1([H])[H]	MINOXIDIL	C	C	C	A	C	VIII
	CHEMBL1255966	[H]Oc1c([H])c([H])c2c(c1[H])C([H])([H])C([H])(N(C([H])([H])C([H])([H])C([H])([H])[H])C([H])([H])C([H])([H])C([H])([H])[H])C([H])([H])C2([H])[H]		C	C	C	C	C	II
	CHEMBL36715	[H]N([H])C(=O)C([H])([H])N1C(=O)C([H])([H])C([H])([H])C1([H])[H]	PIRACETAM	C	C	C	C	C	VIII
	CHEMBL290299	[H]N([H])C(=O)OC([H])([H])c1nc([H])c(n1C([H])([H])[H])[N+]([O-])=O	RONIDAZOLE	C	C	C	C	C	IV
	CHEMBL542157	[H]OC(=O)c1c([H])n(-c2c([H])c([H])c(F)c([H])c2[H])c2c([H])c(N3C([H])([H])C([H])([H])N([H])C([H])([H])C3([H])[H])c(F)c([H])c2c1=O	SARAFLOXACIN HYDROCHLORIDE	C	C	C	C	C	I
	CHEMBL448	[H]N1C(=O)N([H])C(=O)C(C1=O)(C([H])([H])C([H])([H])[H])C([H])(C([H])([H])[H])C([H])([H])C([H])([H])C([H])([H])[H]	PENTOBARBITAL	C	C	C	C	C	VIII
	CHEMBL57	[H]N1c2c(nc([H])c([H])c2C([H])([H])[H])N(c2nc([H])c([H])c([H])c2C1=O)C1([H])C([H])([H])C1([H])[H]	NEVIRAPINE	C	A	C	C	C	X
	CHEMBL497	[H]Oc1c(I)c([H])c(Cl)c2c([H])c([H])c([H])nc12	CLIOQUINOL	C	C	C	C	C	II
	CHEMBL274323	[H]OC(=O)C([H])([H])[C@]([H])(N([H])[H])C(=O)O[H]	ASPARTIC ACID	C	B	B	B	B	VIII
	CHEMBL1715705	[H]OC(=O)C(\[H])=C(/[H])c1c([H])c([H])c(c([H])c1[H])C([H])([H])n1c([H])nc([H])c1[H]		C	A	C	C	C	IV
	CHEMBL269644	[H]N(C(=O)C([H])([H])[H])c1c([H])c([H])c([H])c([H])c1[H]	ACETANILIDE	C	C	B	B	B	VIII
	CHEMBL2103763	[H]Oc1c([H])c([H])c([H])c2c1C(=O)c1c(O[H])c([H])c(c([H])c1[C@@]2([H])[C@]1([H])O[C@]([H])(C([H])([H])O[H])[C@@]([H])(O[H])[C@]([H])(O[H])[C@@]1([H])O[H])C([H])([H])O[H]		C	C	C	C	C	III
	CHEMBL288496	[H]c1c([H])c([H])c2C(=O)C([H])(C(=O)c2c1[H])c1c([H])c([H])c(Br)c([H])c1[H]	BROMINDIONE	C	C	C	C	C	III
	CHEMBL846	[H]O[C@]1([H])C(=C([H])[H])\C(=C(\[H])/C(/[H])=C2\C([H])([H])C([H])([H])C([H])([H])[C@@]3(C([H])([H])[H])[C@@]2([H])C([H])([H])C([H])([H])[C@]3([H])[C@]([H])(C([H])([H])[H])C([H])([H])C([H])([H])C([H])([H])C(O[H])(C([H])([H])[H])C([H])([H])[H])C([H])([H])[C@@]([H])(O[H])C1([H])[H]	CALCITRIOL	B	C	C	C	C	VIII
	CHEMBL3545308	[H]C([H])=C([H])C(=O)N([H])c1c([H])c([H])c([H])c(N([H])c2nc(nc([H])c2C(F)(F)F)N([H])c2c([H])c([H])c(c([H])c2OC([H])([H])[H])N2C([H])([H])C([H])([H])N(C(=O)C([H])([H])[H])C([H])([H])C2([H])[H])c1[H]	ROCILETINIB	A	C	A	A	A	VIII
	CHEMBL3901539	[H]N(C(=O)c1c([H])c([H])c(c(c1[H])C(F)(F)F)C([H])([H])N1C([H])([H])C([H])([H])N(C([H])([H])[H])C([H])([H])C1([H])[H])c1c([H])nc(c(N([H])c2nc([H])c([H])c(n2)-c2c([H])nc([H])c([H])c2[H])c1[H])C([H])([H])[H]		C	A	A	A	A	X
	CHEMBL3590106	[H]OC([H])([H])[C@@]([H])(N([H])C(=O)c1c([H])c(c([H])n1[H])-c1c([H])c(nc([H])c1Cl)N([H])C([H])(C([H])([H])[H])C([H])([H])[H])c1c([H])c([H])c([H])c(Cl)c1[H]		C	A	C	C	C	II
	CHEMBL3590674	[H]N(c1c([H])c([H])c([H])c([H])c1F)S(=O)(=O)c1c([H])c(C(=O)N2C([H])([H])C([H])([H])N3C([H])([H])C([H])([H])C([H])([H])[C@]3([H])C2([H])[H])c(Cl)c([H])c1F	ABT-639	C	C	A	C	C	IX
	CHEMBL3613749	[H]N(c1c([H])c(Cl)c([H])nc1C([H])([H])[H])C([H])([H])c1sc(c([H])c1[H])C(=O)N([H])[C@]([H])(C(=O)N([H])C1([H])C([H])([H])C1([H])[H])C([H])([H])C1([H])C([H])([H])C([H])([H])C([H])([H])C1([H])[H]		C	C	C	C	C	I
	CHEMBL3927655	[H]N([H])C1=C(C#N)C([H])(c2c(O1)n(nc2C([H])([H])[H])C([H])([H])[H])c1c([H])c([H])c(c([H])c1[H])C(F)(F)F		C	C	C	A	C	V
	CHEMBL1276678	[H]N(C(=O)OC([H])([H])[H])C([H])([H])C([H])([H])O[C@@]([H])(c1c([H])c([H])c([H])c(Cl)c1[H])[C@@]1([H])C([H])([H])N(C(=O)N([H])C([H])([H])[C@@]([H])(N([H])C([H])([H])[H])C([H])([H])[C@]2([H])C([H])([H])OC([H])([H])C([H])([H])C2([H])[H])C([H])([H])C([H])([H])C1([H])[H]	VTP-27999	C	C	B	B	B	VII
	CHEMBL1255756	[H]Oc1c([H])c([H])c(c([H])c1O[H])C([H])([H])[C@]([H])(N([H])[H])C(=O)OC([H])([H])[H]		C	C	C	B	C	V
	CHEMBL109480	[H]O[C@@]1([H])[C@@]([H])(OC([H])([H])[H])C([H])([H])[C@]([H])(C([H])([H])[H])C([H])([H])C2=C(N([H])C([H])([H])C([H])=C([H])[H])C(=O)C([H])=C(N([H])C(=O)\C(=C(/[H])\C(\[H])=C([H])/[C@]([H])(OC([H])([H])[H])[C@@]([H])(OC(=O)N([H])[H])\C(=C([H])\[C@]1([H])C([H])([H])[H])C([H])([H])[H])C([H])([H])[H])C2=O	TANESPIMYCIN	C	C	A	C	C	V
	CHEMBL4303581	[H]OC([H])([H])c1c([H])c([H])c(O[C@]2([H])O[C@@]([H])(C([H])([H])O[H])[C@@]([H])(O[H])[C@]([H])(O[H])[C@@]2([H])O[H])c([H])c1[H]		C	C	C	B	C	II
	CHEMBL4303210	[H]N(c1c([H])c([H])c(c([H])c1-n1c([H])nc(c1[H])-c1c([H])c([H])c(c([H])c1[H])C(F)(F)F)[N+]([O-])=O)C([H])([H])[H]		C	A	A	C	A	IV
	CHEMBL1485629	[H]N([H])c1nc2n(c(=O)c(c([H])n2n1)C([H])([H])[H])C([H])([H])C([H])([H])C([H])([H])[H]		C	C	C	C	C	I
	CHEMBL328190	[H]Oc1c([H])c([H])c2c(c1[H])C([H])([H])C([H])([H])[C@]([H])(c1c([H])c([H])c([H])c([H])c1[H])[C@]2([H])c1c([H])c([H])c(OC([H])([H])C([H])([H])N2C([H])([H])C([H])([H])C([H])([H])C2([H])[H])c([H])c1[H]	LASOFOXIFENE	A	C	A	C	C	II
	CHEMBL590022	[H]N1C(=O)S\C(=C(/[H])c2oc(c([H])c2[H])-c2c([H])c([H])c(F)c([H])c2[H])C1=O		C	B	C	A	B	I
	CHEMBL1170610	[H]c1nc2c(OC(=O)c3c([H])c([H])c([H])c([H])c3[H])c([H])c([H])c([H])c2c([H])c1[H]	BENZOXIQUINE	C	C	C	C	C	II
	CHEMBL1628690	[H]N(\C(=N/C#N)N([H])[C@]([H])(c1c([H])c([H])c([H])c([H])c1[H])C([H])([H])[H])c1c([H])c([H])c([H])c2nc([H])c([H])c([H])c12		C	A	A	A	A	I
	CHEMBL1200624	[H]C#C[C@]1(OC(=O)C([H])([H])[H])C([H])([H])C([H])([H])[C@@]2([H])[C@]3([H])C([H])([H])C([H])([H])C4=C([H])[C@@]([H])(OC(=O)C([H])([H])[H])C([H])([H])C([H])([H])[C@]4([H])[C@@]3([H])C([H])([H])C([H])([H])[C@]12C([H])([H])[H]	ETHYNODIOL DIACETATE	C	C	C	C	C	VIII
	CHEMBL1200656	[H]OC(=O)[C@]1([H])[C@@]([H])(O[H])C([H])([H])[C@]2(O[H])O[C@@]1([H])C([H])([H])[C@@]([H])(O[C@]1([H])O[C@]([H])(C([H])([H])[H])[C@@]([H])(O[H])[C@]([H])(N([H])[H])[C@]1([H])O[H])\C([H])=C(/[H])\C(\[H])=C(/[H])\C(\[H])=C(/[H])\C(\[H])=C([H])\C([H])([H])[C@]([H])(OC(=O)\C([H])=C([H])\[C@@]1([H])O[C@]1([H])C([H])([H])[C@]([H])(O[H])C2([H])[H])C([H])([H])[H]	NATAMYCIN	C	C	C	B	C	VIII
	CHEMBL589092	[H]OC(=O)C([H])([H])c1sc(nc1-c1c([H])c([H])c(Cl)c([H])c1[H])-c1c([H])c([H])c([H])c([H])c1[H]	FENTIAZAC	C	C	B	C	C	IX
	CHEMBL1090771	[H]N([H])C(=O)[C@]([H])(N(C([H])([H])c1c([H])c([H])c(c([H])c1F)-c1noc([H])n1)S(=O)(=O)c1c([H])c([H])c(Cl)c([H])c1[H])C([H])([H])C([H])([H])C(F)(F)F	AVAGACESTAT	C	C	C	C	C	IV
	CHEMBL2057912	[H]N([H])c1nc([H])nc2n(nc(-c3c([H])c([H])c(Oc4c([H])c([H])c([H])c([H])c4[H])c([H])c3[H])c12)C1([H])C([H])([H])C([H])([H])C([H])([H])C1([H])[H]		C	A	A	A	A	VI
	CHEMBL1377408	[H]c1c([H])c(c([H])c2OC([H])([H])Oc12)C([H])([H])N1C([H])([H])C([H])([H])N(C(=O)C([H])([H])Oc2c([H])c([H])c(Cl)c([H])c2[H])C([H])([H])C1([H])[H]	FIPEXIDE HYDROCHLORIDE	C	C	C	C	C	VII
	CHEMBL1236936	[H]OC(=O)c1c([H])c([H])c(c([H])c1[H])C([H])([H])N(C([H])([H])C([H])([H])c1c([H])c([H])c([H])c([H])c1OC([H])([H])c1c([H])c([H])c(c([H])c1[H])C([H])([H])C([H])([H])c1c([H])c([H])c([H])c([H])c1[H])C([H])([H])C([H])([H])C([H])([H])C([H])([H])C(=O)O[H]	Cinaciguat	C	C	A	C	C	II
	CHEMBL1257015	[H]N(C(=O)c1c([H])c([H])c(OC([H])([H])[H])c(c1[H])C(=O)N([H])C([H])([H])c1c([H])nc([H])c([H])c1[H])C([H])([H])c1c([H])nc([H])c([H])c1[H]	PICOTAMIDE	C	A	A	C	A	I
	CHEMBL259728	[H]N(\C(=C(\[H])[N+]([O-])=O)N(C([H])([H])c1c([H])nc(Cl)c([H])c1[H])C([H])([H])C([H])([H])[H])C([H])([H])[H]	NITENPYRAM	C	C	C	C	C	IX
	CHEMBL1368146	[H]OC(=O)c1c([H])c([H])c(c([H])c1[H])S(=O)(=O)N(Cl)Cl	HALAZONE	C	B	C	C	C	II
	CHEMBL46516	[H]N1C(=O)C2(N(c3c([H])c([H])c([H])c([H])c3[H])C1([H])[H])C([H])([H])C([H])([H])N(C([H])([H])C([H])([H])C([H])([H])C([H])(c1c([H])c([H])c(F)c([H])c1[H])c1c([H])c([H])c(F)c([H])c1[H])C([H])([H])C2([H])[H]	FLUSPIRILENE	B	A	A	A	A	X
	CHEMBL892	[H]c1nc(c(c(OC([H])([H])[H])c1C([H])([H])[H])C([H])([H])[H])C([H])([H])Sc1nc2c([H])c([H])c(OC([H])([H])[H])c([H])c2n1[H]	UFIPRAZOLE	B	C	A	C	C	IV
	CHEMBL296588	[H]OC(=O)C([H])([H])[C@]([H])(O[H])[C@@]([H])(N([H])C(=O)[C@@]([H])(N([H])C(=O)C([H])([H])[C@]([H])(O[H])[C@@]([H])(N([H])C(=O)[C@@]([H])(N([H])C(=O)[C@@]([H])(N([H])C(=O)C([H])([H])C([H])(C([H])([H])[H])C([H])([H])[H])C([H])(C([H])([H])[H])C([H])([H])[H])C([H])(C([H])([H])[H])C([H])([H])[H])C([H])([H])C([H])(C([H])([H])[H])C([H])([H])[H])C([H])([H])[H])C([H])([H])C([H])(C([H])([H])[H])C([H])([H]…	PEPSTATIN	B	C	B	C	C	VIII
	CHEMBL1200396	[H]N(C(=O)C1([H])N(C([H])([H])C([H])([H])C([H])([H])C([H])([H])[H])C([H])([H])C([H])([H])C([H])([H])C1([H])[H])c1c(c([H])c([H])c([H])c1C([H])([H])[H])C([H])([H])[H]	BUPIVACAINE HYDROCHLORIDE	C	C	C	C	C	X
	CHEMBL507100	[H]c1c(OC([H])([H])[H])c(OC([H])([H])[H])c([H])c(c1Oc1c([H])c2c(c([H])c1OC([H])([H])[H])-c1c(OC([H])([H])[H])c(OC([H])([H])[H])c([H])c3c1[C@@]([H])(N(C([H])([H])[H])C([H])([H])C3([H])[H])C2([H])[H])C([H])([H])[C@]1([H])N(C([H])([H])[H])C([H])([H])C([H])([H])c2c([H])c(OC([H])([H])[H])c(OC([H])([H])[H])c([H])c12	THALICARPINE	C	C	A	C	C	V
	CHEMBL461727	[H]OC([H])([H])[C@@]1([H])O[C@@]([H])(OC([H])([H])[C@@]2([H])O[C@@]([H])(O[C@@]([H])(C#N)c3c([H])c([H])c([H])c([H])c3[H])[C@]([H])(O[H])[C@@]([H])(O[H])[C@]2([H])O[H])[C@]([H])(O[H])[C@@]([H])(O[H])[C@]1([H])O[H]	AMYGDALIN	C	B	B	B	B	II
	CHEMBL3545307	[H]N(C(=O)c1c([H])c([H])c(n(-c2c([H])c([H])c(F)c([H])c2[H])c1=O)C([H])([H])[H])c1c([H])c([H])c(Oc2c([H])c3c([H])nn(c3c([H])c2-c2c([H])nn([H])c2[H])C([H])([H])[H])c(F)c1[H]	MERESTINIB	C	A	C	C	C	IV
	CHEMBL3752910	[H]N(C(=O)c1c([H])c([H])c(c(N([H])c2nc(nc3n(nc([H])c23)C([H])([H])[H])-c2c([H])nc([H])c([H])c2[H])c1[H])C([H])([H])[H])c1c([H])c([H])c([H])c(c1[H])C(F)(F)F		C	A	A	B	A	IV
	CHEMBL222559	[H]OC1=C(C(=O)O[C@@](C([H])([H])C([H])([H])c2c([H])c([H])c([H])c([H])c2[H])(C([H])([H])C([H])([H])C([H])([H])[H])C1([H])[H])[C@@]([H])(c1c([H])c([H])c([H])c(N([H])S(=O)(=O)c2nc([H])c(c([H])c2[H])C(F)(F)F)c1[H])C([H])([H])C([H])([H])[H]	TIPRANAVIR	C	C	A	C	C	V
	CHEMBL1096885	[H]Oc1c2C(=O)c3c([H])c([H])c([H])c(OC([H])([H])[H])c3C(=O)c2c(O[H])c2c1C([H])([H])[C@@](O[H])(C(=O)C([H])([H])OC(=O)C([H])([H])C([H])([H])C([H])([H])C([H])([H])[H])C([H])([H])[C@]2([H])O[C@]1([H])O[C@@]([H])(C([H])([H])[H])[C@@]([H])(O[H])[C@@]([H])(N([H])C(=O)C(F)(F)F)C1([H])[H]	VALRUBICIN	C	A	C	C	C	II
	CHEMBL1255778	[H]Oc1c([H])c([H])c(c(O[H])c1O[H])C([H])([H])N([H])N([H])C(=O)C([H])(N([H])[H])C([H])([H])O[H]	BENSERAZIDE HYDROCHLORIDE	C	C	C	C	C	VII
	CHEMBL1170047	[H]N([H])C(=O)c1c([H])c([H])c(I)c(c1[H])[N+]([O-])=O	INIPARIB	C	C	C	C	C	III
	CHEMBL373081	[H]O[C@@]1([H])[C@@]([H])(O[C@]2([H])[C@@]([H])(O[H])[C@]([H])(O[C@@]3([H])O[C@]([H])(C([H])([H])N([H])C([H])([H])[H])C([H])([H])C([H])([H])[C@@]3([H])N([H])[H])[C@@]([H])(N([H])[H])C([H])([H])[C@@]2([H])N([H])[H])OC([H])([H])[C@@](O[H])(C([H])([H])[H])[C@]1([H])N([H])C([H])([H])[H]	MICRONOMICIN	C	B	B	B	B	VIII
	CHEMBL197194	[H]OC(=O)C1=C(C(=O)N([H])c2c([H])c([H])c(c([H])c2F)-c2c([H])c([H])c([H])c(OC([H])([H])[H])c2[H])C([H])([H])C([H])([H])C1([H])[H]	VIDOFLUDIMUS	C	C	C	B	C	IV
	CHEMBL1200666	[H]O[C@]([H])(C(\[H])=C(/[H])[C@@]([H])(C([H])([H])[H])[C@@]1([H])C([H])([H])C([H])([H])[C@@]2([H])\C(=C(/[H])\C(\[H])=C3/C(=C([H])[H])[C@@]([H])(O[H])C([H])([H])[C@]([H])(O[H])C3([H])[H])C([H])([H])C([H])([H])C([H])([H])[C@]12C([H])([H])[H])C1([H])C([H])([H])C1([H])[H]	CALCIPOTRIENE	C	A	A	C	A	VIII
	CHEMBL198582	[H]Oc1c([H])c([H])c2c([H])c([H])c([H])c([H])c2c1\C([H])=N\c1c([H])c([H])c([H])c([H])c1C(=O)N([H])[C@@]([H])(c1c([H])c([H])c([H])c([H])c1[H])C([H])([H])[H]		C	C	A	B	C	VII
	CHEMBL207881	[H]OC(=O)C([H])([H])C([H])([H])c1c([H])c([H])c(N([H])C([H])([H])c2c([H])c([H])c([H])c(Oc3c([H])c([H])c([H])c([H])c3[H])c2[H])c([H])c1[H]	GW9508	C	C	A	C	C	III
	CHEMBL2062262	[H]Oc1c([H])c([H])c([H])c(c1[H])[C@@]([H])(O[H])[C@@]([H])(N([H])[H])C([H])([H])[H]	METARAMINOL BITARTRATE	C	C	C	C	C	V
	CHEMBL378501	[H]OC([H])(C([H])([H])Oc1c([H])c([H])c([H])c2n([H])c(C#N)c([H])c12)C([H])([H])N([H])C(C([H])([H])[H])(C([H])([H])[H])C([H])([H])[H]	CYANOPINDOLOL	C	B	C	B	B	VII
	CHEMBL1204876	[H]OC(=O)C1(Oc2c([H])c([H])c(c([H])c2O1)C([H])([H])[C@]([H])(N([H])C([H])([H])[C@]([H])(O[H])c1c([H])c([H])c([H])c(Cl)c1[H])C([H])([H])[H])C(=O)O[H]		C	C	C	C	C	V
	CHEMBL1209885	[H]Oc1c([H])c([H])c(\C([H])=N\N([H])C(=O)c2c([H])c3c([H])c([H])c([H])c([H])c3c([H])c2O[H])c([H])c1O[H]	DYNASORE	C	C	C	C	C	VII
	CHEMBL1213492	[H]ON([H])C(=O)c1c([H])c([H])c(N([H])C(=O)OC([H])([H])c2c([H])c([H])c3c([H])c(c([H])c([H])c3c2[H])C([H])([H])N(C([H])([H])C([H])([H])[H])C([H])([H])C([H])([H])[H])c([H])c1[H]	Givinostat	C	C	A	C	C	X
	CHEMBL1213583	[H]O[C@@]1(C#C[H])C([H])=C([H])[C@@]2([H])[C@]3([H])C([H])([H])C([H])([H])C4=C([H])C(=O)C([H])([H])C([H])([H])[C@]4([H])[C@@]3([H])C([H])([H])C([H])([H])[C@]12C([H])([H])C([H])([H])[H]	GESTODENE	C	C	C	C	C	VIII
	CHEMBL1214141	[H]N(C(=O)c1c([H])c([H])c([H])c(c1[H])C(F)(F)F)c1c([H])c([H])c(c(c1[H])N1C(=O)N(c2nc(nc([H])c2C1([H])[H])N([H])c1c([H])nc(c([H])c1[H])C([H])([H])[H])C([H])([H])[H])C([H])([H])[H]		A	C	A	A	A	IX
	CHEMBL223482	[H]OC([H])([H])[C@@]1([H])O[C@@]([H])(n2c([H])c([H])c(nc2=O)N([H])[H])[C@@](F)(C([H])([H])[H])[C@]1([H])O[H]		C	A	C	A	A	I
	CHEMBL1233448	[H]N([H])C(=O)C(=O)[C@@]([H])(N([H])C(=O)[C@@]1([H])N(C(=O)[C@@]([H])(N([H])C(=O)N([H])C(C([H])([H])[H])(C([H])([H])[H])C([H])([H])[H])C(C([H])([H])[H])(C([H])([H])[H])C([H])([H])[H])C([H])([H])[C@@]2([H])[C@]1([H])C2(C([H])([H])[H])C([H])([H])[H])C([H])([H])C1([H])C([H])([H])C([H])([H])C1([H])[H]		C	B	B	C	B	V
	CHEMBL1236749	[H]OC(=O)[C@]1([H])N2C(=O)[C@@]([H])(N([H])[H])[C@@]2([H])SC1(C([H])([H])[H])C([H])([H])[H]		C	C	C	C	C	V
	CHEMBL566	[H]c1c([H])c(=O)n([H])c(=O)n1[H]	URACIL	C	C	C	C	C	I
	CHEMBL638	[H]O[C@](c1c([H])c([H])c(F)c([H])c1F)(C([H])([H])n1nc([H])nc1[H])[C@]([H])(c1nc([H])nc([H])c1F)C([H])([H])[H]	VORICONAZOLE	C	A	C	A	A	VI
	CHEMBL23293	[H]OC(=O)c1c([H])c([H])c([H])c([H])c1SC([H])([H])C(\[H])=C(/C([H])([H])[H])C([H])([H])C([H])([H])C(\[H])=C(/C([H])([H])[H])C([H])([H])C([H])([H])C([H])=C(C([H])([H])[H])C([H])([H])[H]	SALIRASIB	C	B	B	C	B	V
	CHEMBL24171	[H]c1oc2c([H])c3oc(=O)c([H])c([H])c3c(OC([H])([H])[H])c2c1[H]	BERGAPTEN	B	C	C	C	C	VIII
	CHEMBL24778	[H]OC([H])([H])C([H])([H])C([H])([H])N1c2c(c([H])c(c([H])c2C(=O)N([H])[H])C([H])([H])[C@]([H])(N([H])C([H])([H])C([H])([H])Oc2c([H])c([H])c([H])c([H])c2OC([H])([H])C(F)(F)F)C([H])([H])[H])C([H])([H])C1([H])[H]	SILODOSIN	C	C	C	C	C	V
	CHEMBL28636	[H]N([H])S(=O)(=O)c1c([H])c([H])c(c([H])c1[H])-n1nc(c([H])c1-c1c([H])c([H])c(OC([H])([H])[H])c(F)c1[H])C([H])(F)F	DERACOXIB	C	A	C	C	C	IV
	CHEMBL1706	[H]N1C(=NC([H])([H])C1([H])[H])C([H])([H])c1c([H])c([H])c([H])c2c([H])c([H])c([H])c([H])c12	NAPHAZOLINE HYDROCHLORIDE	C	C	C	C	C	IX
	CHEMBL33720	[H]Oc1c([H])c([H])c(c([H])c1[H])C([H])(O[H])C([H])([H])N([H])C([H])([H])[H]	OXEDRINE	C	C	C	C	C	III
	CHEMBL284969	[H]OC([H])([H])[C@@]1([H])O[C@@]([H])(n2c([H])nc3c(nc(Cl)nc23)N([H])C2([H])C([H])([H])C([H])([H])C([H])([H])C2([H])[H])[C@]([H])(O[H])[C@]1([H])O[H]		C	C	C	A	C	IV
	CHEMBL36326	[H]OC(=O)C([H])([H])N1C([H])([H])C([H])([H])C([H])(N2C([H])([H])C([H])([H])N(c3c([H])c([H])c(c([H])c3[H])C(=N[H])N([H])[H])C([H])([H])C2([H])[H])C([H])([H])C1([H])[H]		C	C	C	C	C	VII
	CHEMBL38938	[H]c1nc(n(c1[N+]([O-])=O)C([H])([H])[H])C([H])([H])[H]	DIMETRIDAZOLE	C	C	C	C	C	IV
	CHEMBL127349	[H]OC([H])(c1c([H])c([H])c(c([H])c1[H])[N+]([O-])=O)C([H])([H])N([H])C([H])(C([H])([H])[H])C([H])([H])[H]	NIFENALOL	C	C	C	C	C	III
	CHEMBL1095930	[H]N([H])C(=O)OC([H])([H])C1=C(N2C(=O)[C@@]([H])(N([H])C(=O)C(=N/OC([H])([H])[H])\c3oc([H])c([H])c3[H])[C@@]2([H])SC1([H])[H])C(=O)OC([H])(OC(=O)C([H])([H])[H])C([H])([H])[H]	CEFUROXIME AXETIL	C	C	C	C	C	VI
	CHEMBL1320667	[H]OC(=O)C([H])([H])C1([H])ON=C(c2c([H])c([H])c([H])c([H])c2[H])C1([H])[H]	VGX-1027	A	C	B	C	C	VII
	CHEMBL204240	[H]c1c([H])c(c([H])c([H])c1Cl)N1C(=O)N=C(N2C([H])([H])C([H])([H])OC([H])([H])C2([H])[H])C1([H])[H]		C	C	C	C	C	VIII
	CHEMBL4303241	[H]N(C(=O)[C@@]([H])(c1c([H])c([H])c(F)c([H])c1[H])C([H])([H])[H])c1c([H])c([H])c(c([H])c1[H])-c1c([H])c([H])c2nc(nn2c1[H])N([H])c1c([H])c([H])c(c([H])c1OC([H])([H])[H])S(=O)(=O)C([H])([H])[H]		B	A	A	A	A	IV
	CHEMBL4303612	[H]c1c([H])c(c([H])c(c1-c1c([H])c(c(F)c([H])c1OC([H])([H])[H])C([H])(C([H])([H])[H])C([H])([H])[H])C([H])([H])N1C(=O)O[C@]([H])(c2c([H])c(c([H])c(c2[H])C(F)(F)F)C(F)(F)F)[C@@]1([H])C([H])([H])[H])C(F)(F)F		C	C	A	A	A	V
	CHEMBL4303553	[H]c1c([H])c([H])c(C(=O)OC([H])([H])C([H])([H])[H])c(OC(=O)C([H])([H])C([H])([H])C([H])([H])C([H])([H])C([H])([H])C([H])([H])C([H])([H])C(=O)Oc2c([H])c([H])c([H])c([H])c2C(=O)OC([H])([H])C([H])([H])[H])c1[H]		C	C	A	C	C	II
	CHEMBL2089255	[H]N([H])C(=O)c1c([H])c([H])c(N([H])c2nc(N([H])C(C([H])([H])[H])(C([H])([H])[H])C([H])([H])[H])c(C#N)c(N([H])[H])c2[H])c([H])c1[H]		A	C	C	C	C	I
	CHEMBL3586462	[H]OC(C([H])([H])[H])(C([H])([H])[H])C([H])([H])S(=O)(=O)N([H])c1c([H])c([H])c2c(c1[H])C([H])([H])C([H])([H])N(C(=O)C([H])([H])Oc1c([H])nc([H])c([H])c1[H])C2([H])[H]		C	C	C	C	C	VII
	CHEMBL2364611	[H]N([H])C(=O)c1c([H])c([H])c2nc([H])c([H])c(-c3c(nn4c3C([H])([H])C([H])([H])C4([H])[H])-c3nc(c([H])c([H])c3[H])C([H])([H])[H])c2c1[H]	GALUNISERTIB	C	A	A	C	A	VI
	CHEMBL3989929	[H]c1c(nc(n1-c1c([H])c([H])c(Oc2c([H])c([H])c(Cl)c([H])c2[H])c([H])c1[H])C([H])([H])C([H])([H])C([H])([H])C([H])([H])[H])-c1c([H])c([H])c(OC([H])([H])C([H])([H])C([H])([H])N(C([H])([H])C([H])([H])[H])C([H])([H])C([H])([H])[H])c([H])c1[H]	AZELIRAGON	A	A	A	A	A	VI
	CHEMBL3991927	[H]\C(=C(\[H])c1c([H])c([H])c([H])c([H])c1N(C(=O)C([H])([H])[H])S(=O)(=O)c1c([H])c([H])c(OC([H])([H])[H])c([H])c1[H])c1c([H])c([H])[n+]([O-])c([H])c1[H]		B	A	C	C	C	IX
	CHEMBL4087968	[H]N([H])c1c([H])c([H])c(F)c([H])c1N([H])C(=O)c1c([H])c([H])c(c([H])c1[H])C([H])([H])N([H])C(=O)C(\[H])=C(/[H])c1c([H])nc([H])c([H])c1[H]		C	A	A	A	A	X
	CHEMBL3182074	[H]OC1=C(C(=O)c2c([H])c([H])c([H])c([H])c2C1=O)C([H])([H])C1([H])C([H])([H])C([H])([H])C([H])(C([H])([H])C1([H])[H])C(C([H])([H])[H])(C([H])([H])[H])C([H])([H])[H]		C	C	C	C	C	V
	CHEMBL3185133	[H]O[C@@]1(C([H])([H])C([H])=C([H])[H])C([H])([H])C([H])([H])[C@@]2([H])[C@]3([H])C([H])([H])C([H])([H])C4=C([H])C([H])([H])C([H])([H])C([H])([H])[C@]4([H])[C@@]3([H])C([H])([H])C([H])([H])[C@]12C([H])([H])[H]		C	C	C	C	C	VIII
	CHEMBL3301620	[H]c1nc(nn1-c1nc([H])c(OC([H])([H])[H])c2c(c([H])n([H])c12)C(=O)C(=O)N1C([H])([H])C([H])([H])N(C(=O)c2c([H])c([H])c([H])c([H])c2[H])C([H])([H])C1([H])[H])C([H])([H])[H]	TEMSAVIR	C	C	C	C	C	IV
	CHEMBL3310197	[H]OC(=O)C(=N\N([H])c1nc(c([H])s1)-c1c([H])c([H])c(Cl)c(Cl)c1[H])\C([H])([H])c1c([H])c([H])c([H])c([H])c1[N+]([O-])=O		C	C	C	C	C	IV
	CHEMBL2141712	[H]OC([H])(c1c([H])c([H])c2c3c([H])c(OC([H])([H])[H])c(OC([H])([H])c4c([H])c([H])c(OC([H])([H])[H])c([H])c4[H])c([H])c3oc(=O)c2c1[H])C([H])([H])[H]	PALOMID-529	C	C	A	C	C	II
	CHEMBL4303211	[H]N([H])C1([H])N([H])[C@](c2c([H])c([H])c([H])c(F)c12)(c1c([H])c([H])nc(c1[H])C([H])(F)F)c1c([H])c([H])c([H])c(c1[H])-c1c([H])nc([H])nc1[H]		C	A	A	A	A	IV
	CHEMBL1437764	[H]c1nc([H])n(c1[H])C([H])(Oc1c([H])c([H])c(Cl)c([H])c1[H])C(=O)C(C([H])([H])[H])(C([H])([H])[H])C([H])([H])[H]	CLIMBAZOLE	C	C	C	A	C	IV
	CHEMBL4303195	[H]N([H])S(=O)(=O)c1c([H])c([H])c2N([H])C([H])(c3c([H])c([H])c(Br)c([H])c3[H])C3([H])C([H])([H])C([H])=C([H])C3([H])c2c1[H]		C	C	C	C	C	IX
	CHEMBL43184	[H]N([H])c1c2c([H])c([H])c([H])c([H])c2nc2c([H])c([H])c([H])c([H])c12	AMINACRINE	A	C	C	A	C	VIII
	CHEMBL536971	[H]OC(=O)C(N([H])[H])(C([H])([H])C([H])([H])C([H])([H])N([H])[H])C([H])(F)F	L-EFLORNITHINE HYDROCHLORIDE	C	C	C	C	C	I
	CHEMBL1515808	[H]Oc1c([H])c([H])c(c([H])c1[H])C([H])([H])C([H])([H])N([H])C([H])([H])C1([H])C(=O)c2c([H])c([H])c([H])c([H])c2C([H])([H])C1([H])[H]		C	A	C	C	C	II
	CHEMBL1200474	[H]OC1=C(C(=O)N([H])[H])C(=O)[C@@]2(O[H])C(O[H])=C3C(=O)c4c(O[H])c([H])c([H])c(Cl)c4[C@@]([H])(O[H])[C@@]3([H])C([H])([H])[C@@]2([H])[C@]1([H])N(C([H])([H])[H])C([H])([H])[H]	DEMECLOCYCLINE HYDROCHLORIDE	C	C	C	C	C	II
	CHEMBL1232	[H]OC(=O)C1=C(S[C@]2([H])C([H])([H])N([H])[C@]([H])(C(=O)N([H])c3c([H])c([H])c([H])c(c3[H])C(=O)O[H])C2([H])[H])[C@]([H])(C([H])([H])[H])[C@@]2([H])N1C(=O)[C@]2([H])[C@]([H])(O[H])C([H])([H])[H]	ERTAPENEM SODIUM	B	C	C	C	C	VI
	CHEMBL18098	[H]c1c([H])c(c([H])c2C(=O)C3(Oc12)C([H])([H])C3([H])[H])C(=O)C([H])([H])[H]	SPIZOFURONE	C	C	C	C	C	VII
	CHEMBL98123	[H]c1nc(c2c([H])c(OC([H])([H])[H])c(OC([H])([H])[H])c([H])c2c1[H])C([H])([H])c1c([H])c([H])c(OC([H])([H])[H])c(OC([H])([H])[H])c1[H]	PAPAVERINE HYDROCHLORIDE	A	C	A	C	C	V
	CHEMBL428676	[H]N([H])c1c([H])c2C(=O)N(C(=O)c3c([H])c([H])c([H])c(c1[H])c23)C([H])([H])C([H])([H])N(C([H])([H])[H])C([H])([H])[H]	AMONAFIDE	B	C	C	C	C	X
	CHEMBL20684	[H]Oc1c([H])c([H])c(N([H])c2nc([H])c([H])c([H])c2N([H])S(=O)(=O)c2c([H])c([H])c(OC([H])([H])[H])c([H])c2[H])c([H])c1[H]	ABT-751	C	C	A	C	C	VIII
	CHEMBL19980	[H]O[C@@]1([H])C([H])([H])[C@@]2([H])\C([H])=C([H])\C([H])([H])C([H])([H])C([H])([H])[C@@]([H])(OC(=O)\C([H])=C([H])\[C@@]([H])(O[H])[C@]2([H])C1([H])[H])C([H])([H])[H]	BREFELDIN A	C	C	C	C	C	VIII
	CHEMBL648	[H]c1c([H])c([H])c(c([H])c1[H])C([H])(N1C([H])([H])C([H])([H])N(C([H])([H])[H])C([H])([H])C1([H])[H])c1c([H])c([H])c([H])c([H])c1[H]	CYCLIZINE	C	B	C	C	C	X
	CHEMBL712	[H]c1c([H])c([H])c2C(=O)C([H])(C(=O)c2c1[H])c1c([H])c([H])c(OC([H])([H])[H])c([H])c1[H]	ANISINDIONE	C	C	C	C	C	III
	CHEMBL280802	[H]Oc1c([H])c([H])c([H])c([H])c1C([H])([H])O[H]	SALICYL ALCOHOL	B	C	C	B	C	III
	CHEMBL286494	[H]Oc1c([H])c(O[H])c2c3c1c1c(O[H])c([H])c(O[H])c4c1c1c5c(c(c([H])c(O[H])c5c4=O)C([H])([H])[H])c4c(c([H])c(O[H])c(c4c31)c2=O)C([H])([H])[H]	HYPERICIN	C	C	C	C	C	III
	CHEMBL28854	[H]N([H])c1nc(nc([H])c1-c1c([H])c(Cl)c([H])c(Cl)c1Cl)N1C([H])([H])C([H])([H])N(C([H])([H])[H])C([H])([H])C1([H])[H]	SIPATRIGINE	C	C	C	A	C	II
	CHEMBL776	[H]Oc1c([H])c(O[H])c([H])c(c1[H])C([H])(O[H])C([H])([H])N([H])C([H])(C([H])([H])[H])C([H])([H])[H]	METAPROTERENOL	C	C	C	C	C	III
	CHEMBL285480	[H]OC(=O)c1c([H])c([H])c(\C([H])=C(/[H])C(=O)c2c([H])c(c([H])c(c2[H])C(C([H])([H])[H])(C([H])([H])[H])C([H])([H])[H])C(C([H])([H])[H])(C([H])([H])[H])C([H])([H])[H])c([H])c1[H]		C	C	A	C	C	III
	CHEMBL33171	[H]N(C(=O)C([H])([H])[H])C([H])([H])C([H])([H])c1c([H])n([H])c2c([H])c([H])c([H])c([H])c12	NB-ACETYLTRYPTAMINE	C	C	C	C	C	I
	CHEMBL417675	[H]OC([H])([H])C([H])([H])N([H])C(=O)C([H])([H])C([H])([H])C([H])([H])C([H])([H])C([H])([H])C([H])([H])C([H])([H])C([H])([H])C([H])([H])C([H])([H])C([H])([H])C([H])([H])C([H])([H])C([H])([H])C([H])([H])[H]	PALMIDROL	C	B	B	B	B	VIII
	CHEMBL2355333	[H]\C(=C(\c1c([H])nc([H])c([H])c1[H])c1c([H])c([H])c(Br)c([H])c1[H])C([H])([H])N(C([H])([H])[H])C([H])([H])[H]	ZIMELDINE HYDROCHLORIDE	C	C	C	A	C	V
	CHEMBL37708	[H]OC(=O)c1c([H])c([H])c(c([H])c1[H])C1=Nc2c([H])c3c(c([H])c2N(c2c([H])c([H])c([H])c([H])c12)C([H])([H])[H])C(C([H])([H])[H])(C([H])([H])[H])C([H])([H])C([H])([H])C3(C([H])([H])[H])C([H])([H])[H]		A	C	A	C	C	II
	CHEMBL289228	[H]N([H])[C@](c1c([H])nc([H])n1C([H])([H])[H])(c1c([H])c([H])c(Cl)c([H])c1[H])c1c([H])c([H])c2n(c(=O)c([H])c(-c3c([H])c([H])c([H])c(Cl)c3[H])c2c1[H])C([H])([H])[H]	TIPIFARNIB	C	C	A	A	A	IV
	CHEMBL832	[H]c1c([H])c([H])c(c([H])c1[H])N1N(C(=O)C([H])(C1=O)C([H])([H])C([H])([H])S(=O)c1c([H])c([H])c([H])c([H])c1[H])c1c([H])c([H])c([H])c([H])c1[H]	SULFINPYRAZONE	C	C	C	C	C	IX
	CHEMBL418068	[H]OC(=O)c1c([H])c(O[H])c2C(=O)c3c(O[H])c([H])c([H])c([H])c3C(=O)c2c1[H]	RHEIN	C	B	C	C	C	III
	CHEMBL3408248	[H]N(c1c([H])c(F)c([H])c(F)c1[H])[C@@]([H])(c1c([H])c(c([H])c2c1oc(c([H])c2=O)N1C([H])([H])C([H])([H])OC([H])([H])C1([H])[H])C(=O)N(C([H])([H])[H])C([H])([H])[H])C([H])([H])[H]		B	C	A	A	A	II
	CHEMBL2107405	[H]N([H])C(=S)C1([H])c2nc([H])c([H])c(c2C([H])([H])C([H])([H])C1([H])[H])C([H])([H])[H]	ISOTIQUIMIDE	C	A	C	C	C	I
	CHEMBL86749	[H]OC([H])(c1c([H])c(Cl)c(N([H])[H])c(c1[H])C(F)(F)F)C([H])([H])N([H])C(C([H])([H])[H])(C([H])([H])[H])C([H])([H])[H]	MABUTEROL	C	C	C	C	C	II
	CHEMBL577673	[H]C1=C([H])[C@]2(C(=C([H])C1=O)C([H])([H])C([H])([H])[C@@]1([H])[C@]3([H])C([H])([H])[C@]([H])(C([H])([H])[H])[C@](OC(=O)C([H])([H])C([H])([H])C([H])([H])[H])(C(=O)C([H])([H])Cl)[C@@]3(C([H])([H])[H])C([H])([H])C(=O)[C@]21F)C([H])([H])[H]		C	C	C	C	C	VII
	CHEMBL595092	[H]OC(=O)C(C([H])([H])[H])(C([H])([H])[H])C([H])([H])c1c(SC(C([H])([H])[H])(C([H])([H])[H])C([H])([H])[H])c2c([H])c(OC([H])([H])[C@@]3([H])N(C(=O)C([H])([H])[H])c4c([H])c([H])c([H])c([H])c4C3([H])[H])c([H])c([H])c2n1C([H])([H])c1c([H])c([H])c(c([H])c1[H])-c1nc([H])c(OC([H])([H])[H])c([H])n1		C	C	A	C	C	IX
	CHEMBL4303203	[H]N(C(=O)C(=O)N([H])[C@@]1([H])C([H])([H])C([H])([H])[C@@]([H])(C(=O)N(C([H])([H])[H])C([H])([H])[H])C([H])([H])[C@]1([H])N([H])C(=O)c1nc2c(s1)C([H])([H])N(C([H])([H])[H])C([H])([H])C2([H])[H])c1nc([H])c(Cl)c([H])c1[H]		C	A	C	A	A	X
	CHEMBL591429	[H]Oc1c(\C([H])=N\N([H])C(=O)C([H])([H])N2C([H])([H])C([H])([H])N(C([H])([H])c3c([H])c([H])c([H])c([H])c3[H])C([H])([H])C2([H])[H])c([H])c([H])c([H])c1C([H])([H])C([H])=C([H])[H]	PAC-1	B	C	C	C	C	VII
	CHEMBL1697782	[H]O[C@@]1([H])C([H])([H])[C@@]2(C([H])([H])[H])[C@@]([H])(C([H])([H])C([H])([H])[C@]2(OC(=O)C([H])([H])C([H])([H])[H])C(=O)C([H])([H])OC(=O)C([H])([H])[H])[C@]2([H])C([H])([H])[C@@]([H])(C3=C([H])C(=O)C([H])=C([H])[C@]3(C([H])([H])[H])[C@@]12[H])C([H])([H])[H]	METHYLPREDNISOLONE ACEPONATE	C	C	C	C	C	VIII
	CHEMBL3774655	[H]c1c([H])c(c([H])c(OC([H])([H])[H])c1OC([H])([H])[H])-c1c([H])c(OC([H])([H])[C@]2([H])C([H])([H])N(C([H])([H])[H])C([H])([H])C([H])([H])C2([H])[H])c2OC([H])([H])C([H])([H])N(C(=O)C([H])([H])C([H])([H])[H])C([H])([H])c2c1[H]		C	C	A	B	C	II
	CHEMBL3985592	[H]C([H])=C([H])C(=O)N([H])c1c([H])c([H])c([H])c(N([H])c2nc(nc([H])c2C(F)(F)F)N([H])c2c([H])c([H])c(N([H])C3([H])C([H])([H])N(C([H])([H])C([H])([H])F)C3([H])[H])c([H])c2OC([H])([H])[H])c1[H]		C	A	A	A	A	VI
	CHEMBL4101807	[H]Oc1c([H])c([H])c([H])c(OC([H])([H])c2c([H])c([H])c([H])nc2-c2c([H])c([H])nn2C([H])(C([H])([H])[H])C([H])([H])[H])c1C([H])=O	VOXELOTOR	C	A	C	A	A	VI
	CHEMBL4226052	[H]N(C(=O)C([H])([H])[C@]1([H])N=C(c2c(sc(c2C([H])([H])[H])C([H])([H])[H])-n2c(nnc12)C([H])([H])[H])c1c([H])c([H])c(Cl)c([H])c1[H])c1c([H])c([H])c(OC([H])([H])C([H])([H])OC([H])([H])C([H])([H])OC([H])([H])C([H])([H])OC([H])([H])C([H])([H])N([H])c2c([H])c([H])c([H])c3C(=O)N(C(=O)c23)C2([H])C(=O)N([H])C(=O)C([H])([H])C2([H])[H])c([H])c1[H]		A	C	B	C	C	II
	CHEMBL4303394	[H]O[C@@]1([H])C([H])([H])N(C(=O)C1([H])[H])C([H])([H])C(=O)N([H])[H]		C	C	C	C	C	VIII
	CHEMBL561057	[H]N(C([H])([H])C(\[H])=C(/C([H])([H])[H])C([H])([H])C([H])([H])C([H])=C(C([H])([H])[H])C([H])([H])[H])C([H])([H])C([H])([H])N([H])C1([H])C2([H])C([H])([H])C3([H])C([H])([H])C([H])(C2([H])[H])C([H])([H])C1([H])C3([H])[H]	SQ109	C	C	C	C	C	VIII
	CHEMBL1237048	[H]OC([H])([H])[C@@]1([H])O[C@]([H])(O[C@]2([H])[C@@]([H])(O[H])[C@]([H])(O[C@@]3([H])O[C@]([H])(C([H])([H])N([H])[H])[C@@]([H])(O[H])[C@]([H])(O[H])[C@@]3([H])N([H])[H])[C@@]([H])(N([H])[H])C([H])([H])[C@@]2([H])N([H])[H])[C@]([H])(O[H])[C@@]([H])(N([H])[H])[C@]1([H])O[H]	BEKANAMYCIN SULFATE	C	B	B	B	B	VIII
	CHEMBL1401	[H]N(C(=O)c1c([H])c([H])c([H])c([H])c1OC(=O)C([H])([H])[H])c1nc([H])c(s1)[N+]([O-])=O	NITAZOXANIDE	B	A	C	C	C	IV
	CHEMBL204656	[H]OC(=O)c1c([H])n(c2c([H])c(OC([H])([H])[H])c(c([H])c2c1=O)C([H])([H])c1c([H])c([H])c([H])c(Cl)c1F)[C@]([H])(C([H])([H])O[H])C([H])(C([H])([H])[H])C([H])([H])[H]	ELVITEGRAVIR	C	C	A	C	C	VI
	CHEMBL226345	[H]N([H])c1nc([H])nc2n([H])c([H])nc12	ADENINE	C	C	C	A	C	IV
	CHEMBL1271047	[H]c1c([H])c(OC([H])(C([H])([H])[H])C([H])([H])[H])c2c(c1[H])n([H])c1c([H])nc(C(=O)OC([H])([H])C([H])([H])[H])c(c21)C([H])([H])[H]		C	A	C	A	A	II
	CHEMBL1451633	[H]OC([H])([H])C([H])([H])OC([H])([H])C([H])([H])OC(=O)c1c([H])c([H])c([H])c([H])c1N([H])c1c([H])c([H])c([H])c(c1[H])C(F)(F)F	ETOFENAMATE	C	C	C	C	C	III
	CHEMBL3989691	[H]OC(=O)c1c([H])c([H])c([H])c(c1[H])-c1c([H])c([H])c([H])c(N([H])\N=C2/C(=O)N(N=C2C([H])([H])[H])c2c([H])c([H])c(c(c2[H])C([H])([H])[H])C([H])([H])[H])c1O[H]	ELTROMBOPAG OLAMINE	C	C	C	C	C	I
	CHEMBL1522791	[H]N(C(=O)C([H])([H])n1nc(nc1[H])[N+]([O-])=O)C([H])([H])C([H])([H])OC([H])([H])[H]		C	C	C	C	C	V
	CHEMBL1526434	[H]Oc1c(n(n(-c2c([H])c([H])c([H])c([H])c2[H])c1=O)C([H])([H])[H])C([H])([H])[H]		C	C	C	C	C	IV
	CHEMBL2103954	[H]c1nn(c(=O)c(OC([H])([H])C([H])([H])[H])c1N1C([H])([H])C([H])([H])OC([H])([H])C1([H])[H])C([H])([H])[H]	EMORFAZONE	C	C	C	C	C	VIII
	CHEMBL2105082	[H]OC([H])([H])C(C([H])([H])[H])(C([H])([H])[H])C([H])([H])C([H])([H])C([H])([H])C([H])([H])C([H])([H])C([H])([H])C(C([H])([H])[H])(C([H])([H])[H])C([H])([H])O[H]	GEMCADIOL	C	C	C	C	C	VIII
	CHEMBL2106558	[H]OC(=O)c1snc(c1N([H])[H])-c1c([H])c([H])c([H])c(c1[H])C(F)(F)F	AMFLUTIZOLE	C	C	C	B	C	IV
	CHEMBL2078948	[H]N1C([H])([H])C([H])([H])C2(C([H])([H])C1([H])[H])C([H])([H])C([H])([H])C([H])([H])C([H])([H])C2([H])[H]		C	C	C	A	C	VIII
	CHEMBL2138625	[H]C([H])=C([H])C(=O)N([H])c1c([H])c2c(nc([H])nc2c([H])c1C#CC(N1C([H])([H])C([H])([H])N(C([H])([H])[H])C([H])([H])C1([H])[H])(C([H])([H])[H])C([H])([H])[H])N([H])c1c([H])c([H])c(F)c(Cl)c1[H]		C	A	A	A	A	VI
	CHEMBL2159122	[H]OC(=O)c1c([H])c(c([H])c([H])c1OC([H])([H])[H])C([H])([H])N(C(=O)[C@@]([H])(N([H])[H])C([H])([H])c1c(c([H])c(c([H])c1C([H])([H])[H])C(=O)N([H])[H])C([H])([H])[H])[C@]([H])(c1nc(c([H])n1[H])-c1c([H])c([H])c([H])c([H])c1[H])C([H])([H])[H]	ELUXADOLINE	C	A	A	C	A	IV
	CHEMBL449209	[H]C1=C(C(=O)OC([H])([H])[H])C([H])([H])N(C([H])([H])[H])C([H])([H])C1([H])[H]	ARECOLINE HYDROBROMIDE	C	C	C	C	C	VIII
	CHEMBL361506	[H]N=C(N([H])[H])c1c([H])c([H])c(OC([H])([H])C([H])([H])C([H])([H])C([H])([H])C([H])([H])Oc2c([H])c([H])c(c([H])c2[H])C(=N[H])N([H])[H])c([H])c1[H]	PENTAMIDINE ISETHIONATE	B	C	C	A	C	VII
	CHEMBL2163793	[H]C1=C(C([H])([H])C([H])([H])[H])[C@@]2([H])N3C([H])([H])[C@]1([H])C([H])([H])[C@]2(C(=O)OC([H])([H])[H])c1n([H])c2c([H])c([H])c([H])c([H])c2c1C([H])([H])C3([H])[H]	CATHARANTHINE BASE	C	A	A	B	A	V
	CHEMBL2177161	[H]N([H])c1nc([H])c(nc1C(=O)N([H])c1c([H])nc([H])c([H])c1[H])-c1c([H])c([H])c(c([H])c1[H])S(=O)(=O)N1C([H])([H])C([H])([H])N(C([H])([H])[H])C([H])([H])C1([H])[H]		C	B	C	C	C	IX
	CHEMBL1200779	[H]OC(=O)c1c([H])n(-c2c([H])c([H])c(F)c([H])c2F)c2nc(N3C([H])([H])[C@@]4([H])[C@]([H])(N([H])[H])[C@@]4([H])C3([H])[H])c(F)c([H])c2c1=O	TROVAFLOXACIN MESYLATE	B	A	C	C	C	IV
	CHEMBL1200323	[H]Oc1c([H])c([H])c(c([H])c1C(=O)N([H])[H])C([H])(O[H])C([H])([H])N([H])C([H])(C([H])([H])[H])C([H])([H])C([H])([H])c1c([H])c([H])c([H])c([H])c1[H]	LABETALOL HYDROCHLORIDE	C	C	C	C	C	III
	CHEMBL3235279	[H]OC([H])([H])C([H])([H])Oc1c([H])c([H])c(c([H])c1[H])-c1c(C#N)c(SC([H])([H])c2nc(sc2[H])-c2c([H])c([H])c(Cl)c([H])c2[H])nc(N([H])[H])c1C#N	CAPADENOSON	C	A	C	A	A	IX
	CHEMBL464	[H]/C(=C(/[H])\C(=C(/[H])C(=O)OC([H])([H])C([H])([H])[H])\C([H])([H])[H])/C(/[H])=C(/C(/[H])=C(\[H])c1c(c([H])c(OC([H])([H])[H])c(c1C([H])([H])[H])C([H])([H])[H])C([H])([H])[H])\C([H])([H])[H]	ETRETINATE	C	C	C	C	C	III
	CHEMBL2442052	[H]N([H])C([H])([H])C([H])([H])N(C(=O)c1sc([H])c([H])c1[H])C([H])([H])c1c([H])c([H])c(OC([H])([H])c2c([H])c([H])c([H])c([H])c2[H])c(OC([H])([H])[H])c1[H]		C	C	A	C	C	I
	CHEMBL4303425	[H]c1nc([H])c([H])c(c1[H])-c1noc(n1)C1([H])C([H])([H])C([H])([H])C([H])(C([H])([H])C([H])([H])C([H])([H])C([H])([H])[H])C([H])([H])C1([H])[H]		A	C	C	C	C	I
	CHEMBL1990474	[H]N1C([H])([H])\C(=C(\[H])c2c([H])c([H])c(c([H])c2[H])C([H])([H])[H])C(=O)\C(=C(/[H])c2c([H])c([H])c(c([H])c2[H])C([H])([H])[H])C1([H])[H]		C	B	A	C	B	III
	CHEMBL4303294	[H]N(C(=O)c1nc([H])n(c1C(=O)N([H])C([H])([H])[H])C([H])([H])C([H])([H])[H])C([H])([H])[H]		C	C	C	C	C	IV
	CHEMBL4297422	[H]N(C(=O)C(C(=O)N([H])[C@@]1([H])c2c([H])c([H])c([H])c([H])c2-c2c([H])c([H])c([H])c([H])c2N([H])C1=O)(C([H])([H])[H])C([H])([H])[H])C([H])([H])C(F)(F)C(F)(F)F	RG-4733	C	C	C	A	C	V
	CHEMBL3422104	[H]N(c1nc(c([H])n2c(c([H])nc12)-c1c([H])c([H])c(c([H])c1[H])C(=O)N([H])C1([H])C([H])([H])C1([H])[H])-c1c([H])c([H])c([H])c2nc([H])c([H])c([H])c12)C([H])([H])C([H])(C([H])([H])[H])C([H])([H])[H]		C	A	A	A	A	IV
	CHEMBL50	[H]Oc1c([H])c(O[H])c2c(oc(-c3c([H])c([H])c(O[H])c(O[H])c3[H])c(O[H])c2=O)c1[H]	QUERCETIN	C	C	C	C	C	I
	CHEMBL4303525	[H]N(C(=O)C(F)(F)C([H])([H])[H])[C@]12C([H])([H])C([H])([H])C(C([H])([H])[H])(C([H])([H])[H])C([H])([H])[C@@]1([H])[C@@]1([H])C(=O)C([H])=C3[C@]4(C([H])=C(C#N)C(=O)C(C([H])([H])[H])(C([H])([H])[H])[C@]4([H])C([H])([H])C([H])([H])[C@@]3(C([H])([H])[H])[C@]1(C([H])([H])[H])C([H])([H])C2([H])[H])C([H])([H])[H]		C	C	C	C	C	VIII
	CHEMBL3393145	[H]N(C(=O)C([H])([H])Oc1c([H])c([H])c(c([H])c1[H])C(=O)c1c([H])c([H])c([H])c([H])c1[H])C1([H])C([H])([H])C([H])([H])N(C([H])([H])c2c([H])c([H])c([H])c([H])c2[H])C([H])([H])C1([H])[H]		C	B	A	C	B	VII
	CHEMBL3407862	[H]N([H])c1c(c([H])c([H])c(c1-c1c([H])c([H])c2nc(c([H])c([H])c2c1[H])C([H])([H])[H])C([H])([H])[H])C(=O)c1c(-c2c([H])c([H])c([H])c([H])c2[H])n(n(-c2c([H])c([H])c([H])c([H])c2[H])c1=O)C([H])([H])[H]		C	A	C	C	C	IV
	CHEMBL3545085	[H]N(c1nn([H])c(c1[H])C1([H])C([H])([H])C1([H])[H])c1nc(nc(c1[H])N1C([H])([H])C([H])([H])N(C([H])([H])[H])C([H])([H])C1([H])[H])N([H])C([H])([H])c1onc(c1[H])C([H])(C([H])([H])[H])C([H])([H])[H]	XL-228	C	A	A	A	A	IV
	CHEMBL3581764	[H]c1c([H])c(c([H])c([H])c1OC([H])([H])[H])C([H])([H])Oc1c([H])c([H])c(c([H])c1[H])C([H])([H])C#N		C	C	C	C	C	II
	CHEMBL3622533	[H]ON([H])C(=O)c1c([H])nc(nc1[H])N(C([H])([H])[H])C([H])([H])c1sc2c(nc(nc2c1[H])-c1c([H])nc(OC([H])([H])[H])c([H])c1[H])N1C([H])([H])C([H])([H])OC([H])([H])C1([H])[H]	FIMEPINOSTAT	B	A	A	C	A	V
	CHEMBL3818875	[H]N(C(=O)[C@]1([H])C([H])([H])C([H])([H])C([H])([H])[C@]([H])(N([H])c2nc(nc(n2)C([H])([H])[H])N([H])C([H])([H])[H])C1([H])[H])C([H])([H])c1c([H])c([H])c(C#N)c([H])c1C(F)(F)F		C	A	A	A	A	X
	CHEMBL4072005	[H]N(C(=O)N([H])C([H])([H])C(=O)N1C([H])([H])C([H])([H])C([H])([H])C1([H])[H])c1c([H])c([H])c2c([H])nc([H])c([H])c2c1[H]		C	C	C	C	C	I
	CHEMBL1765291	[H]OC(=O)C([H])(c1c([H])c([H])c2Sc3c([H])c([H])c([H])c([H])c3C(=O)C([H])([H])c2c1[H])C([H])([H])[H]	ZALTOPROFEN	C	C	C	C	C	IX
	CHEMBL11268	[H]OC([H])(C([H])([H])Oc1c([H])c([H])c([H])c([H])c1C#N)C([H])([H])N([H])C([H])([H])C([H])([H])N([H])C(=O)N([H])c1c([H])c([H])c([H])c([H])c1[H]	ICI-89406	C	C	C	C	C	VII
	CHEMBL404	[H]OC(=O)[C@]1([H])N2C(=O)C([H])([H])[C@@]2([H])S(=O)(=O)[C@@]1(C([H])([H])[H])C([H])([H])n1nnc([H])c1[H]	TAZOBACTAM	C	C	C	C	C	VI
	CHEMBL4303299	[H]OC([H])([H])C(=O)[C@@]1([H])[C@]([H])(C([H])([H])[H])C([H])([H])C2([H])C3([H])C([H])([H])C([H])([H])C4=C([H])C(=O)C([H])=C([H])[C@]4(C([H])([H])[H])[C@@]3(F)[C@@]([H])(O[H])C([H])([H])[C@]12C([H])([H])[H]		C	C	C	C	C	VII
	CHEMBL4300557	[H]Oc1c([H])c(O[H])c(c(c1C(=O)c1c([H])c([H])c(OC([H])([H])C([H])([H])N2C([H])([H])C([H])([H])OC([H])([H])C2([H])[H])c(OC([H])([H])[H])c1[H])C([H])([H])C(=O)N(C([H])([H])C([H])([H])OC([H])([H])[H])C([H])([H])C([H])([H])OC([H])([H])[H])C([H])([H])C([H])([H])[H]	KW-2478	C	C	C	C	C	II
	CHEMBL15841	[H]Oc1c([H])c([H])c(c([H])c1[H])C(=O)OC([H])([H])C([H])([H])[H]	ETHYLPARABEN	C	B	B	B	B	III
	CHEMBL417096	[H]N([H])C([H])([H])C([H])([H])C([H])([H])C([H])([H])C([H])([H])c1nc([H])n([H])c1[H]	IMPENTAMINE	C	C	C	C	C	IV
	CHEMBL283800	[H]OC(=O)C([H])([H])N(C(=N[H])N([H])[H])C([H])([H])[H]	CREATINE	B	C	C	C	C	VIII
	CHEMBL21333	[H]N(C(=O)c1c([H])c([H])c(OC([H])([H])C([H])([H])C([H])([H])C([H])([H])c2c([H])c([H])c([H])c([H])c2[H])c([H])c1[H])c1c([H])c([H])c([H])c2c1oc(c([H])c2=O)-c1nnn([H])n1	PRANLUKAST	C	C	C	C	C	II
	CHEMBL73149	[H]C1=C(c2nsnc2OC([H])([H])C([H])([H])C([H])([H])C([H])([H])C([H])([H])C([H])([H])[H])C([H])([H])N(C([H])([H])[H])C([H])([H])C1([H])[H]		C	C	C	C	C	VII
	CHEMBL1201066	[H]OC1(C([H])([H])C([H])([H])C([H])([H])C([H])([H])C1([H])[H])C([H])(c1c([H])c([H])c(OC([H])([H])[H])c([H])c1[H])C([H])([H])N(C([H])([H])[H])C([H])([H])[H]	VENLAFAXINE HYDROCHLORIDE	C	C	C	C	C	III
	CHEMBL605	[H]N([H])c1c([H])c([H])c(c([H])c1[H])C(=O)N([H])C([H])([H])C([H])([H])N(C([H])([H])C([H])([H])[H])C([H])([H])C([H])([H])[H]	PROCAINAMIDE HYDROCHLORIDE	C	C	C	C	C	X
	CHEMBL650	[H]OC([H])([H])C(=O)[C@@]1(O[H])C([H])([H])C([H])([H])[C@@]2([H])[C@]3([H])C([H])([H])[C@@]([H])(C4=C([H])C(=O)C([H])=C([H])[C@]4(C([H])([H])[H])[C@@]3([H])[C@@]([H])(O[H])C([H])([H])[C@]12C([H])([H])[H])C([H])([H])[H]	METHYLPREDNISOLONE	C	C	C	A	C	VIII
	CHEMBL937	[H]C([H])([H])N1C([H])([H])C([H])([H])N(C(=O)N(C([H])([H])C([H])([H])[H])C([H])([H])C([H])([H])[H])C([H])([H])C1([H])[H]	DIETHYLCARBAMAZINE CITRATE	C	C	C	C	C	VIII
	CHEMBL284127	[H]C1=C(OC(=O)C([H])(C(=O)C([H])([H])[H])C1=O)C([H])([H])[H]	DEHYDROACETIC ACID	C	C	C	C	C	IV
	CHEMBL27769	[H]O[C@@]1([H])C([H])([H])C([H])([H])[C@@]2([H])[C@]3([H])C([H])([H])C([H])([H])[C@@]4([H])C([H])([H])C(=O)C([H])([H])C([H])([H])[C@]4(C([H])([H])[H])[C@@]3([H])C([H])([H])C([H])([H])[C@]12C([H])([H])[H]	STANOLONE	C	C	C	C	C	VIII
	CHEMBL1256955	[H]Oc1c([H])c([H])c(OC([H])([H])C([H])([H])N([H])C([H])([H])C([H])(O[H])C([H])([H])Oc2c([H])c([H])c(c([H])c2[H])-c2nc(c([H])n2C([H])([H])[H])C(F)(F)F)c([H])c1C(=O)N([H])[H]		C	C	C	C	C	II
	CHEMBL29609	[H]c1c(noc1C([H])([H])C([H])([H])C([H])([H])Oc1c(c([H])c(c([H])c1C([H])([H])[H])-c1noc(n1)C(F)(F)F)C([H])([H])[H])C([H])([H])[H]	PLECONARIL	C	C	C	A	C	II
	CHEMBL31634	[H]OC([H])([H])[C@@]1([H])O[C@@]([H])(n2c([H])c(\C([H])=C(/[H])Br)c(=O)n([H])c2=O)C([H])([H])[C@]1([H])O[H]	BRIVUDINE	C	C	C	C	C	I
	CHEMBL46909	[H]\C(=C(\[H])c1c([H])c([H])c(OC([H])([H])[H])c([H])c1OC([H])([H])[H])c1c([H])c(OC([H])([H])[H])c([H])c(OC([H])([H])[H])c1[H]		C	C	C	C	C	III
	CHEMBL4070705	[H]N(c1nn(c([H])c1[H])-c1c([H])c([H])c([H])c([H])c1[H])c1c([H])c([H])c(OC([H])([H])[H])c([H])c1[H]		C	C	A	A	A	IV
	CHEMBL1237132	[H]N1C(=C(C(=O)OC([H])([H])[H])C([H])(C(C(=O)OC([H])([H])OC(=O)C([H])([H])C([H])([H])C([H])([H])[H])=C1C([H])([H])[H])c1c([H])c([H])c([H])c(Cl)c1Cl)C([H])([H])[H]	CLEVIDIPINE	C	C	C	C	C	IX
	CHEMBL1738797	[H]c1c([H])c2c3c(n([H])c2c([H])c1C#N)C(c1c([H])c(N2C([H])([H])C([H])([H])C([H])(N4C([H])([H])C([H])([H])OC([H])([H])C4([H])[H])C([H])([H])C2([H])[H])c(c([H])c1C3=O)C([H])([H])C([H])([H])[H])(C([H])([H])[H])C([H])([H])[H]	ALECTINIB	C	A	A	A	A	X
	CHEMBL598952	[H]c1nc2c([H])c([H])c([H])c([H])c2n2c1noc2=O		C	C	C	C	C	IV
	CHEMBL598797	[H]ON([H])C(=O)C([H])([H])C([H])([H])C([H])([H])C([H])([H])C([H])([H])C([H])([H])Oc1c([H])c2c(nc([H])nc2c([H])c1OC([H])([H])[H])N([H])c1c([H])c([H])c([H])c(C#C[H])c1[H]	CUDC-101	C	A	A	B	A	II
	CHEMBL1081188	[H]N(C(=O)c1c([H])c([H])c([H])c(c1[H])C([H])([H])[H])c1c([H])c([H])c([H])c(N([H])C(=O)c2c([H])c([H])c([H])c([H])c2OC([H])([H])[H])c1[H]		A	C	A	B	C	I
	CHEMBL1829305	[H]N(c1nc(nc2c([H])c(OC([H])([H])C([H])([H])C([H])([H])N3C([H])([H])C([H])([H])C([H])([H])C([H])([H])C3([H])[H])c(OC([H])([H])[H])c([H])c12)N1C([H])([H])C([H])([H])N(C([H])([H])C([H])([H])C1([H])[H])C([H])(C([H])([H])[H])C([H])([H])[H])C1([H])C([H])([H])C([H])([H])N(C([H])([H])C2([H])C([H])([H])C([H])([H])C([H])([H])C([H])([H])C2([H])[H])C([H])([H])C1([H])[H]		C	C	C	A	C	VII
	CHEMBL1096927	[H]O[C@@](C([H])([H])[H])(C([H])([H])C([H])([H])C([H])=C(C([H])([H])[H])C([H])([H])[H])[C@]1([H])C([H])([H])C([H])=C(C([H])([H])[H])C([H])([H])C1([H])[H]	LEVOMENOL	C	C	C	C	C	VIII
	CHEMBL193482	[H]Oc1c([H])c([H])c2c(c1[H])C([H])([H])C([H])([H])[C@@]1([H])[C@]3([H])C([H])([H])[C@@]([H])(O[H])[C@]([H])(O[H])[C@@]3(C([H])([H])[H])C([H])([H])C([H])([H])[C@]21[H]	ESTRIOL	C	C	C	C	C	II
	CHEMBL425027	[H]OC(=O)c1c([H])c([H])c(c([H])c1[H])-c1c([H])c([H])c(c([H])c1[H])C([H])([H])C([H])([H])C([H])([H])C([H])([H])C([H])([H])C([H])([H])C([H])([H])C([H])([H])[H]		C	B	C	C	C	III
	CHEMBL36342	[H]c1c([H])c(=NC([H])([H])C([H])([H])C([H])([H])C([H])([H])C([H])([H])C([H])([H])C([H])([H])C([H])([H])[H])c([H])c([H])n1C([H])([H])C([H])([H])C([H])([H])C([H])([H])C([H])([H])C([H])([H])C([H])([H])C([H])([H])C([H])([H])C([H])([H])n1c([H])c([H])c(=NC([H])([H])C([H])([H])C([H])([H])C([H])([H])C([H])([H])C([H])([H])C([H])([H])C([H])([H])[H])c([H])c1[H]	OCTENIDINE HYDROCHLORIDE	A	A	C	C	C	VIII
	CHEMBL1200501	[H]Oc1c([H])c([H])c(c([H])c1[H])C([H])([H])[C@]([H])(N([H])C(=O)[C@@]([H])(N([H])C(=O)[C@@]([H])(N([H])C(=O)[C@@]([H])(N([H])C(=O)[C@@]1([H])N([H])C(=O)C([H])([H])C1([H])[H])C([H])([H])c1c([H])nc([H])n1[H])C([H])([H])c1c([H])n([H])c2c([H])c([H])c([H])c([H])c12)C([H])([H])O[H])C(=O)N([H])[C@@]([H])(C(=O)N([H])[C@]([H])(C(=O)N([H])[C@]([H])(C(=O)N1C([H])([H])C([H])([H])C([H])([H])[C@@]1([H])C(=O)N(…	GOSERELIN ACETATE	B	C	C	C	C	IV
	CHEMBL3707395	[H]OC(=O)C(Oc1c(c([H])c(\C([H])=C(/[H])C(=O)c2c([H])c([H])c(SC([H])([H])[H])c([H])c2[H])c([H])c1C([H])([H])[H])C([H])([H])[H])(C([H])([H])[H])C([H])([H])[H]	ELAFIBRANOR	C	C	A	C	C	VII
	CHEMBL4084907	[H]N([H])c1nc([H])c(-c2nc(nc(n2)N2C([H])([H])C([H])([H])OC([H])([H])C2([H])[H])N2C([H])([H])C([H])([H])OC([H])([H])C2([H])[H])c(c1[H])C(F)(F)F	BIMIRALISIB	A	A	A	A	A	I
	CHEMBL4303503	[H]O[C@]1([H])[C@]2([H])C(=C([H])[H])C(=O)[C@@]11[C@]([H])(C([H])([H])C2([H])[H])[C@@]23C([H])([H])O[C@]1(O[H])C([H])([H])[C@]2([H])C(C([H])([H])[H])(C([H])([H])[H])C([H])([H])C([H])([H])[C@]3([H])O[H]		C	C	C	A	C	VIII
	CHEMBL216276	[H]N(N1C([H])([H])C([H])([H])C([H])([H])C([H])([H])C1([H])[H])C(=O)c1nn(c2-c3c([H])c([H])c(c([H])c3C([H])([H])c12)C([H])([H])[H])-c1c([H])c([H])c(Cl)c([H])c1Cl		C	A	A	C	A	IV
	CHEMBL391586	[H]Oc1c([H])c([H])c(Br)c([H])c1-c1c([H])c(-c2c([H])c([H])c([H])c([H])c2[H])c(C#N)c(=O)n1[H]		C	C	C	C	C	I
	CHEMBL1528011	[H]OC(c1c([H])c([H])c([H])c([H])c1[H])(c1c([H])c([H])c([H])c([H])c1[H])C([H])([H])C([H])([H])N1C([H])([H])C([H])([H])C([H])([H])C([H])([H])C1([H])[H]	PRIDINOL METHANESULFONATE	C	C	C	C	C	III
	CHEMBL1362630	[H]OC(=O)[C@@]([H])(c1sc(c([H])c1[H])C(=O)c1c([H])c([H])c([H])c([H])c1[H])C([H])([H])[H]		C	C	C	C	C	III
	CHEMBL1395579	[H]SC([H])([H])C([H])([H])N(C([H])([H])[H])C([H])([H])[H]	CAPTAMINE	C	C	C	C	C	VIII
	CHEMBL1590048	[H]N1C(=C(C(=O)OC([H])([H])[H])[C@]([H])(C(C(=O)OC([H])([H])C([H])([H])Sc2c([H])c([H])c([H])c([H])c2[H])=C1C([H])([H])[H])C([H])([H])[H])C([H])([H])[H]		A	C	B	C	C	VIII
	CHEMBL559478	[H]c1c([H])c(OC(=O)N2C([H])([H])C([H])([H])N3C([H])([H])C([H])([H])C2([H])C([H])([H])C3([H])[H])c([H])c([H])c1Br	SSR180711	C	C	C	C	C	VIII
	CHEMBL9540	[H]N(C1=NC([H])([H])C([H])([H])N1[H])c1c([H])c([H])c(c([H])c1[H])C([H])([H])c1c([H])c([H])c(OC([H])(C([H])([H])[H])C([H])([H])[H])c([H])c1[H]		C	C	C	A	C	IX
	CHEMBL10188	[H]Oc1c(nc2c([H])c([H])c([H])c([H])c2c1C(=O)N([H])[C@]([H])(c1c([H])c([H])c([H])c([H])c1[H])C([H])([H])C([H])([H])[H])-c1c([H])c([H])c([H])c([H])c1[H]	TALNETANT	C	C	A	C	C	X
	CHEMBL3237589	[H]N(c1nc(nc([H])c1[H])N([H])C([H])([H])C([H])([H])C([H])([H])N1C([H])([H])C([H])([H])OC([H])([H])C1([H])[H])c1c([H])c([H])c2n(c3c([H])c([H])c([H])c([H])c3c2c1[H])C([H])([H])C([H])([H])[H]		C	A	A	A	A	VIII
	CHEMBL14762	[H]OC([H])([H])[C@]([H])(N([H])c1nc(N([H])C([H])([H])c2c([H])c([H])c([H])c([H])c2[H])c2nc([H])n(c2n1)C([H])(C([H])([H])[H])C([H])([H])[H])C([H])([H])C([H])([H])[H]	SELICICLIB	C	A	A	A	A	VI
	CHEMBL64	[H]N([H])N([H])C(=O)c1c([H])c([H])nc([H])c1[H]	ISONIAZID	C	C	B	B	B	I
	CHEMBL10332	[H]N1C(=NC([H])([H])C1([H])[H])C1(OC([H])([H])[H])Oc2c([H])c([H])c([H])c([H])c2OC1([H])[H]		C	C	C	C	C	VII
	CHEMBL428496	[H]c1oc2c3c1C(=O)O[C@]([H])(C([H])([H])OC([H])([H])[H])[C@@]3(C1=C(C2=O)[C@]2([H])C([H])([H])C([H])([H])C(=O)[C@@]2(C([H])([H])[H])C([H])([H])[C@@]1([H])OC(=O)C([H])([H])[H])C([H])([H])[H]	WORTMANNIN	B	C	C	A	C	V
	CHEMBL4303616	[H]N(OC([H])(C(=O)N([H])c1c([H])c([H])c(Cl)c([H])c1[H])C([H])([H])[H])C(=O)c1c([H])c(c([H])c(c1[H])C(F)(F)F)C(F)(F)F		C	C	C	C	C	VII
	CHEMBL1162	[H]O[C@@]1(C#C[H])C([H])([H])C([H])([H])[C@@]2([H])[C@]3([H])C([H])([H])C([H])([H])C4=C([H])C(=O)C([H])([H])C([H])([H])[C@]4([H])[C@@]3([H])C([H])([H])C([H])([H])[C@]12C([H])([H])[H]	NORETHINDRONE	C	C	C	C	C	VIII
	CHEMBL4303644	[H]C1=C2C([H])([H])[C@@]([H])(OC(=O)C([H])([H])[H])C([H])([H])C([H])([H])[C@]2(C([H])([H])[H])[C@@]2([H])C([H])([H])C([H])([H])[C@@]3(C(=O)C([H])([H])C([H])([H])[C@@]3([H])[C@]2([H])C1=O)C([H])([H])[H]		C	C	C	C	C	VIII
	CHEMBL485012	[H]OC(=O)C(=O)C([H])([H])c1c([H])n([H])c2c([H])c([H])c([H])c([H])c12		C	C	C	C	C	VII
	CHEMBL4303411	[H]Oc1c(c([H])c(N([H])c2c([H])c([H])nc3c([H])c(Cl)c([H])c([H])c23)c2c1C([H])([H])C([H])([H])C([H])([H])C2([H])[H])C([H])([H])N([H])C(C([H])([H])[H])(C([H])([H])[H])C([H])([H])[H]		C	A	A	A	A	II
	CHEMBL4210419	[H]c1nc([H])n(c1C([H])([H])n1c([H])c(C(=O)N2C([H])([H])C([H])([H])OC([H])([H])C2([H])[H])c(c1[H])-c1c([H])c([H])c([H])c2c([H])c([H])c([H])c([H])c12)C([H])([H])c1c([H])c([H])c(Br)c([H])c1[H]		C	A	A	B	A	IV
	CHEMBL1210710	[H]N(c1c([H])c(Cl)c([H])c(Cl)c1OC([H])([H])[H])S(=O)(=O)c1c([H])c([H])c(OC([H])([H])[H])c(c1[H])N1C([H])([H])C([H])([H])N([H])C([H])([H])C1([H])[H]	SB-399885	C	C	C	A	C	VIII
	CHEMBL3265032	[H]N(c1c([H])c([H])c(c([H])c1[H])N1C([H])([H])C([H])([H])OC([H])([H])C1([H])[H])c1nc(c([H])n2c([H])c([H])nc12)-c1c([H])c([H])c2c([H])nn([H])c2c1[H]	ENTOSPLETINIB	C	A	A	A	A	IV
	CHEMBL3272561	[H]Oc1c([H])c([H])c(c([H])c1[H])C([H])([H])[C@]([H])(N([H])C(=O)[C@@]([H])(N([H])C(=O)[C@@]([H])(N([H])C(=O)[C@@]([H])(N([H])C(=O)[C@@]1([H])N([H])C(=O)C([H])([H])C1([H])[H])C([H])([H])c1c([H])nc([H])n1[H])C([H])([H])c1c([H])n([H])c2c([H])c([H])c([H])c([H])c12)C([H])([H])O[H])C(=O)N([H])[C@@]([H])(C(=O)N([H])[C@]([H])(C(=O)N([H])[C@]([H])(C(=O)N1C([H])([H])C([H])([H])C([H])([H])[C@@]1([H])C(=O)N(…		C	B	B	C	B	IV
	CHEMBL3039603	[H]OC(=O)C([H])(O[H])C([H])(O[H])C([H])(O[H])C([H])(O[H])C([H])([H])O[H]		B	B	B	B	B	VIII
	CHEMBL1705525	[H]N(C(=O)c1c([H])nc([H])c([H])c1[H])C([H])([H])C([H])(N([H])C(=O)c1c([H])nc([H])c([H])c1[H])C([H])([H])[H]	NICARAVEN	C	C	C	C	C	X
	CHEMBL3039407	[H]OC1([H])C([H])([H])C2(C([H])([H])[H])C([H])(C([H])([H])[C@@]3([H])OC(O[C@@]23C(=O)C([H])([H])Cl)(C([H])([H])[H])C([H])([H])[H])C2([H])C([H])([H])C([H])([H])C3=C([H])C(=O)C([H])([H])C([H])([H])C3(C([H])([H])[H])C12F		C	C	C	C	C	VII
	CHEMBL1908396	[H]N(C(=O)N([H])C([H])(c1nc([H])c([H])s1)C([H])([H])[H])c1c([H])c([H])c(Oc2c([H])c([H])nc3c([H])c(OC([H])([H])[H])c(OC([H])([H])[H])c([H])c23)c([H])c1OC([H])([H])[H]		C	A	A	C	A	VIII
	CHEMBL422648	[H]OC(=O)c1c2SC([H])(n2c2c([H])c(N3C([H])([H])C([H])([H])N(C([H])([H])c4oc(=O)oc4C([H])([H])[H])C([H])([H])C3([H])[H])c(F)c([H])c2c1=O)C([H])([H])[H]	PRULIFLOXACIN	B	B	C	B	B	IV
	CHEMBL152067	[H]OC([H])(C([H])([H])Oc1c([H])c([H])c(N([H])C(=O)N([H])C2([H])C([H])([H])C([H])([H])C([H])([H])C([H])([H])C2([H])[H])c([H])c1[H])C([H])([H])N([H])C(C([H])([H])[H])(C([H])([H])[H])C([H])([H])[H]	TALINOLOL	C	C	C	C	C	VII
	CHEMBL4303150	[H]OC1([H])C([H])([H])C([H])([H])C([H])(N([H])C(=O)C2([H])N([H])C([H])(C([H])([H])C(C([H])([H])[H])(C([H])([H])[H])C([H])([H])[H])C3(C(=O)N([H])c4c([H])c(Cl)c([H])c([H])c34)C2([H])c2c([H])c([H])c([H])c(Cl)c2F)C([H])([H])C1([H])[H]		C	C	A	A	A	II
	CHEMBL3609372	[H]N(C(=O)N1C([H])([H])C([H])([H])[C@]([H])(N([H])C2=Nc3c([H])c(F)c([H])c([H])c3N(c3c([H])c([H])c(Cl)c([H])c23)C([H])([H])C([H])(F)F)C1([H])[H])C([H])(C([H])([H])[H])C([H])([H])[H]		C	C	A	A	A	VI
	CHEMBL3770173	[H]N(c1c([H])c2n(c(=O)n(c2c([H])c1OC([H])([H])[H])C([H])([H])[H])C([H])([H])[H])S(=O)(=O)c1c([H])c([H])c(Br)c([H])c1C([H])([H])[H]		A	C	C	C	C	IX
	CHEMBL3909511	[H]N(C(=O)c1c([H])c(c([H])c2n(c([H])c(c12)C([H])([H])[H])C([H])(C([H])([H])[H])C([H])([H])[H])-c1c([H])nc(c([H])c1[H])N1C([H])([H])C([H])([H])N(C([H])([H])[H])C([H])([H])C1([H])[H])C([H])([H])c1c(c([H])c(n([H])c1=O)C([H])([H])[H])C([H])([H])[H]		C	C	A	C	C	VI
	CHEMBL1161894	[H]SC(=S)OC1([H])C([H])([H])C2([H])C([H])([H])C1([H])C1([H])C([H])([H])C([H])([H])C([H])([H])C21[H]		C	C	C	C	C	VIII
	CHEMBL2107365	[H]O[C@]1(OC([H])([H])C(N([H])[C@@]1([H])C([H])([H])[H])(C([H])([H])[H])C([H])([H])[H])c1c([H])c([H])c([H])c(Cl)c1[H]	RADAFAXINE HYDROCHLORIDE	C	C	C	C	C	V
	CHEMBL1405	[H]Oc1c([H])c([H])c2c(c1[H])C([H])([H])C([H])([H])[C@@]1([H])[C@]3([H])C([H])([H])C([H])([H])C(=O)[C@@]3(C([H])([H])[H])C([H])([H])C([H])([H])[C@]21[H]	ESTRONE	C	C	C	C	C	II
	CHEMBL210846	[H]N(C(=O)c1c([H])c([H])c(c([H])c1[H])[N+]([O-])=O)c1c([H])c(nn1-c1c([H])c([H])c([H])c([H])c1F)-c1c([H])c([H])c([H])c([H])c1[H]		C	C	C	C	C	IV
	CHEMBL1411	[H]O[C@]([H])(C([H])([H])[H])C([H])([H])C([H])([H])C([H])([H])C([H])([H])n1c(=O)n(c2nc([H])n(c2c1=O)C([H])([H])[H])C([H])([H])[H]	LISOFYLLINE	C	C	C	C	C	IV
	CHEMBL1230314	[H]Oc1c([H])c([H])c2c(c1[H])C([H])([H])C([H])([H])[C@@]1([H])[C@]3([H])[C@@]([H])(O[H])[C@@]([H])(O[H])[C@]([H])(O[H])[C@@]3(C([H])([H])[H])C([H])([H])C([H])([H])[C@]21[H]	ESTETROL	C	C	C	C	C	II
	CHEMBL1230584	[H]OC(C([H])([H])[H])(C([H])([H])[H])C([H])([H])C#Cc1c([H])n(c2nc(nc(Cl)c12)N([H])[H])C([H])([H])c1nc([H])c(c(OC([H])([H])[H])c1C([H])([H])[H])C([H])([H])[H]		A	C	A	A	A	VI
	CHEMBL1232164	[H]OC(=O)C([H])([H])C([H])([H])C([H])([H])C([H])([H])C([H])([H])C([H])([H])C([H])([H])C([H])([H])C(=O)O[H]	SEBACIC ACID	C	C	B	C	C	VIII
	CHEMBL1234916	[H]OC(=O)[C@@]([H])(N([H])[H])C([H])([H])OC(=O)C([H])([H])[H]		C	C	B	B	B	VIII
	CHEMBL226838	[H]c1c([H])c(nc(c1[H])C([H])([H])[H])-c1n([H])c(nc1-c1c([H])c([H])c2OC([H])([H])Oc2c1[H])C(C([H])([H])[H])(C([H])([H])[H])C([H])([H])[H]		C	A	A	A	A	IV
	CHEMBL19490	[H]OC(=O)C([H])([H])c1c([H])c(c(C(=O)c2c([H])c([H])c(Cl)c([H])c2[H])n1C([H])([H])[H])C([H])([H])[H]	ZOMEPIRAC	B	C	C	B	C	V
	CHEMBL625	[H]c1nc(c([H])s1)-c1nc2c([H])c([H])c([H])c([H])c2n1[H]	THIABENDAZOLE	C	C	C	C	C	IV
	CHEMBL1200636	[H]C(=C1c2c([H])c([H])c([H])c([H])c2C([H])=C([H])c2c([H])c([H])c([H])c([H])c12)C([H])([H])C([H])([H])N(C([H])([H])[H])C([H])([H])[H]	CYCLOBENZAPRINE HYDROCHLORIDE	C	B	C	B	B	III
	CHEMBL145	[H]OC(=O)C(\[H])=C(/[H])c1c([H])c([H])c(O[H])c(O[H])c1[H]	CAFFEIC ACID	C	C	C	B	C	III
	CHEMBL285123	[H]OC(=O)[C@]([H])(N([H])[H])C([H])([H])O[H]	(D)-SERINE	C	C	C	B	C	VIII
	CHEMBL290106	[H]Oc1c(Cl)c([H])c(Cl)c([H])c1Sc1c([H])c(Cl)c([H])c(Cl)c1O[H]	BITHIONOL	B	B	B	A	B	VIII
	CHEMBL803	[H]OC([H])([H])[C@@]1([H])O[C@@]([H])(n2c([H])c([H])c(nc2=O)N([H])[H])[C@@]([H])(O[H])[C@]1([H])O[H]	CYTARABINE	C	C	C	C	C	I
	CHEMBL3039230	[H]OC(=O)C([H])([H])C([H])([H])C([H])(N([H])C(=O)C([H])(N([H])C(=O)C1([H])N=C(SC1([H])[H])C([H])(N([H])[H])C([H])(C([H])([H])[H])C([H])([H])C([H])([H])[H])C([H])([H])C([H])(C([H])([H])[H])C([H])([H])[H])C(=O)N([H])C([H])(C(=O)N([H])C([H])([H])C([H])([H])C([H])([H])C([H])([H])C1([H])N([H])C(=O)C([H])(N([H])C(=O)C([H])(N([H])C(=O)C([H])(N([H])C(=O)C([H])(N([H])C(=O)C([H])(N([H])C(=O)C([H])(N([H])C1…		B	C	C	C	C	IX
	CHEMBL4303296	[H]N(C([H])([H])C(=O)N1C([H])([H])C([H])([H])N(C([H])([H])[H])C([H])([H])C1([H])[H])[C@]1([H])C([H])([H])[C@@]1([H])c1c([H])c([H])c(OC([H])([H])c2c([H])c([H])c([H])c([H])c2[H])c([H])c1[H]		C	C	B	C	C	V
	CHEMBL4303312	[H]Oc1c(I)c([H])c(I)c(O[H])c1I		B	C	C	B	C	VIII
	CHEMBL4303308	[H]OC(=O)C([H])([H])C([H])([H])N([H])c1nc(nc(c1[H])N1C([H])([H])C([H])([H])c2c([H])c([H])c([H])c([H])c2C([H])([H])C1([H])[H])-c1c([H])nc([H])c([H])c1[H]		C	A	A	C	A	X
	CHEMBL4297518	[H]OC([H])([H])C([H])([H])N1C([H])([H])C([H])([H])N(C([H])([H])C1([H])[H])S(=O)(=O)c1c([H])c([H])c(OC([H])([H])C([H])([H])C([H])([H])[H])c(c1[H])-c1nc2c(c([H])n(c2c(=O)n1[H])C([H])([H])C([H])([H])[H])C([H])([H])C([H])([H])C([H])([H])[H]	MIRODENAFIL	C	C	C	C	C	IX
	CHEMBL4303259	[H]N(C(=O)c1onc(c1[H])C([H])([H])[H])c1c([H])c([H])c([H])c(c1[H])C(=O)N([H])c1c([H])c([H])c([H])c(c1[H])C(F)(F)F		C	C	C	B	C	I
	CHEMBL4303677	[H]c1nc(c([H])c([H])c1OC([H])([H])C([H])([H])OC([H])([H])C([H])([H])Oc1c([H])nc(c([H])c1[H])-c1nc2c([H])c([H])c(OC(F)(F)F)c([H])c2n1[H])-c1nc2c([H])c([H])c(OC(F)(F)F)c([H])c2n1[H]		A	A	A	A	A	II
	CHEMBL4303496	[H]c1c([H])c(c([H])c([H])c1F)[C@@]1([H])N(C([H])([H])C([H])([H])C1([H])[H])S(=O)(=O)c1c([H])c([H])c(c([H])c1[H])C([H])([H])[H]		C	C	C	C	C	IX
	CHEMBL4303337	[H]OC(=O)[C@@]([H])(OC([H])([H])c1c([H])c([H])c([H])c([H])c1[H])[C@]([H])(N([H])[H])C(=O)O[H]		C	C	C	B	C	VII
	CHEMBL2134545	[H]c1nc([H])c(C#Cc2c([H])c([H])c3nc([H])c4nc(n(-c5c([H])c([H])c(c([H])c5[H])C(C#N)(C([H])([H])[H])C([H])([H])[H])c4c3c2[H])C([H])([H])[H])c([H])c1[H]		C	A	A	A	A	IV
	CHEMBL995	[H]OC([H])([H])c1c(Cl)nc(n1C([H])([H])c1c([H])c([H])c(c([H])c1[H])-c1c([H])c([H])c([H])c([H])c1-c1nnn([H])n1)C([H])([H])C([H])([H])C([H])([H])C([H])([H])[H]	LOSARTAN POTASSIUM	C	B	A	B	B	IV
	CHEMBL1737	[H]c1c([H])c(c([H])c(c1OC([H])([H])C([H])([H])[H])-c1nc2c(nn(c2c(=O)n1[H])C([H])([H])[H])C([H])([H])C([H])([H])C([H])([H])[H])S(=O)(=O)N1C([H])([H])C([H])([H])N(C([H])([H])[H])C([H])([H])C1([H])[H]	SILDENAFIL CITRATE	C	C	A	A	A	IX
	CHEMBL2204495	[H]N(C(=O)c1c([H])c(c([H])c([H])c1OC([H])([H])c1c([H])c([H])c([H])c([H])c1[H])-c1c([H])c([H])nc(F)c1[H])c1c([H])nc([H])c([H])c1[H]		C	A	A	A	A	II
	CHEMBL1417849	[H]OC(=O)[C@]([H])(N([H])[H])[C@@]1([H])ON=C(Cl)C1([H])[H]		C	C	B	B	B	VII
	CHEMBL329522	[H]Oc1c([H])c([H])c(C(=O)c2c([H])c(O[H])c(O[H])c(O[H])c2[H])c(O[H])c1O[H]	EXIFONE	C	B	C	C	C	III
	CHEMBL454801	[H]C(=C(C([H])([H])[H])C([H])([H])[H])C([H])([H])C([H])([H])C(=C(/[H])C([H])([H])C([H])([H])C(=C(/[H])C([H])([H])C([H])([H])C(=C(/[H])C([H])([H])C([H])([H])C(=C(/[H])C([H])([H])C([H])([H])C(=C(/[H])C([H])([H])C([H])([H])C(=C(/[H])C([H])([H])C([H])([H])C(=C(/[H])C([H])([H])C([H])([H])C(=C(/[H])C([H])([H])C([H])([H])C(=C(/[H])C([H])([H])C1=C(C(=O)C(OC([H])([H])[H])=C(OC([H])([H])[H])C1=O)C([H])([H]…	UBIDECARENONE	B	C	B	C	C	VIII
	CHEMBL104468	[H]c1c([H])c([H])c2c(c1[H])c([H])c([H])c1c2oc(c([H])c1=O)N1C([H])([H])C([H])([H])OC([H])([H])C1([H])[H]		C	C	C	C	C	VIII
	CHEMBL108545	[H]Oc1c([H])c([H])c([H])c([H])c1C(=O)OC([H])([H])[H]	METHYL SALICYLATE	C	B	B	B	B	III
	CHEMBL548	[H]OC(=O)C([H])([H])C([H])([H])C([H])([H])C(\[H])=C(\[H])C([H])([H])[C@@]1([H])C(=O)C([H])([H])[C@@]([H])(O[H])[C@]1([H])C(\[H])=C(/[H])[C@@]([H])(O[H])C([H])([H])C([H])([H])C([H])([H])C([H])([H])C([H])([H])[H]	DINOPROSTONE	C	C	C	C	C	VIII
	CHEMBL1487804	[H]OC(=O)c1c([H])c([H])c(N([H])C(=O)c2c([H])c([H])c([H])c([H])c2[H])c([H])c1O[H]	BENZOYLPAS	C	B	C	B	B	III
	CHEMBL3218011	[H]Oc1c([H])c([H])c([H])c(c1[H])C([H])([H])N([H])C(=O)N([H])c1nc(c([H])s1)-c1c([H])c([H])nc([H])c1[H]		C	A	B	A	A	V
	CHEMBL3260505	[H]c1nnnn1-c1c([H])c([H])c(OC([H])([H])c2nc(sc2[H])C2([H])C([H])([H])C([H])([H])N(c3nc([H])c(c([H])n3)C([H])([H])C([H])([H])[H])C([H])([H])C2([H])[H])c([H])c1[H]	MBX-2982	A	A	A	A	A	VIII
	CHEMBL20489	[H]OC(=O)C([H])([H])C([H])([H])N([H])C(=N[H])N([H])[H]		C	C	C	C	C	VIII
	CHEMBL635	[H]OC([H])([H])C(=O)[C@@]1(O[H])C([H])([H])C([H])([H])[C@@]2([H])[C@]3([H])C([H])([H])C([H])([H])C4=C([H])C(=O)C([H])=C([H])[C@]4(C([H])([H])[H])[C@@]3([H])C(=O)C([H])([H])[C@]12C([H])([H])[H]	PREDNISONE	C	C	C	A	C	VIII
	CHEMBL1556584	[H]N([H])C([H])([H])C([H])([H])C([H])([H])N([H])C([H])([H])C([H])([H])C([H])([H])C([H])([H])N([H])C([H])([H])C([H])([H])C([H])([H])N([H])[H]		C	C	C	C	C	VIII
	CHEMBL695	[H]C([H])([H])N1C(=O)OC(C1=O)(C([H])([H])[H])C([H])([H])[H]	TRIMETHADIONE	C	C	C	C	C	VIII
	CHEMBL1201115	[H]OC([H])(C([H])([H])Oc1c([H])c([H])c(c([H])c1[H])C([H])([H])C([H])([H])C(=O)OC([H])([H])[H])C([H])([H])N([H])C([H])(C([H])([H])[H])C([H])([H])[H]	ESMOLOL HYDROCHLORIDE	C	C	C	C	C	VII
	CHEMBL3545347	[H]OC(=O)C([H])([H])[C@]([H])(N([H])[H])C(=O)N([H])[C@]([H])(C(=O)N([H])[C@]([H])(C(=O)N([H])[C@]([H])(C(=O)N([H])[C@]([H])(C(=O)N([H])[C@]([H])(C(=O)N1C([H])([H])C([H])([H])C([H])([H])[C@@]1([H])C(=O)O[H])C([H])([H])c1c([H])nc([H])n1[H])[C@@]([H])(C([H])([H])[H])C([H])([H])C([H])([H])[H])C([H])([H])c1c([H])c([H])c(O[H])c([H])c1[H])C([H])(C([H])([H])[H])C([H])([H])[H])C([H])([H])C([H])([H])C([H])…	TXA127	C	B	B	B	B	IV
	CHEMBL2142592	[H]c1nn(c(c1[H])-c1nnc(N2C([H])([H])C([H])([H])C([H])(N(C(=O)c3c([H])c([H])c(F)c([H])c3C(F)(F)F)C([H])([H])[H])C([H])([H])C2([H])[H])c2c([H])c([H])c([H])c([H])c12)C([H])([H])[H]	TALADEGIB	C	C	A	A	A	IV
	CHEMBL2325503	[H]\C(=C(\[H])c1nnc(-c2nc([H])c(c([H])c2[H])S(=O)(=O)C([H])([H])[H])n1-c1c([H])c([H])c([H])c([H])c1Cl)c1nnc(o1)-c1c([H])c([H])c(C#N)c([H])c1[H]		C	C	C	C	C	IX
	CHEMBL496	[H]Oc1c(Cl)c([H])c(Cl)c(Cl)c1C([H])([H])c1c(Cl)c(Cl)c([H])c(Cl)c1O[H]	HEXACHLOROPHENE	A	C	B	B	B	VI
	CHEMBL3105848	[H]\C(=C(\[H])c1c([H])nc([H])c([H])c1[H])C(=O)c1c([H])c([H])nc([H])c1[H]		C	C	B	A	C	I
	CHEMBL3622373	[H]c1c([H])c(c([H])c(Cl)c1OC([H])([H])[H])C([H])([H])C([H])([H])c1nc2c([H])c(c([H])c([H])c2n1C([H])([H])[C@@]([H])(N1C([H])([H])C([H])([H])OC([H])([H])C1([H])[H])C([H])([H])[H])-c1c(noc1C([H])([H])[H])C([H])([H])[H]		A	A	A	A	A	II
	CHEMBL3747513	[H]N([H])C(=O)c1c([H])c([H])c([H])c2n(c(c([H])c12)C([H])([H])[H])-c1nc(N([H])C([H])([H])c2c([H])c([H])c([H])c([H])c2[H])c2c(n1)C([H])([H])C([H])([H])OC2([H])[H]	CB-5083	C	A	A	A	A	I
	CHEMBL3989939	[H]O[C@]1([H])C([H])([H])N(C(=O)N([H])c2c([H])nn3c([H])c([H])c(nc23)N2C([H])([H])C([H])([H])C([H])([H])[C@]2([H])c2c([H])c(F)c([H])c([H])c2F)C([H])([H])C1([H])[H]	LAROTRECTINIB SULFATE	C	A	A	A	A	IV
	CHEMBL3355096	[H]OC([H])([H])[C@@]1([H])O[C@@]([H])(O[C@@](C([H])([H])[H])(C([H])([H])C([H])([H])C([H])=C(C([H])([H])[H])C([H])([H])[H])[C@@]2([H])C([H])([H])C([H])([H])[C@]3(C([H])([H])[H])[C@]2([H])[C@]([H])(O[H])C([H])([H])[C@]2([H])[C@@]4(C([H])([H])[H])C([H])([H])C([H])([H])[C@]([H])(O[H])C(C([H])([H])[H])(C([H])([H])[H])[C@]4([H])C([H])([H])C([H])([H])[C@@]32C([H])([H])[H])[C@]([H])(O[H])[C@@]([H])(O[H])…		C	B	C	B	B	VIII
	CHEMBL3356976	[H]c1c([H])c([H])c(Oc2c([H])c([H])c([H])c(c2[H])C([H])([H])N2C([H])([H])C([H])([H])N(C(=O)OC([H])(C(F)(F)F)C(F)(F)F)C([H])([H])C2([H])[H])c([H])c1[H]		C	C	C	C	C	X
	CHEMBL3401292	[H]N(C(=O)c1sc2c(c1[H])C([H])([H])C([H])([H])C([H])([H])C2([H])[H])c1c([H])c([H])c([H])c(-c2nc(N([H])c3c([H])c([H])c(c([H])c3[H])[C@]3([H])N(C([H])([H])[H])C([H])([H])C([H])([H])N(C3=O)C([H])([H])[H])c(=O)n(c2[H])C([H])([H])[H])c1C([H])([H])[H]		C	A	A	C	A	IV
	CHEMBL3527048	[H]c1nn(c(c1-c1nn(c2nc([H])nc(N3C([H])([H])C([H])([H])[C@]([H])(N4C([H])([H])C([H])([H])C([H])([H])C([H])([H])C4([H])[H])C3([H])[H])c12)C([H])([H])[H])-c1c([H])c([H])c(c([H])c1[H])C([H])([H])[H])C([H])([H])[H]		C	A	A	A	A	IV
	CHEMBL3542265	[H]N(C(=O)OC([H])(C([H])([H])[H])C([H])([H])[H])[C@]1([H])C([H])([H])c2c(c3c([H])c(C#N)c([H])c([H])c3n2C([H])([H])c2nc([H])c([H])c([H])c2[H])C1([H])[H]	LY2452473	C	C	A	C	C	V
	CHEMBL447347	[H]Oc1c([H])c([H])c2c([H])c([H])c([H])c([H])c2c1C([H])([H])c1c(O[H])c([H])c([H])c2c([H])c([H])c([H])c([H])c12		C	B	B	B	B	III
	CHEMBL514499	[H]N([H])C(=O)c1sc(c([H])c1OC([H])([H])c1c([H])c([H])c([H])c([H])c1C(F)(F)F)-n1c([H])nc2c([H])c(OC([H])([H])[H])c(OC([H])([H])[H])c([H])c12	GW843682X	C	A	A	A	A	IX
	CHEMBL3545059	[H]O[C@@]([H])(C([H])([H])[C@]([H])(C(=O)N([H])C([H])([H])C(C(=O)N([H])[H])(C([H])([H])[H])C([H])([H])[H])C([H])(C([H])([H])[H])C([H])([H])[H])[C@@]([H])(N([H])[H])C([H])([H])[C@]([H])(C([H])([H])c1c([H])c([H])c(OC([H])([H])[H])c(OC([H])([H])C([H])([H])C([H])([H])OC([H])([H])[H])c1[H])C([H])(C([H])([H])[H])C([H])([H])[H]	ALISKIREN FUMARATE	C	C	B	C	C	II
	CHEMBL1514683	[H]O[C@@]([H])(C([H])([H])Oc1c([H])c([H])c([H])c([H])c1OC([H])([H])C([H])=C([H])[H])C([H])([H])N([H])C([H])(C([H])([H])[H])C([H])([H])[H]		C	C	C	C	C	VII
	CHEMBL1686	[H]OC(=O)C(=O)C([H])([H])C([H])([H])C(=O)O[H]	ALPHA-KETOGLUTARIC ACID	C	C	C	C	C	VIII
	CHEMBL526281	[H]c1c([H])c([H])c(c([H])c1[H])-c1nnc(c([H])c1[H])N1C([H])([H])[C@@]2([H])C([H])([H])N(C([H])([H])[H])C([H])([H])[C@@]2([H])C1([H])[H]		C	C	C	A	C	X
	CHEMBL497939	[H]N1C([H])([H])[C@]2([H])c3c([H])c([H])c([H])c(=O)n3C([H])([H])[C@]([H])(C1([H])[H])C2([H])[H]	CYTISINICLINE	C	C	C	C	C	I
	CHEMBL586702	[H]c1c([H])c([H])c2n(c(nc2c1[H])C([H])(F)F)-c1nc(nc(n1)N1C([H])([H])C([H])([H])OC([H])([H])C1([H])[H])N1C([H])([H])C([H])([H])OC([H])([H])C1([H])[H]		A	A	A	A	A	IV
	CHEMBL3186037	[H]N(c1nc([H])c([H])c(n1)N([H])C([H])([H])C([H])(C([H])([H])[H])C([H])([H])[H])C([H])([H])c1nc(sc1[H])-c1c([H])c([H])c([H])c([H])c1[H]		A	A	A	A	A	IX
	CHEMBL1528134	[H]c1c([H])c([H])c(c([H])c1[H])C([H])([H])n1nc(OC([H])([H])C([H])([H])C([H])([H])N(C([H])([H])[H])C([H])([H])[H])c2c([H])c([H])c([H])c([H])c12	BENZYDAMINE HYDROCHLORIDE	C	C	A	C	C	VI
	CHEMBL573339	[H]Oc1c([H])c([H])c([H])c(c1[H])-c1nc(N2C([H])([H])C([H])([H])OC([H])([H])C2([H])[H])c2oc3nc([H])c([H])c([H])c3c2n1	PI-103	C	A	A	C	A	I
	CHEMBL401989	[H]c1c([H])c([H])c(c(OC([H])([H])C([H])([H])[H])c1[H])-n1c(nc2c([H])c([H])c([H])c([H])c2c1=O)C([H])(N1C([H])([H])C([H])([H])N(C(=O)C([H])([H])Oc2c([H])c([H])c(Cl)c([H])c2[H])C([H])([H])C1([H])[H])C([H])([H])[H]	ERASTIN	C	A	A	A	A	I
	CHEMBL573214	[H]Oc1c([H])c([H])c2c3c1O[C@@]1([H])c4n([H])c5c(c4C([H])([H])[C@@]4(O[H])[C@]([H])(N(C([H])([H])C6([H])C([H])([H])C6([H])[H])C([H])([H])C([H])([H])[C@]314)C2([H])[H])C([H])([H])[C@@]1(O[H])[C@]2([H])N(C([H])([H])C3([H])C([H])([H])C3([H])[H])C([H])([H])C([H])([H])[C@@]11c3c(O[C@@]51[H])c(O[H])c([H])c([H])c3C2([H])[H]	NORBINALTORPHIMINE	C	C	A	C	C	II
	CHEMBL2105044	[H]OC(=O)C1([H])N([H])C([H])(SC1([H])[H])C([H])([H])C([H])([H])SC([H])([H])C(=O)OC([H])([H])C([H])([H])[H]	LETOSTEINE	C	C	C	C	C	VI
	CHEMBL2005186	[H]N(c1c([H])c([H])c2n([H])nc([H])c2c1[H])c1nc(nc2c([H])c([H])c([H])c([H])c12)-c1c([H])c([H])c([H])c(OC([H])([H])C(=O)N([H])C([H])(C([H])([H])[H])C([H])([H])[H])c1[H]		C	A	A	C	A	VII
	CHEMBL110739	[H]OC([H])([H])C(=O)[C@@]1([H])C([H])([H])C([H])([H])[C@@]2([H])[C@]3([H])C([H])([H])C([H])([H])C4=C([H])C(=O)C([H])([H])C([H])([H])[C@]4(C([H])([H])[H])[C@@]3([H])[C@@]([H])(O[H])C([H])([H])[C@]12C([H])([H])[H]	CORTICOSTERONE	C	C	C	C	C	VIII
	CHEMBL1204337	[H]Oc1c([H])c([H])c(c([H])c1[H])C([H])(O[H])C([H])(N([H])C([H])(C([H])([H])[H])C([H])([H])C([H])([H])c1c([H])c([H])c([H])c([H])c1[H])C([H])([H])[H]	NYLIDRIN HYDROCHLORIDE	C	C	C	C	C	V
	CHEMBL1200534	[H]OC(=O)[C@@]1([H])N(C(=O)[C@@]([H])(N([H])[C@]([H])(C(=O)OC([H])([H])C([H])([H])[H])C([H])([H])C([H])([H])c2c([H])c([H])c([H])c([H])c2[H])C([H])([H])[H])C([H])([H])c2c([H])c(OC([H])([H])[H])c(OC([H])([H])[H])c([H])c2C1([H])[H]	MOEXIPRIL HYDROCHLORIDE	C	C	C	C	C	V
	CHEMBL331465	[H]c1nn2c([H])c(c([H])nc2c1-c1c([H])c([H])c([H])c([H])c1[H])-c1c([H])c([H])c(OC([H])([H])C([H])([H])N2C([H])([H])C([H])([H])OC([H])([H])C2([H])[H])c([H])c1[H]		C	C	A	A	A	II
	CHEMBL132966	[H]N(C([H])([H])[H])C([H])([H])C([H])([H])C(\[H])=C(/[H])c1c([H])nc([H])c([H])c1[H]	RIVANICLINE	C	C	C	C	C	I
	CHEMBL134713	[H]\C(=C1/C(=NC([H])([H])C([H])([H])C1([H])[H])c1c([H])nc([H])c([H])c1[H])c1c([H])c([H])c(OC([H])([H])[H])c([H])c1OC([H])([H])[H]	GTS-21	C	C	C	A	C	X
	CHEMBL356066	[H]ON([H])C(=O)C(\[H])=C(/[H])c1c([H])c([H])c(c([H])c1[H])C([H])([H])N(C([H])([H])C([H])([H])O[H])C([H])([H])C([H])([H])c1c([H])n([H])c2c([H])c([H])c([H])c([H])c12	DACINOSTAT	C	C	A	C	C	X
	CHEMBL159776	[H]N(C(=O)C([H])([H])N1C(=O)C([H])([H])C([H])([H])C1([H])[H])C([H])([H])C([H])([H])N(C([H])(C([H])([H])[H])C([H])([H])[H])C([H])(C([H])([H])[H])C([H])([H])[H]	PRAMIRACETAM	C	C	C	C	C	VIII
	CHEMBL169233	[H]N([H])C([H])([H])C([H])([H])OB(c1c([H])c([H])c([H])c([H])c1[H])c1c([H])c([H])c([H])c([H])c1[H]		C	C	C	C	C	VII
	CHEMBL178455	[H]N(C(=O)N([H])c1c([H])c([H])c(Oc2c([H])c([H])nc3c([H])c(OC([H])([H])[H])c(OC([H])([H])[H])c([H])c23)c([H])c1F)c1c([H])c([H])c(F)c([H])c1F		C	A	A	A	A	VIII
	CHEMBL435966	[H]c1nc([H])n(c1[N+]([O-])=O)C([H])([H])C([H])([H])N1C([H])([H])C([H])([H])OC([H])([H])C1([H])[H]	NIMORAZOLE	C	C	C	C	C	IV
	CHEMBL986	[H]OC([H])([H])C(\[H])=C(\C(\[H])=C(/[H])\C(\[H])=C(\C(\[H])=C(/[H])C1=C(C([H])([H])[H])C([H])([H])C([H])([H])C([H])([H])C1(C([H])([H])[H])C([H])([H])[H])/C([H])([H])[H])/C([H])([H])[H]	RETINOL	C	C	C	C	C	VIII
	CHEMBL1017	[H]OC(=O)c1c([H])c([H])c([H])c([H])c1-c1c([H])c([H])c(c([H])c1[H])C([H])([H])n1c(nc2c(c([H])c(c([H])c12)-c1nc2c([H])c([H])c([H])c([H])c2n1C([H])([H])[H])C([H])([H])[H])C([H])([H])C([H])([H])C([H])([H])[H]	TELMISARTAN	C	C	A	C	C	IV
	CHEMBL81379	[H]C(=O)C(\[H])=C(\C(\[H])=C(/[H])\C(\[H])=C(\C(\[H])=C(/[H])C1=C(C([H])([H])[H])C([H])([H])C([H])([H])C([H])([H])C1(C([H])([H])[H])C([H])([H])[H])/C([H])([H])[H])/C([H])([H])[H]	RETINAL	C	C	C	C	C	VIII
	CHEMBL1529009	[H]N(c1nc2c([H])c([H])c([H])c([H])c2s1)C([H])([H])C([H])([H])C([H])([H])Oc1c([H])c([H])c([H])c(c1[H])C([H])([H])N1C([H])([H])C([H])([H])C([H])([H])C([H])([H])C1([H])[H]		B	C	A	A	A	I
	CHEMBL4303624	[H]OC([H])([H])C(=O)[C@@]1(O[H])C([H])(C([H])([H])[H])C([H])([H])[C@@]2([H])[C@]3([H])C([H])([H])C([H])([H])C4=C([H])C(=O)C([H])=C([H])[C@]4(C([H])([H])[H])[C@@]3(Cl)[C@@]([H])(O[H])C([H])([H])[C@]12C([H])([H])[H]		C	C	C	C	C	VII
	CHEMBL1738758	[H]OC([H])([H])C([H])([H])n1nc(C(=O)N([H])[H])c2c1-c1nc(nc([H])c1C([H])([H])C2([H])[H])N([H])c1c([H])c(c([H])c([H])c1OC(F)(F)F)N1C([H])([H])C([H])([H])N(C([H])([H])[H])C([H])([H])C1([H])[H]	ONVANSERTIB	C	C	A	A	A	VI
	CHEMBL3334990	[H]\C(=N/N=C(\[H])c1c([H])c([H])c([H])c(Cl)c1[H])c1c([H])c([H])c([H])c(Cl)c1[H]		C	C	C	C	C	VII
	CHEMBL2105733	[H]N(C([H])([H])[H])C([H])([H])c1c([H])c([H])c(c([H])c1[H])-c1n([H])c2c([H])c(F)c([H])c3C(=O)N([H])C([H])([H])C([H])([H])c1c23	RUCAPARIB PHOSPHATE	C	A	A	A	A	IV
	CHEMBL1200910	[H]N([H])c1c([H])c([H])c(c([H])c1[H])S(=O)(=O)N(C(=O)C([H])([H])[H])c1onc(c1C([H])([H])[H])C([H])([H])[H]	SULFISOXAZOLE ACETYL	C	C	C	C	C	IX
	CHEMBL4303583	[H]N(C(=O)C([H])([H])N(c1c([H])c(Cl)c([H])c([H])c1C([H])([H])[H])S(=O)(=O)C([H])([H])[H])c1c(F)c([H])c([H])c([H])c1F		C	C	C	C	C	I
	CHEMBL532	[H]O[C@@]1([H])[C@]([H])(O[C@]2([H])[C@@]([H])(C([H])([H])[H])[C@]([H])(O[C@]3([H])O[C@@]([H])(C([H])([H])[H])[C@]([H])(O[H])[C@@](OC([H])([H])[H])(C([H])([H])[H])C3([H])[H])[C@]([H])(C(=O)O[C@]([H])(C([H])([H])C([H])([H])[H])[C@](O[H])(C([H])([H])[H])[C@]([H])(O[H])[C@]([H])(C(=O)[C@]([H])(C([H])([H])[H])C([H])([H])[C@]2(O[H])C([H])([H])[H])C([H])([H])[H])C([H])([H])[H])O[C@]([H])(C([H])([H])[H]…	ERYTHROMYCIN	C	B	C	C	C	VIII
	CHEMBL1214192	[H]N1C(=O)C([H])([H])C(C([H])([H])[H])(C([H])([H])C([H])([H])[H])C([H])([H])C1=O	BEMEGRIDE	C	C	C	C	C	VIII
	CHEMBL75232	[H]N(c1nnc(c2c([H])c([H])c([H])c([H])c12)C([H])([H])c1c([H])c([H])nc([H])c1[H])c1c([H])c([H])c(Cl)c([H])c1[H]		A	C	A	A	A	V
	CHEMBL383824	[H]O[C@@]1([H])[C@@]([H])(OC([H])([H])[H])C([H])([H])[C@]([H])(C([H])([H])[H])C([H])([H])C2=C(N([H])C([H])([H])C([H])([H])N(C([H])([H])[H])C([H])([H])[H])C(=O)C([H])=C(N([H])C(=O)\C(=C(/[H])\C(\[H])=C([H])/[C@]([H])(OC([H])([H])[H])[C@@]([H])(OC(=O)N([H])[H])\C(=C([H])\[C@]1([H])C([H])([H])[H])C([H])([H])[H])C([H])([H])[H])C2=O	ALVESPIMYCIN	C	C	C	C	C	V
	CHEMBL239800	[H]N(C(=O)N([H])c1c([H])c([H])c([H])c(Cl)c1[H])C1=NC(=O)C([H])([H])N1C([H])([H])[H]	FENOBAM	C	C	C	C	C	VIII
	CHEMBL4303382	[H]N(c1nc([H])c(Cl)c(n1)N([H])c1c([H])c([H])c([H])c([H])c1N([H])S(=O)(=O)C([H])([H])[H])c1c([H])c([H])c(c([H])c1OC([H])([H])[H])N1C([H])([H])C([H])([H])OC([H])([H])C1([H])[H]		B	A	A	A	A	IV
	CHEMBL4303152	[H]OC([H])([H])[C@]1([H])O[C@@]([H])(n2c([H])nc3c2nc(N([H])[H])n([H])c3=O)[C@]([H])(O[H])[C@]1([H])O[H]		C	A	A	C	A	IV
	CHEMBL1090479	[H]N(C(=O)N(C([H])([H])[H])C([H])([H])[H])c1c([H])c([H])c(c([H])c1[H])-c1nn(c([H])c1-c1c([H])c([H])nc2n([H])c(c([H])c12)-c1c([H])c([H])c([H])c(c1[H])C([H])([H])N(C([H])([H])[H])C([H])([H])[H])C([H])([H])C([H])([H])[H]	GSK-1070916	C	A	A	A	A	I
	CHEMBL1097235	[H]N([H])S(=O)(=O)c1c([H])c(-c2nnn([H])n2)c(N([H])C([H])([H])c2sc([H])c([H])c2[H])c([H])c1Cl	AZOSEMIDE	C	C	C	C	C	IX
	CHEMBL193240	[H]N(C(=O)c1c([H])c([H])c(OC([H])(F)F)c(OC([H])([H])C2([H])C([H])([H])C2([H])[H])c1[H])c1c(Cl)c([H])nc([H])c1Cl	ROFLUMILAST	C	C	C	A	C	II
	CHEMBL2165224	[H]OC([H])([H])[C@@]([H])(C(=O)O[C@@]1([H])C([H])([H])[C@]2([H])N(C([H])([H])[H])[C@]([H])(C1([H])[H])[C@@]([H])(O[H])C2([H])[H])c1c([H])c([H])c([H])c([H])c1[H]	ANISODAMINE	B	C	C	C	C	VII
	CHEMBL3338865	[H]N(C(=O)c1c([H])c(nc([H])c1-c1nc([H])c([H])s1)-c1c([H])nc([H])c(c1[H])C([H])([H])[H])C([H])([H])c1nc(OC([H])([H])[H])c(OC([H])([H])[H])c([H])c1[H]		C	A	A	C	A	IX
	CHEMBL3182343	[H]N([H])[C@@]([H])(C(=O)N([H])[C@]1([H])C(=O)N2[C@]1([H])SC(C([H])([H])[H])(C([H])([H])[H])[C@]2([H])C(=O)OC([H])([H])OC(=O)C(C([H])([H])[H])(C([H])([H])[H])C([H])([H])[H])c1c([H])c([H])c([H])c([H])c1[H]	PIVAMPICILLIN	C	C	C	C	C	VI
	CHEMBL3039370	[H]OC([H])([H])C([H])([H])N1C([H])([H])[C@@]([H])(O[H])[C@@]([H])(O[H])C([H])(O[H])C1([H])C([H])([H])O[H]		C	B	C	B	B	VIII
	CHEMBL1590266	[H]N(C(=O)c1c([H])c([H])c(F)c([H])c1[H])C([H])([H])C([H])([H])N1C([H])([H])C([H])([H])N(c2c([H])c([H])c([H])c3c([H])c([H])c(OC([H])([H])[H])c([H])c23)C([H])([H])C1([H])[H]		C	C	A	A	A	X
	CHEMBL453105	[H]OC(=O)[C@@]1([H])N(C(=O)C([H])([H])N([H])[H])C([H])([H])[C@]([H])(N([H])C(=O)c2c([H])c([H])c([H])c([H])c2[H])C1([H])[H]		C	B	C	C	C	I
	CHEMBL3775982	[H]N(C([H])([H])c1c([H])c([H])c([H])c([H])c1Cl)C([H])([H])[C@@]1([H])C([H])([H])C([H])([H])[C@]([H])(C([H])([H])N([H])C([H])([H])c2c([H])c([H])c([H])c([H])c2Cl)C([H])([H])C1([H])[H]		C	C	A	A	A	X
	CHEMBL3545254	[H]ON=C1C([H])=C2C([H])([H])C([H])([H])[C@@]3([H])[C@]4([H])C([H])([H])C([H])([H])[C@]([H])([C@]([H])(C([H])([H])[H])C([H])([H])C([H])([H])C([H])([H])C([H])(C([H])([H])[H])C([H])([H])[H])[C@@]4(C([H])([H])[H])C([H])([H])C([H])([H])[C@]3([H])[C@@]2(C([H])([H])[H])C([H])([H])C1([H])[H]	OLESOXIME	C	C	C	C	C	VIII
	CHEMBL3349001	[H]N(C(=O)N([H])c1c([H])c([H])c([H])c(c1[H])[C@@]([H])(N([H])C(=O)O[C@@]([H])(C([H])([H])C#N)C([H])([H])C([H])([H])[H])C([H])([H])[H])c1c([H])c([H])c(-c2oc([H])nc2[H])c(OC([H])([H])[H])c1[H]	AVN-944	C	C	A	C	C	I
	CHEMBL274789	[H]N1C(=O)C([H])([H])C([H])([H])C(C1=O)(c1c([H])c([H])c([H])c([H])c1[H])C1([H])C([H])([H])C([H])([H])N(C([H])([H])c2c([H])c([H])c(I)c([H])c2[H])C([H])([H])C1([H])[H]		C	A	A	A	A	X
	CHEMBL1660	[H]Oc1c(\C([H])=N\N2C([H])([H])C([H])([H])N(C([H])([H])C2([H])[H])C2([H])C([H])([H])C([H])([H])C([H])([H])C2([H])[H])c2N([H])C(=O)\C(=C(\[H])/C(/[H])=C([H])/[C@]([H])(C([H])([H])[H])[C@]([H])(O[H])[C@@]([H])(C([H])([H])[H])[C@@]([H])(O[H])[C@@]([H])(C([H])([H])[H])[C@]([H])(OC(=O)C([H])([H])[H])[C@]([H])(C([H])([H])[H])[C@@]([H])(OC([H])([H])[H])\C([H])=C([H])\O[C@]3(Oc4c(C3=O)c1c(c2O[H])c(O[H])c…	RIFAPENTINE	C	C	C	C	C	VII
	CHEMBL4303228	[H]OC(=O)C(\[H])=C(\C(\[H])=C(/[H])\C(\[H])=C(/C([H])([H])[H])C([H])([H])C([H])([H])C(\[H])=C(/C([H])([H])[H])C([H])([H])C([H])([H])C([H])=C(C([H])([H])[H])C([H])([H])[H])/C([H])([H])[H]		C	C	C	C	C	VIII
	CHEMBL3189135	[H]O[C@@]([H])(c1c([H])c([H])c([H])c([H])c1[H])[C@]([H])(N([H])[H])C([H])([H])[H]		C	C	C	C	C	V
	CHEMBL2111857	[H]c1c([H])c(c([H])c(Cl)c1Cl)C([H])([H])C(=O)N1C([H])([H])C([H])([H])C([H])([H])C([H])([H])[C@]1([H])C([H])([H])N1C([H])([H])C([H])([H])C([H])([H])C1([H])[H]		C	C	C	C	C	II
	CHEMBL6246	[H]Oc1c([H])c2c3c(oc(=O)c4c([H])c(O[H])c(O[H])c(oc2=O)c34)c1O[H]	ELLAGIC ACID	C	C	C	C	C	I
	CHEMBL1591531	[H]N=C(SC([H])([H])C([H])([H])C([H])([H])n1c([H])c(C2=C(C(=O)N([H])C2=O)c2c([H])n(c3c([H])c([H])c([H])c([H])c23)C([H])([H])[H])c2c([H])c([H])c([H])c([H])c12)N([H])[H]		C	C	C	C	C	VI
	CHEMBL6597	[H]c1nc(C(=O)OC([H])([H])C([H])([H])[H])c2n1-c1c([H])c([H])c(N=[N+]=[N-])c([H])c1C(=O)N(C([H])([H])[H])C2([H])[H]	Ro-154513	C	A	C	C	C	IX
	CHEMBL6367	[H]c1nc([H])c(c([H])c1[H])C([H])([H])C([H])([H])C([H])([H])OC(=O)[C@@]1([H])N(C(=O)C(=O)C(C([H])([H])[H])(C([H])([H])[H])C([H])([H])C([H])([H])[H])C([H])([H])C([H])([H])C1([H])[H]	GPI-1046	C	C	C	C	C	I
	CHEMBL2311578	[H]c1nc([H])c(c([H])c1[H])-n1c(SC2([H])C([H])([H])C([H])([H])C([H])([H])C2([H])[H])nnc1C([H])([H])Oc1c([H])c([H])c(-c2c([H])c([H])c(c([H])c2[H])S(=O)(=O)C([H])([H])[H])c(c1[H])C([H])([H])[H]		C	A	A	A	A	IX
	CHEMBL2336409	[H]N([H])c1nc(N([H])c2c([H])c([H])c(N([H])C(=O)c3c([H])c([H])c(N([H])c4c([H])c([H])nc5c([H])c([H])c([H])c([H])c45)c([H])c3[H])c([H])c2[H])c([H])c(n1)C([H])([H])[H]		C	A	A	A	A	I
	CHEMBL1256014	[H]N=C(N([H])[N+]([O-])=O)N([H])C([H])([H])C([H])([H])C([H])([H])[C@]([H])(N([H])[H])C(=O)OC([H])([H])[H]		C	C	C	C	C	VIII
	CHEMBL4211107	[H]N([H])C(=S)c1c([H])c([H])c(OC(=O)C([H])(c2c([H])c([H])c3c([H])c(OC([H])([H])[H])c([H])c([H])c3c2[H])C([H])([H])[H])c([H])c1[H]	ATB-346	C	C	A	C	C	II
	CHEMBL1644	[H]OC(=O)C1=C(C([H])([H])[H])C([H])([H])S[C@@]2([H])N1C(=O)[C@@]2([H])N([H])C(=O)[C@]([H])(N([H])[H])c1c([H])c([H])c(O[H])c([H])c1[H]	CEFADROXIL	B	B	B	B	B	VI
	CHEMBL3183409	[H]N(C(=O)c1c([H])c([H])c(c([H])c1F)N1C(=S)N(C(=O)C11C([H])([H])C([H])([H])C1([H])[H])c1c([H])nc(C#N)c(c1[H])C(F)(F)F)C([H])([H])[H]	APALUTAMIDE	C	C	C	A	C	VI
	CHEMBL314639	[H]OC([H])(C([H])([H])Oc1c([H])c([H])c([H])c2n([H])c(C#N)c([H])c12)C([H])([H])N1C([H])([H])C([H])([H])N(C([H])([H])C1([H])[H])C([H])(c1c([H])c([H])c([H])c([H])c1[H])c1c([H])c([H])c([H])c([H])c1[H]		C	B	A	A	A	VII
	CHEMBL11594	[H]O[C@]1([H])[C@@]([H])(N(c2c([H])c([H])c(Cl)c([H])c2[H])C([H])([H])c2nc([H])c([H])n2[H])c2c([H])c(C#N)c([H])c([H])c2OC1(C([H])([H])[H])C([H])([H])[H]	BMS-191095	C	C	A	A	A	II
	CHEMBL13564	[H]N(C(=O)c1c([H])c([H])c(I)c([H])c1[H])C([H])([H])C([H])([H])N(C([H])([H])C([H])([H])[H])C([H])([H])C([H])([H])[H]		C	C	C	C	C	X
	CHEMBL3633556	[H]N([H])c1c([H])c(c([H])c([H])c1N([H])C1([H])C([H])([H])C([H])([H])C([H])([H])C([H])([H])C1([H])[H])C(=O)OC([H])([H])C([H])([H])[H]		C	C	C	C	C	X
	CHEMBL1085699	[H]N1C(=C(C(=O)OC([H])([H])[H])C([H])(C(C(=O)OC([H])([H])C([H])([H])N2C([H])([H])C([H])([H])N(C([H])([H])C2([H])[H])C([H])(c2c([H])c([H])c([H])c([H])c2[H])c2c([H])c([H])c([H])c([H])c2[H])=C1C([H])([H])[H])c1c([H])c([H])c([H])c(c1[H])[N+]([O-])=O)C([H])([H])[H]	MANIDIPINE 6300	C	A	A	A	A	IX
	CHEMBL411221	[H]N(C(=O)c1c([H])c([H])c(c([H])c1[H])[N+]([O-])=O)c1c([H])c(nn1-c1c([H])c([H])c([H])c([H])c1[H])-c1c([H])c([H])c([H])c([H])c1[H]		C	C	C	C	C	IV
	CHEMBL211045	[H]N1C(=O)C([H])([H])N(C(=O)N2C(=NC([H])(c3c([H])c([H])c(Cl)c([H])c3[H])C2([H])c2c([H])c([H])c(Cl)c([H])c2[H])c2c([H])c([H])c(OC([H])([H])[H])c([H])c2OC([H])(C([H])([H])[H])C([H])([H])[H])C([H])([H])C1([H])[H]		C	C	A	A	A	VII
	CHEMBL393929	[H]N(C1=NC(=O)\C(S1)=C(/[H])c1c([H])c([H])c2nc([H])c([H])c([H])c2c1[H])C([H])([H])c1sc([H])c([H])c1[H]		C	C	A	A	A	I
	CHEMBL237830	[H]N(c1nc([H])c([H])c([H])c1[H])C([H])([H])c1c([H])c([H])c(c([H])c1[H])C([H])([H])N([H])c1nc([H])c([H])c([H])c1[H]		C	C	A	A	A	I
	CHEMBL249973	[H]OC(=O)C([H])([H])n1c(c([H])c2c([H])c([H])c([H])c([H])c12)C(=O)N([H])c1nc(c([H])s1)-c1c([H])c([H])c([H])c([H])c1Cl	LINTITRIPT	C	A	C	C	C	X
	CHEMBL1385514	[H]O[C@]1(C(=O)C([H])([H])OC(=O)C([H])([H])[H])C([H])([H])C([H])([H])[C@@]2([H])[C@]3([H])C([H])([H])C([H])([H])C4=C([H])C(=O)C([H])=C([H])[C@]4(C([H])([H])[H])[C@@]3(Cl)[C@@]([H])(Cl)C([H])([H])[C@]12C([H])([H])[H]	DICHLORISONE ACETATE	C	C	C	C	C	VII
	CHEMBL107251	[H]N=C(N([H])C([H])([H])c1c([H])c([H])c([H])c(c1[H])C([H])([H])N([H])[H])C([H])([H])[H]	1400W	C	C	C	C	C	X
	CHEMBL327002	[H]ON([H])C(=O)c1c([H])c(c([H])c(c1N(C([H])([H])c1c([H])c([H])c([H])c([H])c1[H])S(=O)(=O)c1c([H])c([H])c(OC([H])([H])C([H])([H])N([H])C(=O)c2oc3c([H])c([H])c([H])c([H])c3c2[H])c([H])c1[H])C([H])([H])[H])C([H])([H])[H]		C	A	C	C	C	IX
	CHEMBL117649	[H]ON1C(C([H])([H])[H])(C([H])([H])[H])C([H])([H])C([H])(O[H])C([H])([H])C1(C([H])([H])[H])C([H])([H])[H]		C	C	C	C	C	VIII
	CHEMBL332148	[H]OC(=O)[C@@]([H])(N([H])C([H])([H])[H])C([H])([H])C([H])([H])C([H])([H])N([H])C(=N[H])N([H])[H]		C	C	C	C	C	VIII
	CHEMBL306946	[H]c1c([H])c([H])c-2c(c1[H])C(=O)c1nc3c([H])c([H])c([H])c([H])c3c(=O)n-21	TRYPTANTHRIN	C	C	C	C	C	VI
	CHEMBL451260	[H]Oc1c([H])c([H])c([H])c2c([H])c([H])c([H])nc12	QUINOSOL	C	C	B	C	C	VIII
	CHEMBL1070	[H]c1c([H])c2c([H])c(c([H])c([H])c2c([H])c1OC([H])([H])[H])C([H])([H])C([H])([H])C(=O)C([H])([H])[H]	NABUMETONE	C	C	C	C	C	III
	CHEMBL3039186	[H]c1c2N3C(=O)C([H])([H])C4([H])OC([H])([H])C([H])=C5C([H])([H])N6C([H])([H])C([H])([H])[C@@]7(c2c([H])c(OC([H])([H])[H])c1OC([H])([H])[H])[C@]6([H])C([H])([H])[C@]5([H])[C@]4([H])C37[H]		C	C	B	B	B	V
	CHEMBL463763	[H]O[C@]1([H])[C@]2(O[C@@]2([H])[C@]2([H])O[C@]22[C@]11O[C@@]1([H])C([H])([H])[C@@]1([H])C3=C(C(=O)OC3([H])[H])C([H])([H])C([H])([H])[C@]21C([H])([H])[H])C([H])(C([H])([H])[H])C([H])([H])[H]	TRIPTOLIDE	A	B	C	B	B	VIII
	CHEMBL181633	[H]c1c([H])c(c([H])c([H])c1OC([H])([H])[H])C(=O)c1c(n(c2c([H])c(I)c([H])c([H])c12)C([H])([H])C([H])([H])N1C([H])([H])C([H])([H])OC([H])([H])C1([H])[H])C([H])([H])[H]		B	B	C	B	B	V
	CHEMBL1892416	[H]c1c([H])c([H])c(c([H])c1[H])C([H])([H])N1C(=O)C(=O)C([H])(C(=O)OC([H])([H])C([H])([H])[H])C1([H])[H]		C	B	C	C	C	VII
	CHEMBL1200775	[H]Oc1c([H])c([H])c(c([H])c1[H])C([H])([H])[C@]([H])(N([H])C(=O)[C@@]([H])(N([H])C(=O)[C@@]([H])(N([H])C(=O)[C@@]([H])(N([H])C(=O)[C@@]1([H])N([H])C(=O)C([H])([H])C1([H])[H])C([H])([H])c1nc([H])n([H])c1[H])C([H])([H])c1c([H])n([H])c2c([H])c([H])c([H])c([H])c12)C([H])([H])O[H])C(=O)N([H])[C@@]([H])(C(=O)N([H])[C@]([H])(C(=O)N([H])[C@]([H])(C(=O)N1C([H])([H])C([H])([H])C([H])([H])[C@@]1([H])C(=O)N(…	LEUPROLIDE ACETATE	C	C	B	B	B	IV
	CHEMBL98350	[H]c1c([H])c([H])c(c([H])c1[H])-c1c([H])c([H])c([H])c2c1oc(c([H])c2=O)N1C([H])([H])C([H])([H])OC([H])([H])C1([H])[H]	LY-294002	C	C	C	C	C	II
	CHEMBL2360464	[H]OC(=O)C([H])([H])C([H])([H])[C@]([H])(N([H])C(=O)c1c([H])c([H])c(c([H])c1[H])C([H])([H])C([H])([H])c1c([H])n([H])c2nc(N([H])[H])n([H])c(=O)c12)C(=O)O[H]	PEMETREXED DISODIUM	C	C	C	C	C	IV
	CHEMBL376180	[H]OC(=O)C([H])([H])C([H])([H])[C@]([H])(N([H])C(=O)c1c([H])c([H])c(N([H])C([H])([H])c2nc3c(nc(nc3nc2[H])N([H])[H])N([H])[H])c([H])c1[H])C(=O)O[H]	AMINOPTERIN	C	C	C	C	C	IV
	CHEMBL1200344	[H]OC(=O)[C@]1([H])N2C(=O)[C@@]([H])(N([H])C(=O)c3c(OC([H])([H])C([H])([H])[H])c([H])c([H])c4c([H])c([H])c([H])c([H])c34)[C@@]2([H])SC1(C([H])([H])[H])C([H])([H])[H]	NAFCILLIN SODIUM	B	C	C	C	C	VI
	CHEMBL1235786	[H]OC1([H])C([H])([H])C([H])([H])N(c2c([H])c([H])c(N([H])c3nc4n([H])c([H])c([H])c4c(N([H])c4c([H])c([H])c([H])c([H])c4S(=O)(=O)C([H])(C([H])([H])[H])C([H])([H])[H])c3[H])c(OC([H])([H])[H])c2[H])C([H])([H])C1([H])[H]		C	A	A	A	A	IX
	CHEMBL1201777	[H]Oc1c([H])c([H])c([H])c(c1[H])[C@]([H])(C([H])([H])C([H])([H])[H])[C@@]([H])(C([H])([H])[H])C([H])([H])N(C([H])([H])[H])C([H])([H])[H]	TAPENTADOL HYDROCHLORIDE	C	C	C	C	C	III
	CHEMBL320642	[H]N1[C@]2([H])N(c3c([H])c([H])c([H])c([H])c3S1(=O)=O)C([H])([H])C([H])([H])C2([H])[H]		C	C	C	C	C	IV
	CHEMBL175	[H]OC(=O)[C@]([H])(c1c([H])c([H])c(c([H])c1[H])C([H])([H])C([H])(C([H])([H])[H])C([H])([H])[H])C([H])([H])[H]	DEXIBUPROFEN	C	C	C	C	C	III
	CHEMBL1200619	[H]OC([H])([H])[C@]1([H])C([H])=C([H])[C@]([H])(n2c([H])nc3c(nc(nc23)N([H])[H])N([H])C2([H])C([H])([H])C2([H])[H])C1([H])[H]	ABACAVIR SULFATE	C	C	C	A	C	IV
	CHEMBL2360079	[H]OC([H])([H])C([H])([H])N1C([H])([H])C([H])([H])N(C([H])([H])C([H])([H])C([H])([H])N2c3c([H])c([H])c([H])c([H])c3Sc3c([H])c([H])c(c([H])c23)C(=O)C([H])([H])[H])C([H])([H])C1([H])[H]	ACETOPHENAZINE MALEATE	C	B	C	C	C	IX
	CHEMBL1094	[H]N([H])C(=O)OC([H])([H])C([H])(c1c([H])c([H])c([H])c([H])c1[H])C([H])([H])OC(=O)N([H])[H]	FELBAMATE	C	C	C	B	C	III
	CHEMBL94394	[H]ON([H])C(=O)C([H])([H])c1c([H])c([H])c(OC([H])([H])C([H])([H])C([H])([H])C([H])([H])[H])c([H])c1[H]	BUFEXAMAC	C	C	C	C	C	II
	CHEMBL402548	[H]N(C(=O)c1c([H])c([H])c(c([H])c1[H])N1C([H])([H])C([H])([H])N(C([H])([H])[H])C([H])([H])C1([H])[H])c1n([H])nc2c1C([H])([H])N(C(=O)[C@]([H])(OC([H])([H])[H])c1c([H])c([H])c([H])c([H])c1[H])C2([H])[H]	DANUSERTIB	C	C	A	C	C	X
	CHEMBL1554	[H]N([H])c1c(C(=O)N([H])[C@]2([H])C(=O)N([H])[C@@]([H])(C(=O)N3C([H])([H])C([H])([H])C([H])([H])[C@@]3([H])C(=O)N(C([H])([H])[H])C([H])([H])C(=O)N(C([H])([H])[H])[C@]([H])(C(=O)O[C@]2([H])C([H])([H])[H])C([H])(C([H])([H])[H])C([H])([H])[H])C([H])(C([H])([H])[H])C([H])([H])[H])c2nc3c(c([H])c([H])c(c3oc2c(c1=O)C([H])([H])[H])C([H])([H])[H])C(=O)N([H])[C@]1([H])C(=O)N([H])[C@@]([H])(C(=O)N2C([H])([H…	DACTINOMYCIN	C	A	A	A	A	I
	CHEMBL459016	[H]OC([H])([H])C1=C([H])C([H])([H])[C@]2([H])C(=C([H])O[C@@]([H])(O[H])[C@]12[H])C(=O)OC([H])([H])[H]	GENIPIN	C	A	C	C	C	V
	CHEMBL1566	[H]OC([H])([H])C1=C([H])[C@]([H])(N([H])[C@]2([H])[C@]([H])(O[C@]([H])(O[C@@]3([H])[C@]([H])(O[H])[C@@]([H])(O[H])[C@@]([H])(O[C@@]4([H])[C@]([H])(O[H])[C@@]([H])(O[H])[C@]([H])(O[H])O[C@]4([H])C([H])([H])O[H])O[C@]3([H])C([H])([H])O[H])[C@]([H])(O[H])[C@@]2([H])O[H])C([H])([H])[H])[C@]([H])(O[H])[C@@]([H])(O[H])[C@]1([H])O[H]	ACARBOSE	C	A	C	B	A	V
	CHEMBL544862	[H]N1C([H])([H])C2([H])C([H])([H])C2(c2c([H])c([H])c(c([H])c2[H])C([H])([H])[H])C1([H])[H]	BICIFADINE HYDROCHLORIDE	C	C	C	C	C	III
	CHEMBL488910	[H]N1C(=O)[C@@]2([H])N(C(=O)[C@]1([H])C([H])([H])C([H])([H])C(=O)OC(C([H])([H])[H])(C([H])([H])[H])C([H])([H])[H])[C@]([H])(c1n([H])c3c([H])c(OC([H])([H])[H])c([H])c([H])c3c1C2([H])[H])C([H])([H])C([H])(C([H])([H])[H])C([H])([H])[H]		C	A	A	C	A	X
	CHEMBL1589	[H]N(C(=O)N([H])S(=O)(=O)c1c([H])c([H])c(c([H])c1[H])C(=O)C([H])([H])[H])C1([H])C([H])([H])C([H])([H])C([H])([H])C([H])([H])C1([H])[H]	ACETOHEXAMIDE	C	C	C	C	C	IX
	CHEMBL489095	[H]N(c1c([H])c([H])c([H])c(F)c1[H])C1([H])C([H])([H])C([H])([H])N(C(=O)C([H])([H])c2c([H])c([H])c(c([H])c2[H])C([H])([H])N2C([H])([H])C([H])([H])N([H])[C@@]([H])(C([H])([H])[H])C2([H])[H])C([H])([H])C1([H])[H]	CAMICINAL	C	B	A	A	A	X
	CHEMBL470334	[H]O[C@@]1([H])[C@@]([H])(O[C@]([H])(C([H])([H])OC([H])([H])c2c([H])c([H])c(C#N)c([H])c2[H])[C@@]1([H])O[H])n1c(nc2c(nc([H])nc12)N([H])[H])N([H])C([H])([H])c1c([H])c([H])c(Cl)c(Cl)c1[H]		C	A	A	A	A	I
	CHEMBL514344	[H]N(C(=O)c1c([H])c(OC([H])([H])C([H])([H])[H])c(OC([H])([H])C([H])([H])[H])c(OC([H])([H])C([H])([H])[H])c1[H])c1c([H])c([H])c(Cl)c(c1[H])-c1nc2c([H])c([H])c([H])c([H])c2n1[H]		A	C	A	A	A	II
	CHEMBL502124	[H]N(C(=O)c1c([H])c([H])c(N([H])c2nc(nc([H])c2F)N([H])c2c([H])c([H])c(c([H])c2[H])C([H])([H])C(=O)N2C([H])([H])C([H])([H])N(C([H])([H])C([H])([H])[H])C([H])([H])C2([H])[H])c([H])c1[H])c1c([H])c([H])c([H])c([H])c1Cl		C	A	A	A	A	IV
	CHEMBL1408594	[H]c1c([H])c([H])c(c([H])c1[H])C([H])([H])C([H])([H])C([H])([H])N(C([H])([H])C([H])([H])[H])C([H])([H])C([H])([H])C([H])([H])c1c([H])c([H])c([H])c([H])c1[H]	ALVERINE CITRATE	C	A	C	A	A	III
	CHEMBL1334860	[H]c1oc(c([H])c1[H])C(=O)Oc1c([H])c([H])c(c([H])c1[H])N(C(=O)C([H])(Cl)Cl)C([H])([H])[H]	DILOXANIDE FUROATE	C	C	C	B	C	II
	CHEMBL193	[H]N1C(=C(C(=O)OC([H])([H])[H])C([H])(C(C(=O)OC([H])([H])[H])=C1C([H])([H])[H])c1c([H])c([H])c([H])c([H])c1[N+]([O-])=O)C([H])([H])[H]	NIFEDIPINE	C	C	C	B	C	IX
	CHEMBL1200408	[H]c1nc(c(OC([H])([H])[H])c(OC([H])([H])[H])c1[H])C([H])([H])S(=O)c1nc2c([H])c(OC([H])(F)F)c([H])c([H])c2n1[H]	PANTOPRAZOLE SODIUM	C	A	C	C	C	IV
	CHEMBL259084	[H]OC(=O)c1c([H])c([H])c(N([H])c2nc([H])c3c(n2)-c2c([H])c([H])c(Cl)c([H])c2C(=NC3([H])[H])c2c(F)c([H])c([H])c([H])c2F)c([H])c1[H]	MLN-8054	C	C	A	A	A	IX
	CHEMBL261641	[H]N1C(=O)\C(=C(\[H])c2n([H])c(c(C(=O)N3C([H])([H])C([H])([H])N(C([H])([H])[H])C([H])([H])C3([H])[H])c2C([H])([H])[H])C([H])([H])[H])c2c([H])c(c([H])c([H])c12)S(=O)(=O)N(c1c([H])c([H])c([H])c(Cl)c1[H])C([H])([H])[H]		C	C	C	C	C	X
	CHEMBL258805	[H]N1C(=O)\C(=C(\[H])c2c([H])nc([H])n2[H])c2c([H])c(OC([H])([H])[H])c([H])c([H])c12	SU-9516	C	C	C	C	C	IV
	CHEMBL46917	[H]N(C(=O)Oc1c([H])c([H])c([H])c2c([H])c([H])c([H])c([H])c12)C([H])([H])[H]	CARBARIL	C	C	C	B	C	VIII
	CHEMBL46618	[H]N=C(N([H])[H])c1c([H])c([H])c([H])c(c1[H])C([H])([H])[C@@]([H])(C(=O)OC([H])([H])[H])[C@]([H])(N([H])C(=O)c1c([H])c([H])c(c([H])c1[H])-c1c([H])c([H])[n+]([O-])c([H])c1[H])C([H])([H])[H]	OTAMIXABAN	C	A	A	C	A	VII
	CHEMBL45827	[H]N(C(=O)N([H])C(C([H])([H])[H])(C([H])([H])[H])C([H])([H])[H])c1nc2nc(nc([H])c2c([H])c1-c1c(Cl)c([H])c([H])c([H])c1Cl)N([H])C([H])([H])C([H])([H])C([H])([H])C([H])([H])N(C([H])([H])C([H])([H])[H])C([H])([H])C([H])([H])[H]		A	A	A	A	A	IV
	CHEMBL48361	[H]OC(=O)C([H])([H])C([H])([H])N(C(=O)c1c([H])c([H])c2n(c(nc2c1[H])C([H])([H])N([H])c1c([H])c([H])c(c([H])c1[H])C(=N[H])N([H])[H])C([H])([H])[H])c1nc([H])c([H])c([H])c1[H]	DABIGATRAN	C	A	A	C	A	IV
	CHEMBL1256940	[H]c1c([H])c(c([H])c(OC([H])([H])[H])c1OC([H])([H])[H])C([H])([H])C([H])([H])N(C([H])([H])[H])C([H])([H])C([H])([H])C([H])([H])C(C#N)(c1c([H])c(OC([H])([H])[H])c(OC([H])([H])[H])c(OC([H])([H])[H])c1[H])C([H])(C([H])([H])[H])C([H])([H])[H]	METHOXYVERAPAMIL HYDROCHLORIDE	C	A	A	A	A	III
	CHEMBL55659	[H]c1c([H])c([H])c2C(=O)c3c([H])c([H])c([H])c([H])c3C(=O)c2c1[H]	ANTHRAQUINONE	C	C	C	C	C	III
	CHEMBL1319741	[H]C1=C2C([H])([H])C([H])([H])N3C([H])([H])C([H])([H])C4=C(C([H])([H])C(=O)OC4([H])[H])[C@]23C([H])([H])[C@@]([H])(OC([H])([H])[H])C1([H])[H]		C	C	C	B	C	VIII
	CHEMBL1529	[H]OC(c1c([H])c([H])c([H])c([H])c1[H])(c1c([H])c([H])c([H])c([H])c1[H])C([H])([H])C([H])([H])C([H])([H])N1C([H])([H])C([H])([H])C([H])([H])C([H])([H])C1([H])[H]	DIPHENIDOL HYDROCHLORIDE	C	C	C	C	C	III
	CHEMBL2130744	[H]c1n([H])c2c([H])c([H])c([H])c([H])c2c1C(=O)O[C@]1([H])C([H])([H])[C@@]2([H])N(C([H])([H])[H])[C@]([H])(C([H])([H])C2([H])[H])C1([H])[H]		B	A	C	C	C	VII
	CHEMBL59834	[H]N(C(=O)n1c2c([H])c([H])c([H])c([H])c2n(c1=O)C([H])(C([H])([H])[H])C([H])([H])[H])C1([H])C([H])([H])C2([H])N(C([H])([H])[H])C([H])(C([H])([H])C2([H])[H])C1([H])[H]		C	C	C	C	C	VI
	CHEMBL294199	[H]Oc1c([H])c([H])c(c([H])c1OC([H])([H])[H])C([H])([H])N([H])C(=O)C([H])([H])C([H])([H])C([H])([H])C([H])([H])C(\[H])=C(/[H])C([H])(C([H])([H])[H])C([H])([H])[H]	CAPSAICIN	C	C	C	C	C	X
	CHEMBL72410	[H]OC(=O)[C@@]([H])(N([H])C(=O)[C@]([H])(N(C(=O)c1c([H])c(c([H])c(c1[H])C([H])([H])[H])C([H])([H])[H])C([H])([H])[H])C([H])([H])c1c([H])c([H])c(c([H])c1[H])-c1c([H])c([H])c([H])c([H])c1[H])C([H])([H])c1c([H])n([H])c2c([H])c([H])c([H])c([H])c12		C	C	A	C	C	X
	CHEMBL316040	[H]ON(C(=O)C([H])([H])C([H])([H])c1nn(c(c1[H])-c1c([H])c([H])c(Cl)c([H])c1[H])-c1c([H])c([H])c(OC([H])([H])[H])c([H])c1[H])C([H])([H])[H]	TEPOXALIN	C	A	C	C	C	IV
	CHEMBL84567	[H]N(c1c(C(=O)OC([H])([H])C([H])([H])[H])c(nc2n(nc([H])c12)C([H])([H])C([H])([H])[H])C([H])([H])[H])C([H])([H])C([H])([H])C([H])([H])C([H])([H])[H]	TRACAZOLATE	C	C	C	A	C	IV
	CHEMBL313120	[H]O[C@@]1([H])c2c([H])c([H])c([H])c([H])c2N(C(=O)N([H])[H])c2c([H])c([H])c([H])c([H])c2C1([H])[H]		C	C	C	C	C	III
	CHEMBL1765740	[H]N([H])c1nn([H])c2c([H])c(c([H])c([H])c12)-c1nc(nc(c1[H])N1C([H])([H])[C@@]([H])(C(=O)N([H])C2([H])C([H])([H])C([H])([H])C([H])([H])C([H])([H])C2([H])[H])C([H])([H])C([H])([H])[C@@]1([H])C([H])([H])[H])N([H])C([H])([H])[H]		C	A	A	C	A	II
	CHEMBL278255	[H]OC(=O)c1c([H])n(c2c(Cl)c(N3C([H])([H])C([H])([H])C([H])(N([H])[H])C3([H])[H])c(F)c([H])c2c1=O)C1([H])C([H])([H])C1([H])[H]	CLINAFLOXACIN	C	C	B	C	C	VI
	CHEMBL569864	[H]N(c1nc(nc2c([H])c(OC([H])([H])[H])c(OC([H])([H])[H])c([H])c12)N1C([H])([H])C([H])([H])N(C([H])([H])[H])C([H])([H])C([H])([H])C1([H])[H])C1([H])C([H])([H])C([H])([H])N(C([H])([H])c2c([H])c([H])c([H])c([H])c2[H])C([H])([H])C1([H])[H]		C	C	A	A	A	X
	CHEMBL4303372	[H]OC(=O)[C@@]([H])(N([H])C(=O)C([H])([H])c1c([H])c([H])c([H])c([H])c1[H])C([H])([H])C([H])([H])C(=O)N([H])[H]		C	C	C	C	C	I
	CHEMBL94734	[H]c1c([H])c([H])c(c([H])c1[H])C([H])([H])C(=O)N(C([H])([H])[H])[C@@]([H])(c1c([H])c([H])c([H])c([H])c1[H])C([H])([H])N1C([H])([H])C([H])([H])C([H])([H])C1([H])[H]		C	B	C	C	C	X
	CHEMBL562	[H]C1=C(OC([H])([H])[H])[C@@]2(Oc3c(C2=O)c(OC([H])([H])[H])c([H])c(OC([H])([H])[H])c3Cl)[C@]([H])(C([H])([H])[H])C([H])([H])C1=O	GRISEOFULVIN	C	C	C	B	C	V
	CHEMBL2029422	[H]O[C@@]1(c2nc([H])c(c([H])c2[H])-c2nc([H])c([H])c([H])n2)C([H])([H])C([H])([H])[C@]([H])(N([H])[C@]2([H])C([H])([H])N(C(=O)C([H])([H])N([H])C(=O)c3c([H])c([H])c([H])c(c3[H])C(F)(F)F)C([H])([H])C2([H])[H])C([H])([H])C1([H])[H]		C	B	A	A	A	I
	CHEMBL2048872	[H]N([H])[C@@]1([H])C([H])([H])N(c2c(\C([H])=C3/SC(=O)N([H])C3=O)c([H])c([H])c([H])c2-c2c([H])c([H])c([H])c([H])c2[H])C([H])([H])C([H])([H])C1([H])[H]		C	C	C	A	C	X
	CHEMBL4303412	[H]OC(=O)c1sc(c([H])c1N(C(=O)[C@@]1([H])C([H])([H])C([H])([H])[C@]([H])(C([H])([H])[H])C([H])([H])C1([H])[H])[C@@]1([H])C([H])([H])C([H])([H])[C@]([H])(OC([H])([H])[H])C([H])([H])C1([H])[H])C1=C([H])C([H])([H])C([H])([H])C([H])([H])C1([H])[H]		C	C	C	C	C	IV
	CHEMBL318191	[H]O[C@@]1([H])[C@@]([H])(N([H])C(=O)c2c([H])c([H])c(F)c(Cl)c2[H])c2c([H])c(c([H])c([H])c2OC1(C([H])([H])[H])C([H])([H])[H])C(=O)C([H])([H])[H]	TONABERSAT	C	C	C	C	C	II
	CHEMBL1329029	[H]OC1=C(O[H])C(=O)C(O[H])=C(O[H])C1=O	TETROQUINONE	C	C	B	C	C	VIII
	CHEMBL449317	[H]Oc1c([H])c(c([H])c([H])c1OC([H])([H])[H])[C@@]1([H])Oc2c([H])c(O[C@]3([H])O[C@]([H])(C([H])([H])O[C@]4([H])O[C@@]([H])(C([H])([H])[H])[C@]([H])(O[H])[C@@]([H])(O[H])[C@@]4([H])O[H])[C@@]([H])(O[H])[C@]([H])(O[H])[C@@]3([H])O[H])c([H])c(O[H])c2C(=O)C1([H])[H]	HESPERIDIN	C	C	C	B	C	II
	CHEMBL1399511	[H]N([H])S(=O)(=O)c1c([H])c2c(N([H])[C@]([H])(N([H])S2(=O)=O)C([H])([H])SC([H])([H])C([H])=C([H])[H])c([H])c1Cl		C	C	C	C	C	VI
	CHEMBL513909	[H]N(c1nc([H])c2N(C(=O)[C@]([H])(N(c2n1)C1([H])C([H])([H])C([H])([H])C([H])([H])C1([H])[H])C([H])([H])C([H])([H])[H])C([H])([H])[H])c1c([H])c([H])c(c([H])c1OC([H])([H])[H])C(=O)N([H])C1([H])C([H])([H])C([H])([H])N(C([H])([H])[H])C([H])([H])C1([H])[H]	BI-2536	C	C	A	C	C	IX
	CHEMBL510780	[H]N(c1nc2c([H])c([H])c([H])c([H])c2n1[H])[C@@]1([H])c2c([H])c([H])c([H])c([H])c2C([H])([H])C([H])([H])C1([H])[H]		C	A	B	A	A	II
	CHEMBL1564869	[H]OC(=O)[C@@]([H])(N1C(=O)c2c([H])c([H])c([H])c([H])c2C1=O)C([H])([H])c1c([H])n([H])c2c([H])c([H])c([H])c([H])c12		C	C	B	C	C	X
	CHEMBL456145	[H]n1nnc(n1)-c1nn([H])c2c1C([H])([H])C([H])([H])C2([H])[H]		C	C	C	C	C	I
	CHEMBL1604244	[H]N(C([H])([H])[C@@]([H])(OC(=O)c1c([H])c([H])c([H])c([H])c1[H])C([H])([H])[H])C1([H])C([H])([H])C([H])([H])C([H])([H])C([H])([H])C1([H])[H]		C	C	C	C	C	III
	CHEMBL1612198	[H]\C(=C(\[H])C([H])([H])N1C([H])([H])C([H])([H])N(C([H])([H])C([H])([H])OC([H])(c2c([H])c([H])c([H])c([H])c2[H])c2c([H])c([H])c([H])c([H])c2[H])C([H])([H])C1([H])[H])c1c([H])c([H])c([H])c([H])c1[H]		C	C	A	A	A	III
	CHEMBL1317618	[H]N(C([H])([H])C([H])([H])C([H])(c1c([H])c([H])c([H])c([H])c1[H])c1c([H])c([H])c([H])c([H])c1[H])[C@@]([H])(C([H])([H])[H])C([H])([H])c1c([H])c([H])c([H])c([H])c1[H]		A	C	A	A	A	V
	CHEMBL1688861	[H]N([H])C(c1c([H])c(c([H])c(c1[H])C(F)(F)F)C(=O)N([H])[C@@]1([H])C([H])([H])c2c([H])c(Oc3c([H])c([H])nc4N([H])C(=O)C([H])([H])C([H])([H])c34)c([H])c([H])c2C([H])([H])C1([H])[H])(C([H])([H])[H])C([H])([H])[H]		A	A	A	A	A	V
	CHEMBL2064455	[H]OC([H])([H])C1=C(F)[C@@]([H])(n2c([H])c([H])c(nc2=O)N([H])[H])[C@]([H])(O[H])[C@]1([H])O[H]	FLUOROCYCLOPENTENYLCYTOSINE	C	C	C	A	C	VIII
	CHEMBL2107067	[H]C1=C2C([H])([H])C([H])([H])[C@@]3([H])[C@]4([H])C([H])([H])C([H])([H])[C@]([H])(OC(=O)C([H])([H])C([H])([H])C([H])([H])C([H])([H])C([H])([H])C([H])([H])C([H])([H])C([H])([H])C([H])([H])C([H])([H])[H])[C@@]4(C([H])([H])[H])C([H])([H])C([H])([H])[C@]3([H])[C@@]2(C([H])([H])[H])C([H])([H])C([H])([H])C1=O	TESTOSTERONE UNDECANOATE	C	C	C	C	C	VIII
	CHEMBL2103847	[H]ON([H])C(=O)[C@@]([H])(O[H])[C@]([H])(C(=O)N([H])[C@]([H])(C(=O)OC1([H])C([H])([H])C([H])([H])C([H])([H])C1([H])[H])c1c([H])c([H])c([H])c([H])c1[H])C([H])([H])C([H])(C([H])([H])[H])C([H])([H])[H]	TOSEDOSTAT	B	A	C	C	C	I
	CHEMBL2103851	[H]N(C(=S)N1C([H])([H])C([H])([H])N(c2nc([H])nc3c2oc2c([H])c([H])c([H])c([H])c32)C([H])([H])C1([H])[H])C([H])([H])c1c([H])c([H])c2OC([H])([H])Oc2c1[H]	AMUVATINIB	A	A	A	A	A	I
	CHEMBL2104298	[H]N(C(=O)c1c([H])c([H])c(Cl)c([H])c1[H])C([H])([H])C([H])([H])C([H])([H])N1C([H])([H])C([H])([H])OC([H])([H])C1([H])[H]	EPROBEMIDE	C	B	C	C	C	X
	CHEMBL7463	[H]N1C(=O)C(=C(C1=O)c1c([H])n(c2c([H])c([H])c([H])c([H])c12)C([H])([H])C([H])([H])C([H])([H])N(C([H])([H])[H])C([H])([H])[H])c1c([H])n([H])c2c([H])c([H])c([H])c([H])c12	GF-109203	C	C	C	C	C	II
	CHEMBL3039502	[H]N(c1nc([H])nc2nc([H])n([H])c12)[C@]([H])(c1c([H])c2c([H])c([H])c([H])c(Cl)c2c(=O)n1-c1c([H])c([H])c([H])c([H])c1[H])C([H])([H])[H]	DUVELISIB	C	A	C	A	A	IV
	CHEMBL4303343	[H]O[C@]12C([H])([H])[C@]3([H])C([H])([H])C([H])(C1([H])[H])[C@@]([H])(N([H])c1c(c([H])nc4n([H])c([H])c([H])c14)C(=O)N([H])[H])[C@@]([H])(C3([H])[H])C2([H])[H]		C	C	C	B	C	IV
	CHEMBL9419	[H]Oc1c([H])c([H])c([H])c(N([H])C(=O)C([H])([H])[H])c1[H]	METACETAMOL	B	C	C	C	C	VIII
	CHEMBL9225	[H]Oc1c([H])c([H])c(c([H])c1[H])[C@@]([H])(C([H])([H])C([H])([H])[H])[C@]([H])(c1c([H])c([H])c(O[H])c([H])c1[H])C([H])([H])C([H])([H])[H]	MESO-HEXESTROL	C	C	B	B	B	III
	CHEMBL8030	[H]Oc1nc([H])c(Oc2c([H])c([H])c([H])c(c2[H])C([H])([H])[H])c([H])n1	TOLIMIDONE	C	C	C	C	C	I
	CHEMBL1201785	[H]N([H])C([H])([H])C(=O)C([H])([H])C([H])([H])C(=O)OC([H])([H])C([H])([H])C([H])([H])C([H])([H])C([H])([H])C([H])([H])[H]	HEXAMINOLEVULINATE HYDROCHLORIDE	C	C	C	C	C	VIII
	CHEMBL4303469	[H]OC(=O)C([H])(N([H])C([H])([H])c1c([H])c([H])c(Cl)c([H])c1[H])C([H])([H])c1c([H])c([H])c([H])c([H])c1[H]		C	C	C	C	C	V
	CHEMBL4303220	[H]O[C@]1([H])C([H])([H])[C@@]2(C([H])([H])[H])[C@@]([H])(C([H])([H])C([H])([H])[C@@]2(OC(=O)C([H])([H])C([H])([H])C([H])([H])[H])C(=O)C([H])([H])OC(=O)C([H])([H])[H])[C@]2([H])C([H])([H])[C@]([H])(F)C3=C([H])C(=O)C([H])=C([H])[C@]3(C([H])([H])[H])[C@]12F		C	C	C	C	C	VII
	CHEMBL4303385	[H]N(C(=O)OC([H])([H])C1([H])C([H])([H])C([H])([H])N(C(=O)OC(C([H])([H])[H])(C([H])([H])[H])C([H])([H])[H])C([H])([H])C1([H])[H])c1c([H])c([H])c([H])c([H])c1OC([H])([H])[H]		B	C	C	C	C	VIII
	CHEMBL3187723	[H]OC([H])([H])C([H])([H])ON([H])C(=O)c1c([H])c2n(c([H])nc2c(F)c1N([H])c1c([H])c([H])c(Br)c([H])c1F)C([H])([H])[H]	BINIMETINIB	C	A	C	C	C	VI
	CHEMBL3222137	[H]OC(=O)C([H])([H])C([H])([H])c1c([H])c(c([H])c([H])c1OC([H])([H])c1c([H])c([H])c2c(O[H])noc2c1[H])C(=O)c1c([H])c([H])c(OC2([H])C([H])([H])C([H])([H])C([H])([H])C2([H])[H])c([H])c1O[H]		C	C	C	C	C	II
	CHEMBL72628	[H]OC(=O)c1nc([H])c([H])c([H])c1[H]	2-PICOLINIC ACID	C	C	B	B	B	I
	CHEMBL3039333	[H]OC([H])([H])[C@]1([H])OC(=O)[C@@]([H])(O[H])[C@]([H])(O[H])[C@@]1([H])O[H]		C	B	B	B	B	VIII
	CHEMBL4303141	[H]OC(=O)C(C([H])([H])[H])(C([H])([H])[H])C([H])([H])C(=O)O[C@@]1([H])C([H])([H])C([H])([H])[C@@]2(C([H])([H])[H])[C@@]([H])(C([H])([H])C([H])([H])[C@]3(C([H])([H])[H])[C@]2([H])C([H])([H])C([H])([H])[C@]2([H])C4=C(C(=O)C([H])([H])[C@@]4(C([H])([H])C([H])([H])[C@@]32C([H])([H])[H])[C@@]([H])(O[H])C([H])([H])N(C([H])([H])c2c([H])c([H])c(Cl)c([H])c2[H])C([H])([H])C([H])([H])N(C([H])([H])[H])C([H])(…		C	B	B	C	B	V
	CHEMBL4297369	[H]N(C(=O)C([H])([H])[H])c1c([H])c([H])c(c([H])c1[H])C(=O)N([H])C(C([H])([H])[H])(C([H])([H])[H])C([H])([H])[H]	CP1-1189	C	C	C	C	C	X
	CHEMBL1315492	[H]O[C@@]1(C([H])([H])C([H])=C([H])[H])C([H])([H])C([H])([H])[C@@]2([H])[C@@]3([H])C(C([H])=C([H])[C@]12C([H])([H])[H])=C1C(=C([H])C(=O)C([H])([H])C1([H])[H])C([H])([H])C3([H])[H]	ALTRENOGEST	C	C	C	C	C	VIII
	CHEMBL4303592	[H]N(c1c2-c3c([H])c([H])c([H])c([H])c3C(=O)c3c([H])c([H])c([H])c(n([H])c1=O)c23)C([H])([H])C([H])([H])c1c([H])c([H])c([H])c([H])c1[H]		C	C	C	C	C	X
	CHEMBL2110731	[H]OC([H])([H])[C@@]1([H])O[C@]2(OC([H])([H])c3c([H])c([H])c(c([H])c23)C([H])([H])c2c([H])c([H])c(c([H])c2[H])C([H])([H])C([H])([H])[H])[C@]([H])(O[H])[C@@]([H])(O[H])[C@]1([H])O[H]	TOFOGLIFLOZIN	C	A	A	B	A	II
	CHEMBL3356433	[H]N([H])C([H])([H])C1(C(=O)N([H])c2c([H])c([H])c([H])c(OC(=O)N(C([H])([H])[H])C([H])([H])[H])c2[H])C([H])([H])C([H])([H])N(c2nc([H])nc3n([H])c([H])c(c23)C([H])([H])[H])C([H])([H])C1([H])[H]		C	A	A	A	A	II
	CHEMBL504937	[H]Oc1c([H])c(O[H])c2c(O[C@]([H])(c3c([H])c([H])c(O[H])c(O[H])c3[H])[C@]([H])(O[H])[C@@]2([H])c2c(O[H])c([H])c(O[H])c3c2O[C@]([H])(c2c([H])c([H])c(O[H])c(O[H])c2[H])[C@@]([H])(O[H])C3([H])[H])c1[H]	PROCYANIDIN B1	C	C	C	C	C	II
	CHEMBL1624	[H]OC(=O)[C@@]([H])(N([H])[H])C([H])([H])c1c([H])c(I)c(Oc2c([H])c(I)c(O[H])c(I)c2[H])c(I)c1[H]	LEVOTHYROXINE	C	B	B	B	B	V
	CHEMBL1625	[H]Oc1c([H])c(OC([H])([H])[H])c([H])c([H])c1C(=O)c1c([H])c([H])c([H])c([H])c1[H]	OXYBENZONE	C	B	C	B	B	III
	CHEMBL494502	[H]N(\N=C(\c1c([H])c([H])c([H])c(Br)c1[H])C([H])([H])[H])C(=O)[C@]1([H])C(=O)N([H])C([H])([H])[C@@]1([H])c1c([H])c([H])c([H])c([H])c1[H]		C	C	B	C	C	II
	CHEMBL499458	[H]O[C@]1(C([H])([H])C([H])([H])[H])C([H])([H])N2C([H])([H])[C@@]([H])(C1([H])[H])C([H])([H])[C@@](C(=O)OC([H])([H])[H])(c1n([H])c3c([H])c([H])c([H])c([H])c3c1C([H])([H])C2([H])[H])c1c([H])c2c(c([H])c1OC([H])([H])[H])N(C([H])=O)[C@]1([H])[C@]22C([H])([H])C([H])([H])N3C([H])([H])C([H])=C([H])[C@](C([H])([H])C([H])([H])[H])([C@@]23[H])[C@@]([H])(OC(=O)C([H])([H])[H])[C@]1(O[H])C(=O)OC([H])([H])[H]		C	B	B	B	B	I
	CHEMBL477989	[H]O\N=C1\c2c([H])c([H])c(c([H])c2C([H])([H])C1([H])[H])-c1n([H])c(nc1-c1c([H])c([H])nc([H])c1[H])-c1c([H])c([H])c(OC([H])([H])C([H])([H])N(C([H])([H])[H])C([H])([H])[H])c([H])c1[H]	SB590885	C	A	A	C	A	II
	CHEMBL1474701	[H]C1=C([H])C(=O)C2=C(C1=O)C1([H])c3c([H])c([H])c([H])c([H])c3C2([H])c2c([H])c([H])c([H])c([H])c12		C	C	C	C	C	VII
	CHEMBL1504776	[H]N(C(=O)c1oc(c([H])c1[H])-c1c([H])c([H])c([H])c(Cl)c1[H])c1c([H])c([H])c(c([H])c1[H])C([H])([H])N1C([H])([H])C([H])([H])OC([H])([H])C1([H])[H]		A	C	A	C	C	II
	CHEMBL1658	[H]O[C@@]1([H])[C@]([H])(C([H])([H])[H])[C@]23C([H])([H])C([H])([H])C(=O)[C@@]2([H])[C@@](C([H])([H])[H])([C@]([H])(C([H])([H])[H])C([H])([H])C3([H])[H])[C@]([H])(OC(=O)C([H])([H])S[C@@]2([H])C([H])([H])[C@@]3([H])N(C([H])([H])[H])[C@]([H])(C([H])([H])C3([H])[H])C2([H])[H])C([H])([H])[C@]1(C([H])=C([H])[H])C([H])([H])[H]	RETAPAMULIN	C	C	C	C	C	VIII
	CHEMBL287257	[H]c1c([H])c2c(c([H])c1OC([H])([H])[H])C([H])([H])N(C([H])([H])[H])C([H])([H])C2([H])c1c([H])c([H])c(Cl)c(Cl)c1[H]	DICLOFENSINE	C	B	B	A	B	II
	CHEMBL1569545	[H]OC(=O)C([H])([H])n1c2c([H])c([H])c([H])c([H])c2c(=O)c2c([H])c([H])c([H])c([H])c12	CRIDANIMOD	C	C	C	C	C	VIII
	CHEMBL12152	[H]N(C([H])([H])C([H])([H])C([H])([H])C([H])([H])N1C(=O)C([H])([H])C2(C([H])([H])C([H])([H])C([H])([H])C2([H])[H])C([H])([H])C1=O)C([H])([H])C1([H])Oc2c([H])c([H])c([H])c([H])c2OC1([H])[H]		C	C	C	C	C	VII
	CHEMBL569766	[H]N1c2c([H])c([H])c(c([H])c2[C@]2([H])C([H])=C([H])C([H])([H])[C@]2([H])[C@]1([H])c1c([H])c2OC([H])([H])Oc2c([H])c1Br)C(=O)C([H])([H])[H]		C	A	A	A	A	II
	CHEMBL2106668	[H]OC([H])([H])C([H])(O[H])C([H])([H])OC(=O)c1c([H])c([H])c(N([H])[H])c([H])c1[H]	LISADIMATE	C	C	C	C	C	III
	CHEMBL602850	[H]OC12N(C([H])([H])C([H])([H])c3c([H])c([H])c([H])c(F)c3[H])C3([H])C4([H])C5([H])C([H])(C14[H])C1([H])C([H])([H])C5([H])C3([H])C21[H]		C	C	C	C	C	IV
	CHEMBL4303285	[H]OC(C([H])([H])[H])(C([H])([H])[H])[C@@]1([H])[C@]2([H])OC(=O)[C@]1([H])[C@]1(O[H])C([H])([H])[C@@]3([H])O[C@]33C(=O)O[C@@]2([H])[C@]13C([H])([H])[H]		C	B	C	C	C	VIII
	CHEMBL1879463	[H]c1nc2c([H])c([H])c([H])c([H])c2c([H])c1-c1c([H])c([H])c2nc([H])c3n(c(=O)n(-c4c([H])c([H])c(c([H])c4[H])C(C#N)(C([H])([H])[H])C([H])([H])[H])c3c2c1[H])C([H])([H])[H]	DACTOLISIB	A	C	C	A	C	IV
	CHEMBL4303410	[H]c1c2OC([H])([H])Oc2c(OC([H])([H])[H])c2-c3c(OC([H])([H])[H])c(OC([H])([H])[H])c(OC([H])([H])[H])c([H])c3C([H])([H])[C@]([H])(C([H])([H])[H])[C@@]([H])(C([H])([H])[H])C([H])([H])c12		C	C	C	C	C	VI
	CHEMBL108425	[H]c1nnc([H])n1N(c1c([H])c([H])c(C#N)c([H])c1[H])C([H])([H])c1c([H])c([H])c(Br)c([H])c1[H]		C	C	A	A	A	II
	CHEMBL1172	[H]N1C([H])([H])C([H])([H])C(=C2c3nc([H])c([H])c([H])c3C([H])([H])C([H])([H])c3c([H])c(Cl)c([H])c([H])c23)C([H])([H])C1([H])[H]	DESLORATADINE	C	A	C	A	A	I
	CHEMBL1200464	[H]N([H])c1c([H])c(c([H])c([H])c1OC([H])([H])C([H])([H])C([H])([H])[H])C(=O)OC([H])([H])C([H])([H])N(C([H])([H])C([H])([H])[H])C([H])([H])C([H])([H])[H]	PROPARACAINE HYDROCHLORIDE	C	B	C	C	C	II
	CHEMBL337173	[H]N(C1=C(Cl)C(=O)c2c([H])c([H])c([H])nc2C1=O)C([H])([H])C([H])([H])N1C([H])([H])C([H])([H])OC([H])([H])C1([H])[H]		C	C	C	C	C	V
	CHEMBL130880	[H]N([H])c1c2c(nc3c1C([H])([H])C([H])([H])C([H])([H])C3([H])[H])C([H])([H])C([H])([H])C2([H])[H]	IPIDACRINE	C	C	C	C	C	I
	CHEMBL1200836	[H]c1nc([H])n(c1[H])C([H])([H])C(=N/OC([H])([H])c1c([H])c([H])c(Cl)c([H])c1Cl)\c1c([H])c([H])c(Cl)c([H])c1Cl	OXICONAZOLE NITRATE	A	A	A	A	A	IV
	CHEMBL1082607	[H]Oc1c([H])c([H])c(c([H])c1C([H])([H])O[H])C([H])(O[H])C([H])([H])N([H])C([H])([H])C([H])([H])C([H])([H])C([H])([H])C([H])([H])C([H])([H])OC([H])([H])C([H])([H])C([H])([H])C([H])([H])c1c([H])c([H])c([H])c([H])c1[H]	SALMETEROL XINAFOATE	C	C	C	C	C	III
	CHEMBL263730	[H]N(C(=O)c1nc2c([H])c([H])c([H])c([H])c2nc1[H])C1([H])C(=O)N([H])C([H])(C(=O)N(C([H])([H])[H])C2([H])C(=O)N(C([H])([H])[H])C([H])(C(=O)OC([H])([H])C([H])(N([H])C(=O)c3nc4c([H])c([H])c([H])c([H])c4nc3[H])C(=O)N([H])C([H])(C(=O)N(C([H])([H])[H])C([H])(C(=O)N(C([H])([H])[H])C([H])(C(=O)OC1([H])[H])C([H])(C([H])([H])[H])C([H])([H])[H])C([H])(SC([H])([H])[H])SC2([H])[H])C([H])([H])[H])C([H])(C([H])([…		A	A	A	C	A	VI
	CHEMBL155103	[H]Oc1c([H])c([H])c2c([H])c(C(=O)OC([H])([H])C([H])([H])[H])c(=O)oc2c1[H]		C	C	C	C	C	VII
	CHEMBL1200550	[H]N1C(=NC([H])([H])C1([H])[H])C([H])([H])N(c1c([H])c([H])c([H])c([H])c1[H])C([H])([H])c1c([H])c([H])c([H])c([H])c1[H]	ANTAZOLINE PHOSPHATE	C	C	C	C	C	IX
	CHEMBL1311	[H]O[C@@]1([H])C([H])([H])O[C@]2([H])[C@]([H])(O[N+]([O-])=O)C([H])([H])O[C@]12[H]	ISOSORBIDE MONONITRATE	C	B	C	C	C	VIII
	CHEMBL352418	[H]OC(=O)[C@@]1([H])N([H])C([H])([H])[C@]([H])(O[H])C1([H])[H]		B	B	C	C	C	VIII
	CHEMBL171679	[H]OC(=O)C([H])([H])[C@]([H])(N([H])[H])C(=O)N([H])[C@]([H])(C(=O)OC([H])([H])[H])C([H])([H])c1c([H])c([H])c([H])c([H])c1[H]	ASPARTAME	C	C	C	B	C	V
	CHEMBL1351474	[H]N1C(=O)C([H])=C(OS1(=O)=O)C([H])([H])[H]	ACESULFAME POTASSIUM	C	C	C	C	C	VIII
	CHEMBL1200969	[H]N(C(=O)[C@@]1([H])C([H])([H])C([H])([H])[C@@]2([H])[C@]3([H])C([H])([H])C([H])([H])[C@@]4([H])N([H])C(=O)C([H])=C([H])[C@]4(C([H])([H])[H])[C@@]3([H])C([H])([H])C([H])([H])[C@]12C([H])([H])[H])c1c([H])c(c([H])c([H])c1C(F)(F)F)C(F)(F)F	DUTASTERIDE	C	C	A	C	C	X
	CHEMBL445332	[H]c1oc([H])c(c1[H])[C@@]1([H])OC(=O)[C@]2([H])C([H])([H])C([H])([H])[C@@]3(C([H])([H])[H])[C@]([H])(C(=O)OC([H])([H])[H])C([H])([H])[C@]([H])(OC(=O)C([H])([H])[H])C(=O)[C@]3([H])[C@@]2(C([H])([H])[H])C1([H])[H]	SALVINORIN A	C	C	C	A	C	VII
	CHEMBL1201087	[H]C([H])=C([H])C([H])([H])N1C([H])([H])[C@]([H])(C(=O)N(C(=O)N([H])C([H])([H])C([H])([H])[H])C([H])([H])C([H])([H])C([H])([H])N(C([H])([H])[H])C([H])([H])[H])C([H])([H])[C@]2([H])c3c([H])c([H])c([H])c4n([H])c([H])c(c34)C([H])([H])[C@@]12[H]	CABERGOLINE	B	C	C	C	C	V
	CHEMBL216981	[H]Oc1c(N([H])c2c(N([H])[C@@]([H])(c3oc(c([H])c3[H])C([H])([H])[H])C([H])([H])C([H])([H])[H])c(=O)c2=O)c([H])c([H])c([H])c1C(=O)N(C([H])([H])[H])C([H])([H])[H]	NAVARIXIN	C	C	C	C	C	IX
	CHEMBL70663	[H]N(c1nc([H])c([H])c(n1)N([H])c1c(c([H])c(c([H])c1C([H])([H])[H])C([H])([H])[H])C([H])([H])[H])c1c([H])c([H])c(C#N)c([H])c1[H]	DAPIVIRINE	C	A	A	A	A	I
	CHEMBL431770	[H]\C(=C(\[H])c1c([H])c([H])c(OC([H])([H])[H])c(OC([H])([H])[H])c1[H])c1nc2n(c(=O)n(c(=O)c2n1C([H])([H])[H])C([H])([H])C([H])([H])[H])C([H])([H])C([H])([H])[H]	ISTRADEFYLLINE	C	C	C	C	C	IV
	CHEMBL312403	[H]OS(=O)(=O)C([H])([H])C([H])(c1c([H])c([H])c(Cl)c([H])c1[H])C([H])([H])N([H])[H]		C	C	C	C	C	III
	CHEMBL1330588	[H]c1c(n([H])c(=S)n([H])c1=O)C([H])([H])[H]	METHYLTHIOURACIL	C	C	C	C	C	I
	CHEMBL1518	[H]c1c(n([H])c(=S)n([H])c1=O)C([H])([H])C([H])([H])C([H])([H])[H]	PROPYLTHIOURACIL	C	C	C	C	C	I
	CHEMBL1398529	[H]Oc1c([H])c(c([H])c2c([H])c([H])c([H])nc12)-c1c([H])c([H])c(c([H])c1[H])C(=O)N([H])C([H])([H])C([H])([H])C([H])([H])N(C([H])([H])[H])C([H])([H])[H]		C	C	A	C	C	X
	CHEMBL1464276	[H]N(C(=O)c1c([H])c([H])c([H])c([H])c1[H])c1c([H])c([H])c2n([H])c([H])c([H])c2c1[H]		C	A	B	A	A	I
	CHEMBL1570294	[H]N(N1C([H])([H])[C@@]2([H])C([H])([H])C([H])([H])C([H])([H])[C@]2([H])C1([H])[H])C(=O)N([H])S(=O)(=O)c1c([H])c([H])c(c([H])c1[H])C([H])([H])[H]		C	C	C	C	C	I
	CHEMBL1790039	[H]c1c([H])c([H])c(C(c2c([H])c([H])c(c([H])c2[H])N(C([H])([H])C([H])([H])[H])C([H])([H])C([H])([H])[H])c2c([H])c([H])c(c([H])c2[H])N(C([H])([H])C([H])([H])[H])C([H])([H])C([H])([H])[H])c([H])c1[H]		C	C	A	C	C	III
	CHEMBL3426621	[H]N1C([H])([H])C([H])([H])C([H])([H])N([C@@]([H])(C([H])([H])[H])C1([H])[H])S(=O)(=O)c1c([H])c([H])c([H])c2c([H])nc([H])c(F)c12		C	A	C	A	A	VIII
	CHEMBL4303576	[H]N(C(=O)c1c([H])c([H])c(c([H])c1[H])[N+]([O-])=O)C([H])(c1c([H])c([H])c([H])c([H])c1[H])C([H])([H])C([H])([H])C([H])([H])C([H])([H])N(C([H])([H])C([H])([H])[H])C([H])([H])C([H])([H])[H]		B	B	C	C	C	X
	CHEMBL4303405	[H]OC(=O)[C@@]([H])(N([H])C(=O)C([H])([H])[H])C([H])([H])SSC([H])([H])[C@]([H])(N([H])C(=O)C([H])([H])[H])C(=O)O[H]		C	B	C	B	B	VIII
	CHEMBL113	[H]c1nc2n(c(=O)n(c(=O)c2n1C([H])([H])[H])C([H])([H])[H])C([H])([H])[H]	CAFFEINE	B	C	C	C	C	IV
	CHEMBL2333945	[H]N(N([H])C(=O)c1c([H])c([H])c(c([H])c1[H])C([H])([H])N([H])S(=O)(=O)c1c([H])c([H])c(F)c(Cl)c1[H])C(=O)c1c([H])c([H])c([H])c([H])c1[H]		C	C	C	C	C	IX
	CHEMBL2105450	[H]Oc1c(Cl)c([H])c(Cl)c([H])c1N([H])C(=O)c1c(Cl)c(Cl)c([H])c(Cl)c1O[H]	OXYCLOZANIDE	A	C	C	B	C	VI
	CHEMBL3125702	[H]OC(=O)C([H])([H])[C@@]1(C(=O)N([C@]([H])(C([H])([H])S(=O)(=O)C([H])(C([H])([H])[H])C([H])([H])[H])C([H])(C([H])([H])[H])C([H])([H])[H])[C@]([H])(c2c([H])c([H])c(Cl)c([H])c2[H])[C@@]([H])(c2c([H])c([H])c([H])c(Cl)c2[H])C1([H])[H])C([H])([H])[H]	AMG-232	C	B	A	C	B	V
	CHEMBL2106178	[H]OC(=O)c1c([H])c([H])c([H])c([H])c1N([H])C([H])([H])C([H])([H])c1c([H])c([H])c([H])c([H])c1[H]	ENFENAMIC ACID	C	C	C	C	C	X
	CHEMBL1554187	[H]O[C@]1([H])C(=C([H])[H])[C@@]([H])(C([H])([H])[H])[C@@]2([H])[C@@]([H])(N([H])C(=O)[C@]22OC(=O)\C([H])=C([H])/[C@]([H])(O[H])C([H])([H])C([H])([H])C([H])([H])[C@@]([H])(C([H])([H])[H])C([H])([H])\C([H])=C([H])\[C@@]12[H])C([H])([H])c1c([H])c([H])c([H])c([H])c1[H]		C	C	C	C	C	V
	CHEMBL251254	[H]Oc1c([H])c(O[H])c2c(oc(-c3c([H])c([H])c(O[H])c(O[H])c3[H])c(O[C@]3([H])O[C@]([H])(C([H])([H])O[H])[C@]([H])(O[H])[C@]([H])(O[H])[C@@]3([H])O[H])c2=O)c1[H]	HYPEROSIDE	C	B	C	B	B	II
	CHEMBL1684	[H]N([H])S(=O)(=O)c1c([H])c2c(N([H])C([H])(N([H])S2(=O)=O)C([H])([H])c2c([H])c([H])c([H])c([H])c2[H])c([H])c1C(F)(F)F	BENDROFLUMETHIAZIDE	C	C	C	C	C	IV
	CHEMBL2059073	[H]Oc1c([H])c(OC([H])([H])[H])c(c([H])c1C(=O)c1c([H])c([H])c([H])c([H])c1[H])S(=O)(=O)O[H]	SULISOBENZONE	C	C	C	C	C	IX
	CHEMBL23261	[H]OC(=O)[C@@]([H])(Oc1nc(OC([H])([H])[H])c([H])c(OC([H])([H])[H])n1)C(OC([H])([H])[H])(c1c([H])c([H])c([H])c([H])c1[H])c1c([H])c([H])c([H])c([H])c1[H]	DARUSENTAN	C	C	C	C	C	IV
	CHEMBL284782	[H]OC(=O)C([H])([H])Oc1c([H])c([H])c(c([H])c1[H])C([H])([H])[C@]([H])(N([H])C([H])([H])[C@]([H])(O[H])c1c([H])c([H])c([H])c(Cl)c1[H])C([H])([H])[H]		C	C	C	C	C	V
	CHEMBL286120	[H]Oc1c([H])c2c(c([H])c1O[H])[C@]([H])(c1c([H])c([H])c([H])c([H])c1[H])C([H])([H])N(C([H])([H])C([H])=C([H])[H])C([H])([H])C2([H])[H]		C	C	C	C	C	III
	CHEMBL3697701	[H]O\N=C(\C(=C(/[H])c1c([H])c([H])c(F)c([H])c1[H])\C([H])([H])[H])/C([H])([H])C([H])([H])[H]		C	B	C	B	B	III
	CHEMBL514	[H]N(C(=O)N(N=O)C([H])([H])C([H])([H])Cl)C1([H])C([H])([H])C([H])([H])C([H])([H])C([H])([H])C1([H])[H]	LOMUSTINE	C	B	B	B	B	I
	CHEMBL4303175	[H]OC(=O)[C@@]1([H])N([H])C(=C([H])[H])N([H])C([H])([H])C1([H])[H]		A	C	B	C	C	VIII
	CHEMBL192451	[H]Oc1c([H])c([H])c(OC([H])([H])[H])c([H])c1C(C([H])([H])[H])(C([H])([H])[H])C([H])([H])[H]	BUTYLATED HYDROXYANISOLE	C	C	C	C	C	III
	CHEMBL1397	[H]O[C@@]([H])(C([H])([H])[H])[C@@]([H])(n1nc([H])n(-c2c([H])c([H])c(c([H])c2[H])N2C([H])([H])C([H])([H])N(c3c([H])c([H])c(OC([H])([H])[C@]4([H])C([H])([H])O[C@](c5c([H])c([H])c(F)c([H])c5F)(C([H])([H])n5nc([H])nc5[H])C4([H])[H])c([H])c3[H])C([H])([H])C2([H])[H])c1=O)C([H])([H])C([H])([H])[H]	POSACONAZOLE	A	A	A	A	A	VI
	CHEMBL200027	[H]N(c1nc([H])c([H])c(n1)-c1sc2c([H])c([H])c([H])c([H])c2c1[H])c1c([H])c([H])c(c([H])c1[H])C(=O)N1C([H])([H])C([H])([H])C([H])(N2C([H])([H])C([H])([H])C([H])([H])C2([H])[H])C([H])([H])C1([H])[H]		C	C	A	A	A	IX
	CHEMBL210651	[H]OC([H])([H])[C@]1([H])OC([H])([H])[C@@]([H])(S1)n1c([H])c([H])c(nc1=O)N([H])[H]	APRICITABINE	C	C	C	C	C	IV
	CHEMBL1212994	[H]N([H])c1c(sc2nc(c([H])c(c12)C([H])([H])[H])C([H])([H])[H])C(=O)N([H])C([H])([H])c1c([H])c([H])c(Cl)c([H])c1[H]		C	C	A	A	A	IV
	CHEMBL1230080	[H]N([H])C(=O)N([H])[C@@]1([H])N([H])C(=O)N([H])C1=O		C	C	B	C	C	I
	CHEMBL2106008	[H]N([H])N([H])C(=O)C([H])([H])C#N	CYACETACIDE	C	C	C	C	C	VIII
	CHEMBL1332032	[H]OC(=O)c1c([H])c([H])c(c([H])c1OC(=O)C([H])([H])[H])C(F)(F)F	TRIFLUSAL	C	C	C	C	C	II
	CHEMBL265628	[H]OC(=O)C([H])([H])[C@]([H])(N([H])C(=O)C([H])([H])N([H])C(=O)[C@@]([H])(N([H])[H])C([H])([H])C([H])([H])C([H])([H])N([H])C(=N[H])N([H])[H])C(=O)N([H])[C@]([H])(C(=O)O[H])C([H])([H])O[H]		C	B	C	C	C	VIII
	CHEMBL2325429	[H]N([H])C([H])([H])C([H])([H])C([H])([H])N(C(=O)c1c([H])c([H])c(c([H])c1[H])C([H])([H])[H])[C@@]([H])(c1oc2c([H])c(Cl)c([H])c([H])c2c(=O)c1C([H])([H])c1c([H])c([H])c([H])c([H])c1[H])C([H])(C([H])([H])[H])C([H])([H])[H]	SB-743921	A	A	A	A	A	X
	CHEMBL2111114	[H]c1nc(c(n1[H])C([H])([H])[H])-c1c([H])c([H])c(Cl)c([H])c1[H]	LOFEMIZOLE	C	C	C	A	C	IV
	CHEMBL2206278	[H]N(C(=O)N([H])c1c([H])c([H])c(N([H])C(=O)c2nc([H])c(OC3([H])C([H])([H])C(N(C([H])([H])C([H])([H])[H])C(C([H])([H])[H])(C([H])([H])[H])C3([H])[H])(C([H])([H])[H])C([H])([H])[H])c([H])c2[H])c([H])c1[H])c1noc(c1[H])C(C([H])([H])[H])(C([H])([H])[H])C([H])([H])[H]		C	A	A	C	A	IV
	CHEMBL68363	[H]OC([H])([H])C(=O)[C@@]1(O[H])C([H])([H])C([H])([H])C2([H])C3([H])C([H])([H])C([H])([H])C4=C([H])C(=O)C([H])([H])C([H])([H])[C@]4(C([H])([H])[H])C3([H])C(=O)C([H])([H])[C@]12C([H])([H])[H]		C	C	A	A	A	VIII
	CHEMBL1463	[H]N([H])c1n([H])c(=O)nc([H])c1F	FLUCYTOSINE	C	C	C	C	C	VIII
	CHEMBL1083385	[H]c1sc2c(c1[H])C([H])([H])N(C([H])([H])C2([H])[H])[C@]([H])(C(=O)OC([H])([H])[H])c1c([H])c([H])c([H])c([H])c1Cl	CLOPIDOGREL BISULFATE	C	C	B	C	C	IX
	CHEMBL104875	[H]OC(=O)[C@]([H])(N([H])[H])C([H])([H])c1nc([H])n([H])c1[H]	D-HISTIDINE	C	C	B	C	C	IV
	CHEMBL1185	[H]N1C(=O)OC([H])([H])[C@]1([H])C([H])([H])c1c([H])c([H])c2n([H])c([H])c(c2c1[H])C([H])([H])C([H])([H])N(C([H])([H])[H])C([H])([H])[H]	ZOLMITRIPTAN	C	C	C	C	C	V
	CHEMBL127123	[H]N(\C(=N\c1c([H])c([H])c(OC([H])([H])C([H])([H])[H])c([H])c1[H])C([H])([H])[H])c1c([H])c([H])c(OC([H])([H])C([H])([H])[H])c([H])c1[H]	PHENACAINE	C	C	C	B	C	VII
	CHEMBL336546	[H]N(C(=O)c1c([H])nc(Cl)nc1C(F)(F)F)c1c([H])c(c([H])c(c1[H])C(F)(F)F)C(F)(F)F		C	C	C	A	C	I
	CHEMBL339133	[H]N([H])c1nc(OC([H])([H])c2sc([H])c(Br)c2[H])c2n([H])c([H])nc2n1	LOMEGUATRIB	B	C	C	A	C	IV
	CHEMBL334830	[H]N1C(=O)C([H])([H])[C@@]2(C1=O)C(=O)N(C(=O)c1c([H])c([H])c([H])n21)C([H])([H])c1c([H])c([H])c(Br)c([H])c1F	RANIRESTAT	C	A	C	C	C	II
	CHEMBL343545	[H]OC(=O)C([H])([H])C([H])([H])C(=O)OC([H])([H])C(=O)[C@@]1(O[H])C([H])([H])C([H])([H])C2([H])C3([H])C([H])([H])C([H])([H])C4=C([H])C(=O)C([H])([H])C([H])([H])[C@]4(C([H])([H])[H])C3([H])[C@@]([H])(O[H])C([H])([H])[C@]12C([H])([H])[H]		C	C	C	A	C	VIII
	CHEMBL1314877	[H]C([H])=C([H])C([H])([H])OC([H])(c1c([H])c([H])c(Cl)c([H])c1Cl)C([H])([H])n1c([H])nc([H])c1[H]		C	A	C	A	A	IX
	CHEMBL154745	[H]OC([H])([H])C1=C([H])[C@@]([H])(n2c([H])nc3c(nc([H])c([H])c23)N([H])[H])[C@]([H])(O[H])[C@]1([H])O[H]		C	A	C	C	C	VI
	CHEMBL362223	[H]OC(=O)C(C([H])([H])[H])(C([H])([H])[H])C([H])([H])c1c(c2c([H])c(F)c([H])c([H])c2n1C([H])([H])c1c([H])c([H])c(Cl)c([H])c1[H])C([H])([H])[H]		C	C	A	A	A	I
	CHEMBL304461	[H]C([H])([H])[C@]12OC(=O)C([H])([H])[C@]1([H])[C@@]1(C([H])([H])[H])C([H])([H])C([H])([H])C([H])([H])C(C([H])([H])[H])(C([H])([H])[H])[C@]1([H])C([H])([H])C2([H])[H]		C	C	C	C	C	VIII
	CHEMBL443793	[H]OC(=O)C([H])([H])c1c([H])c([H])c([H])c2c1oc(c([H])c2=O)-c1c([H])c([H])c([H])c([H])c1[H]	MITOFLAXONE	C	C	C	C	C	V
	CHEMBL1171837	[H]N(C(=O)c1c([H])c([H])c(c(C#Cc2c([H])nc3c([H])c([H])c([H])nn23)c1[H])C([H])([H])[H])c1c([H])c([H])c(c(c1[H])C(F)(F)F)C([H])([H])N1C([H])([H])C([H])([H])N(C([H])([H])[H])C([H])([H])C1([H])[H]	PONATINIB	C	A	A	C	A	IV
	CHEMBL368347	[H]Oc1c([H])c([H])c(c([H])c1OC([H])([H])[H])C([H])([H])[C@@]([H])(C([H])([H])O[H])[C@]([H])(C([H])([H])O[H])C([H])([H])c1c([H])c([H])c(O[H])c(OC([H])([H])[H])c1[H]	(+)-SECOISOLARICIRESINOL	C	C	C	C	C	III
	CHEMBL274047	[H]c1nc(nc([H])c1[H])N1C([H])([H])C([H])([H])N(C([H])([H])C([H])([H])C([H])([H])C([H])([H])N2C(=O)[C@@]3([H])[C@@]([H])(C2=O)[C@]2([H])C([H])([H])C([H])([H])[C@@]3([H])C2([H])[H])C([H])([H])C1([H])[H]	TANDOSPIRONE	C	C	B	C	C	VIII
	CHEMBL207197	[H]Oc1c(Br)c([H])c(c([H])c1Br)C([H])([H])[C@@]([H])(N([H])C(=O)N1C([H])([H])C([H])([H])C([H])(N2C(=O)N([H])c3c([H])c([H])c([H])c([H])c3C2([H])[H])C([H])([H])C1([H])[H])C(=O)N([H])[C@]([H])(C(=O)N1C([H])([H])C([H])([H])N(c2c([H])c([H])nc([H])c2[H])C([H])([H])C1([H])[H])C([H])([H])C([H])([H])C([H])([H])C([H])([H])N([H])[H]	OLCEGEPANT	C	C	A	C	C	IV
	CHEMBL188678	[H]c1c([H])c([H])c2c(sc3c(c([H])c([H])c([H])c23)-c2c([H])c([H])c([H])c3c2oc(c([H])c3=O)N2C([H])([H])C([H])([H])OC([H])([H])C2([H])[H])c1[H]		C	C	C	C	C	II
	CHEMBL191003	[H]N([H])c1nc(nn1C(=O)c1c(F)c([H])c([H])c([H])c1F)N([H])c1c([H])c([H])c(c([H])c1[H])S(=O)(=O)N([H])[H]	JNJ-7706621	C	C	C	C	C	VI
	CHEMBL1427	[H]c1nc2nc([H])n([H])c(=O)c2n1[H]	HYPOXANTHINE	C	C	C	B	C	IV
	CHEMBL375611	[H]OC(=O)[C@]1([H])[C@]2([H])[C@@]1([H])S(=O)(=O)C([H])([H])[C@@]2(N([H])[H])C(=O)O[H]	LY404039	C	C	C	C	C	V
	CHEMBL4303146	[H]N(C(=O)N=C1N(C([H])([H])[H])C([H])([H])C([H])([H])C1([H])[H])c1c(c([H])c([H])c([H])c1C([H])([H])[H])C([H])([H])[H]		C	C	C	C	C	III
	CHEMBL4303487	[H]OC([H])([H])C([H])([H])c1c([H])c([H])c(N([H])C(=O)c2c([H])c([H])c([H])c([H])c2N([H])C(=O)c2c([H])c([H])c(c([H])c2[H])[N+]([O-])=O)c([H])c1[H]		C	C	C	C	C	III
	CHEMBL4303476	[H]O[C@]1([H])C(=C([H])[H])\C(=C(/[H])\C(\[H])=C2/C([H])([H])C([H])([H])C([H])([H])[C@@]3(C([H])([H])[H])[C@@]2([H])C([H])([H])C([H])([H])[C@]3([H])[C@@]([H])(C(\[H])=C(/[H])[C@@]([H])(C([H])([H])[H])C([H])(C([H])([H])[H])C([H])([H])[H])C([H])([H])[H])C([H])([H])[C@@]([H])(O[H])C1([H])[H]		C	A	A	B	A	VIII
	CHEMBL1240977	[H]Oc1c([H])c([H])c([H])c(\C([H])=C(/[H])C2=NC([H])([H])C([H])([H])C([H])([H])N2C([H])([H])[H])c1[H]	OXANTEL	C	C	C	C	C	IX
	CHEMBL1255588	[H]O[C@@]1(C([H])([H])C([H])([H])N2C([H])([H])[C@]3([H])c4c([H])c([H])c([H])c([H])c4C([H])([H])C([H])([H])c4c([H])c([H])c([H])c(c34)[C@@]2([H])C1([H])[H])C(C([H])([H])[H])(C([H])([H])[H])C([H])([H])[H]		C	C	A	C	C	X
	CHEMBL1316265	[H]Oc1c([H])c([H])c(c([H])c1[H])C([H])([H])[C@@]([H])(N([H])C(=O)C([H])([H])C([H])([H])C([H])([H])C([H])([H])C([H])([H])C([H])([H])C([H])([H])C(\[H])=C(\[H])C([H])([H])C([H])([H])C([H])([H])C([H])([H])C([H])([H])C([H])([H])C([H])([H])C([H])([H])[H])C([H])([H])O[H]		C	C	C	C	C	V
	CHEMBL4303295	[H]c1c([H])c2c([H])c(C#N)c(C#N)c([H])c2c([H])c1C(C([H])([H])[H])(C([H])([H])[H])C([H])([H])[H]		C	C	C	C	C	III
	CHEMBL4303340	[H]N(C(=O)c1c([H])nn(c1C([H])([H])[H])-c1c([H])c([H])c(Cl)c([H])c1[H])c1c([H])c([H])c(N2C([H])([H])C([H])([H])C([H])(N3C([H])([H])C([H])([H])OC([H])([H])C3([H])[H])C([H])([H])C2([H])[H])c(C#N)c1[H]		C	C	A	A	A	IV
	CHEMBL90769	[H]C([H])=C([H])C([H])([H])N1C([H])([H])C([H])([H])N(c2nc3c([H])c([H])c([H])c([H])c3nc2C#N)C([H])([H])C1([H])[H]		C	C	C	A	C	IV
	CHEMBL94081	[H]OC(=O)C([H])([H])c1c([H])c([H])c(OC([H])([H])C([H])=C([H])[H])c(Cl)c1[H]	ALCLOFENAC	C	C	C	C	C	II
	CHEMBL97771	[H]N(c1nc([H])nc2c([H])c(OC([H])([H])[H])c(OC([H])([H])[H])c([H])c12)c1c([H])c([H])c(Oc2c([H])c([H])c([H])c([H])c2[H])c([H])c1[H]		B	A	A	A	A	VIII
	CHEMBL457530	[H]OC(=O)[C@@]([H])(N([H])[H])C([H])([H])C([H])([H])C([H])([H])N([H])C(=N[H])N(C([H])([H])[H])C([H])([H])[H]		C	C	C	C	C	VIII
	CHEMBL460472	[H]OC(C([H])([H])[H])(C([H])([H])[H])C([H])([H])n1c(c(C(=O)N([H])c2nc([H])c(Oc3c([H])c([H])nc4c([H])c(OC([H])([H])[H])c([H])c([H])c34)c([H])c2[H])c(=O)n1-c1c([H])c([H])c([H])c([H])c1[H])C([H])([H])[H]		C	A	A	C	A	IV
	CHEMBL253765	[H]OC(=O)[C@@]([H])(c1c([H])c([H])c(c([H])c1[H])C(=O)c1sc([H])c([H])c1[H])C([H])([H])[H]	(R)-SUPROFEN	C	C	C	C	C	III
	CHEMBL254575	[H]N(c1nc([H])nc2c([H])c([H])c(OC([H])([H])[H])c([H])c12)c1c([H])c([H])c(OC([H])([H])[H])c([H])c1[H]		A	A	A	A	A	VIII
	CHEMBL257119	[H]N([H])c1c([H])c(nc2c([H])c([H])c(N([H])c3nc(nc(c3[H])C([H])([H])[H])N([H])C([H])(C([H])([H])[H])C([H])([H])C([H])([H])C([H])([H])N(C([H])([H])C([H])([H])[H])C([H])([H])C([H])([H])[H])c([H])c12)C([H])([H])[H]		C	A	A	A	A	I
	CHEMBL256997	[H]OC(=O)c1c([H])c([H])c([H])c(c1[H])-c1noc(n1)-c1c([H])c([H])c([H])c([H])c1F	ATALUREN	B	C	C	C	C	VII
	CHEMBL297302	[H]Oc1nc2c([H])c([H])c([H])c([H])c2n1C1([H])C([H])([H])C([H])([H])N(C([H])([H])C([H])([H])C([H])([H])C(=O)c2c([H])c([H])c(F)c([H])c2[H])C([H])([H])C1([H])[H]	BENPERIDOL	C	A	A	A	A	VI
	CHEMBL866	[H]OC(=O)C([H])([H])C([H])([H])C(=C(/[H])C([H])([H])c1c(O[H])c2C(=O)OC([H])([H])c2c(c1OC([H])([H])[H])C([H])([H])[H])\C([H])([H])[H]	MYCOPHENOLIC ACID	C	C	C	A	C	III
	CHEMBL47298	[H]c1c([H])c(OC([H])([H])C([H])([H])N(C([H])([H])C([H])([H])[H])C([H])([H])C([H])([H])[H])c([H])c2C(=O)c3c([H])c(OC([H])([H])C([H])([H])N(C([H])([H])C([H])([H])[H])C([H])([H])C([H])([H])[H])c([H])c([H])c3-c12	TILORONE	C	C	C	B	C	II
	CHEMBL869	[H]N([H])C(=O)N([H])\N=C(/[H])c1oc(c([H])c1[H])[N+]([O-])=O	NITROFURAZONE	A	C	C	C	C	IV
	CHEMBL1330729	[H]OC([H])(c1c([H])c(Cl)c(N([H])[H])c(Cl)c1[H])C([H])([H])N([H])C(C([H])([H])[H])(C([H])([H])[H])C([H])([H])[H]	CLENBUTEROL HYDROCHLORIDE	C	C	C	C	C	II
	CHEMBL907	[H]OC(=O)c1c(Cl)nc(n1C([H])([H])c1c([H])c([H])c(c([H])c1[H])-c1c([H])c([H])c([H])c([H])c1-c1nnn([H])n1)C([H])([H])C([H])([H])C([H])([H])C([H])([H])[H]	CARBOXYLIC ACID METABOLITE	B	C	C	C	C	IV
	CHEMBL911	[H]c1c([H])c(c([H])c([H])c1-c1nc2c([H])c([H])c(c([H])n2c1C([H])([H])C(=O)N(C([H])([H])[H])C([H])([H])[H])C([H])([H])[H])C([H])([H])[H]	ZOLPIDEM	C	A	A	C	A	IV
	CHEMBL957	[H]OC([H])([H])C([H])([H])Oc1nc(nc(N([H])S(=O)(=O)c2c([H])c([H])c(c([H])c2[H])C(C([H])([H])[H])(C([H])([H])[H])C([H])([H])[H])c1Oc1c([H])c([H])c([H])c([H])c1OC([H])([H])[H])-c1nc([H])c([H])c([H])n1	BOSENTAN	C	C	A	C	C	IX
	CHEMBL64130	[H]c1c(oc2c1C(=O)c1c([H])c([H])c([H])c([H])c1C2=O)C(=O)C([H])([H])[H]	NAPABUCASIN	C	B	C	C	C	I
	CHEMBL311498	[H]Oc1c([H])c(O[H])c2c(O[C@]([H])(c3c([H])c([H])c(O[H])c(O[H])c3[H])[C@@]([H])(O[H])C2([H])[H])c1[H]	CIANIDANOL	C	C	C	C	C	II
	CHEMBL313737	[H]c1n([H])c2c([H])c([H])c([H])c3c2c1C([H])([H])[C@@]1([H])N(C([H])([H])[H])C([H])([H])c2c([H])c([H])c([H])c([H])c2[C@]31[H]		C	A	C	C	C	X
	CHEMBL83521	[H]c1c([H])c(c([H])c([H])c1Cl)[C@@]([H])(C#N)c1c(Cl)c([H])c(c([H])c1Cl)-n1nc([H])c(=O)n([H])c1=O		C	C	C	C	C	IV
	CHEMBL86754	[H]Oc1c(I)c([H])c(I)c2c([H])c([H])c([H])nc12	IODOQUINOL	C	C	C	C	C	VIII
	CHEMBL525191	[H]O\N=C1\c2c([H])c([H])c(c([H])c2C([H])([H])C1([H])[H])-c1c([H])n(nc1-c1c([H])c([H])nc([H])c1[H])C([H])([H])C([H])([H])O[H]		C	A	A	C	A	VI
	CHEMBL1823681	[H]Oc1c([H])c([H])c(c([H])c1O[H])C([H])([H])[C@]([H])(N([H])[H])C(=O)OC([H])([H])C([H])([H])[H]	ETILEVODOPA	C	C	C	C	C	V
	CHEMBL1870961	[H]O[C@](c1c([H])c([H])c([H])c([H])c1[H])(c1c([H])c([H])c([H])c([H])c1Cl)C([H])([H])C([H])([H])N(C([H])([H])[H])C([H])([H])[H]		C	C	C	C	C	V
	CHEMBL1364808	[H]c1nc(c([H])c([H])c1[H])C1=[N+]([O-])c2c([H])c([H])c([H])c([H])c2C1=O		C	A	C	C	C	X
	CHEMBL559147	[H]N([H])[C@]([H])(C([H])([H])[H])[C@@]1([H])C([H])([H])C([H])([H])[C@]([H])(C(=O)N([H])c2c([H])c([H])nc([H])c2[H])C([H])([H])C1([H])[H]	Y-27632	C	C	C	C	C	VIII
	CHEMBL1394472	[H]c1c([H])c([H])c(c([H])c1[H])C([H])([H])n1c2c(c3c([H])c([H])c([H])c([H])c13)C([H])([H])N(C([H])([H])[H])C([H])([H])C2([H])[H]	MEBHYDROLIN NAPHTHALENESULFONATE	C	C	C	C	C	X
	CHEMBL2104708	[H]N(C([H])([H])C([H])([H])C([O-])=O)[N+](C([H])([H])[H])(C([H])([H])[H])C([H])([H])[H]	MELDONIUM	C	C	C	C	C	VII
	CHEMBL2105760	[H]c1sc2c([H])c([H])c([H])c(N3C([H])([H])C([H])([H])N(C([H])([H])C([H])([H])C([H])([H])C([H])([H])Oc4c([H])c([H])c5c([H])c([H])c(=O)n([H])c5c4[H])C([H])([H])C3([H])[H])c2c1[H]	BREXPIPRAZOLE	C	A	A	C	A	VII
	CHEMBL108	[H]N([H])C(=O)N1c2c([H])c([H])c([H])c([H])c2C([H])=C([H])c2c([H])c([H])c([H])c([H])c12	CARBAMAZEPINE	C	C	B	A	C	III
	CHEMBL2104509	[H]OC(=O)c1c([H])c([H])c([H])c([H])c1-c1c([H])c([H])c(c([H])c1[H])C(F)(F)F	XENALIPIN	C	B	C	C	C	III
	CHEMBL2219422	[H]N([H])C([H])([H])[C@@]([H])(N([H])C(=O)c1sc(Cl)c(c1[H])-c1c(Cl)c([H])nn1C([H])([H])[H])C([H])([H])c1c([H])c([H])c([H])c(F)c1[H]	AFURESERTIB	B	C	C	C	C	X
	CHEMBL3545213	[H]c1nc(OC([H])([H])c2c([H])c([H])c(c([H])c2[H])C([H])([H])N2C([H])([H])C([H])([H])OC([H])([H])C2([H])[H])nc(c1[H])C([H])(C#N)c1nc2c([H])c([H])c([H])c([H])c2s1	BENTAMAPIMOD	A	C	A	B	C	X
	CHEMBL1956589	[H]OC([H])([H])C([H])([H])N([H])c1nc(nc(c1[H])C([H])([H])[H])-c1c([H])c([H])c(Br)c([H])c1[H]		C	A	C	A	A	I
	CHEMBL278172	[H]N([H])c1c([H])c([H])c(c([H])c1[H])C(=O)OC([H])([H])C([H])([H])[H]	BENZOCAINE	C	C	C	C	C	III
	CHEMBL279516	[H]N(C(=O)c1c([H])c([H])c([H])c([H])c1[H])C1([H])C([H])([H])C([H])([H])N(C([H])([H])C([H])([H])c2c([H])n([H])c3c([H])c([H])c([H])c([H])c23)C([H])([H])C1([H])[H]	INDORAMIN	C	B	A	C	B	X
	CHEMBL37676	[H]Oc1c(c(c2OC(C([H])([H])[H])(C([H])([H])[H])C([H])([H])C([H])([H])c2c1C([H])([H])[H])C([H])([H])[H])C([H])([H])[H]	APC-100	C	A	C	A	A	II
	CHEMBL3545360	[H]N(c1nc([H])nc(n1)N([H])c1c([H])c([H])c([H])c([H])c1S(=O)(=O)C([H])(C([H])([H])[H])C([H])([H])[H])c1c([H])c([H])c(c([H])c1OC([H])([H])[H])N1C([H])([H])C([H])([H])C([H])(N2C([H])([H])C([H])([H])N(C([H])([H])[H])C([H])([H])C2([H])[H])C([H])([H])C1([H])[H]	ASP-3026	A	C	A	A	A	IX
	CHEMBL4303622	[H]N([H])c1nc(N([H])[H])c(SC#N)c([H])c1SC#N		C	C	C	C	C	IX
	CHEMBL4303440	[H]c1c([H])c(c([H])c([H])c1F)N1C([H])([H])C([H])([H])N(C([H])([H])c2c([H])c(OC([H])([H])[H])c(OC([H])([H])[H])c(OC([H])([H])[H])c2[H])C([H])([H])C1([H])[H]		C	C	C	A	C	X
	CHEMBL1229517	[H]N(c1c([H])c([H])c(F)c(C(=O)c2c([H])n([H])c3nc([H])c(c([H])c23)-c2c([H])c([H])c(Cl)c([H])c2[H])c1F)S(=O)(=O)C([H])([H])C([H])([H])C([H])([H])[H]	VEMURAFENIB	C	A	A	C	A	IV
	CHEMBL1230609	[H]N(C(=O)C1(C(=O)N([H])c2c([H])c([H])c(Oc3c([H])c([H])nc4c([H])c(OC([H])([H])C([H])([H])C([H])([H])N5C([H])([H])C([H])([H])OC([H])([H])C5([H])[H])c(OC([H])([H])[H])c([H])c34)c(F)c2[H])C([H])([H])C1([H])[H])c1c([H])c([H])c(F)c([H])c1[H]	FORETINIB	C	B	A	B	B	VII
	CHEMBL223402	[H]N(C(=O)N([H])[C@@]1([H])N=C(c2c([H])c([H])c([H])c([H])c2[H])c2c([H])c([H])c([H])c([H])c2N([H])C1=O)c1c([H])c([H])c([H])c([H])c1F	RSV-604	C	C	C	A	C	VII
	CHEMBL229264	[H]O[C@]1([H])C([H])([H])C([H])([H])N2C(=O)N(C(=O)[C@]12[H])c1c([H])c([H])c(C#N)c(Cl)c1C([H])([H])[H]		C	C	C	C	C	I
	CHEMBL1079742	[H]C#Cc1c([H])c([H])c([H])c(N([H])c2nc([H])nc3c([H])c(OC([H])([H])C([H])([H])OC([H])([H])[H])c(OC([H])([H])C([H])([H])OC([H])([H])[H])c([H])c23)c1[H]	ERLOTINIB HYDROCHLORIDE	C	A	A	A	A	II
	CHEMBL2441082	[H]N(c1nc(nc2c([H])c(OC([H])([H])C([H])([H])C([H])([H])N3C([H])([H])C([H])([H])C([H])([H])C3([H])[H])c(OC([H])([H])[H])c([H])c12)N1C([H])([H])C([H])([H])C(F)(F)C([H])([H])C1([H])[H])C1([H])C([H])([H])C([H])([H])N(C([H])([H])C1([H])[H])C([H])(C([H])([H])[H])C([H])([H])[H]		C	A	A	A	A	VII
	CHEMBL385517	[H]OC12C([H])([H])C3([H])C([H])([H])C([H])(C1([H])[H])C([H])([H])C(C3([H])[H])(C2([H])[H])[C@]([H])(N([H])[H])C(=O)N1[C@@]2([H])C([H])([H])[C@@]2([H])C([H])([H])[C@@]1([H])C#N	SAXAGLIPTIN	C	C	C	C	C	VIII
	CHEMBL1414826	[H]c1c(OC([H])([H])[H])c(OC([H])([H])[H])c(OC([H])([H])[H])c([H])c1C(=S)N1C([H])([H])C([H])([H])OC([H])([H])C1([H])[H]	TRITIOZINE	C	C	C	C	C	X
	CHEMBL1418182	[H]OC(=O)C([H])([H])C([H])([H])C([H])([H])C([H])([H])C([H])([H])N([H])C(=O)c1c([H])c(OC([H])([H])[H])c(OC([H])([H])[H])c(OC([H])([H])[H])c1[H]	CAPOBENIC ACID	C	C	C	C	C	X
	CHEMBL1489662	[H]N(C(=O)C([H])([H])c1c([H])c([H])c(c([H])c1[H])-c1c([H])c([H])c([H])c([H])c1[H])c1nc([H])c([H])c([H])c1[H]	DIFENPIRAMIDE	C	A	A	A	A	X
	CHEMBL2106149	[H]OC([H])(c1c([H])c([H])c([H])c([H])c1Cl)C([H])([H])N([H])C([H])(C([H])([H])[H])C([H])([H])[H]	CLORPRENALINE HYDROCHLORIDE	C	C	C	C	C	III
	CHEMBL1200492	[H]c1c([H])c([H])c(OC([H])([H])C([H])([H])n2c(nn(c2=O)C([H])([H])C([H])([H])C([H])([H])N2C([H])([H])C([H])([H])N(c3c([H])c([H])c([H])c(Cl)c3[H])C([H])([H])C2([H])[H])C([H])([H])C([H])([H])[H])c([H])c1[H]	NEFAZODONE HYDROCHLORIDE	A	C	A	A	A	VII
	CHEMBL505308	[H]Oc1c([H])c2c(c([H])c1O[H])C([H])(c1c([H])c([H])c([H])c([H])c1[H])C([H])([H])N([H])C([H])([H])C2([H])[H]		C	C	C	C	C	III
	CHEMBL14227	[H]OC(=O)C([H])([H])C([H])([H])C([H])([H])[H]	BUTANOIC ACID	C	C	C	C	C	VIII
	CHEMBL2105534	[H]c1c(nc2c([H])c([H])c([H])c([H])n12)-c1c([H])c([H])c(c([H])c1[H])S(=O)(=O)C([H])([H])[H]	ZOLIMIDINE	C	C	C	C	C	IX
	CHEMBL2105689	[H]c1nc([H])n(c1[H])C(\C#N)=C1/SC([H])([H])[C@]([H])(S1)c1c([H])c([H])c(Cl)c([H])c1Cl	LULICONAZOLE	C	A	B	A	A	IV
	CHEMBL2105999	[H]Oc1c(OC([H])([H])[H])c([H])c(c([H])c1C(=O)N([H])C([H])([H])C([H])([H])O[H])C([H])([H])C([H])=C([H])[H]	ALIBENDOL	C	C	C	C	C	X
	CHEMBL2170062	[H]c1c(OC([H])([H])C([H])([H])N2C([H])([H])C([H])([H])OC([H])([H])C2([H])[H])nn(c1C([H])([H])[H])-c1c([H])c([H])c2c([H])c([H])c([H])c([H])c2c1[H]		C	C	C	C	C	II
	CHEMBL2397093	[H]c1c([H])c(Cl)c([H])c(c1[H])C(=O)N1C([H])([H])C([H])([H])c2c([H])c(OC([H])([H])[H])c(OC([H])([H])[H])c([H])c2[C@@]1([H])C([H])([H])Oc1c([H])c([H])c(OC([H])([H])[H])c([H])c1[H]		C	C	A	C	C	II
	CHEMBL3287036	[H]N([H])C([H])([H])C([H])([H])N1C(=O)S\C(=C(\[H])C([H])([H])C([H])([H])c2c([H])c([H])c(OC([H])([H])C([H])([H])C([H])([H])C([H])([H])[H])c([H])c2[H])C1=O		C	C	C	C	C	II
	CHEMBL4303381	[H]N([H])C1([H])C([H])([H])N(c2c([H])c(=O)n(c(=O)n2C([H])([H])c2c([H])c(F)c([H])c([H])c2C#N)C([H])([H])[H])C([H])([H])C([H])([H])C1([H])[H]		C	C	C	A	C	IV
	CHEMBL2104122	[H]OC(=O)C([H])(c1c([H])c([H])c2-c3c([H])c([H])c([H])c([H])c3C([H])([H])c2c1[H])C([H])([H])[H]	CICLOPROFEN	C	C	C	C	C	III
	CHEMBL2107098	[H]N([H])C(=O)C(\[H])=C(/[H])c1c([H])c(OC([H])([H])[H])c(OC([H])([H])[H])c(OC([H])([H])[H])c1[H]	CINTRIAMIDE	B	C	C	C	C	III
	CHEMBL2104499	[H]OC(=O)C([H])([H])N1C(=O)[C@@]([H])(N([H])[C@]([H])(C(=O)OC([H])([H])C([H])([H])[H])C([H])([H])C([H])([H])c2c([H])c([H])c([H])c([H])c2[H])C([H])([H])S[C@]([H])(c2sc([H])c([H])c2[H])C1([H])[H]	TEMOCAPRIL HYDROCHLORIDE	C	C	C	C	C	VI
	CHEMBL560895	[H]O[C@@]1([H])C([H])([H])C([H])([H])[C@]([H])(N([H])c2c([H])c(c([H])c([H])c2C(=O)N([H])[H])-n2nc(c3c2C([H])([H])C(C([H])([H])[H])(C([H])([H])[H])C([H])([H])C3=O)C(F)(F)F)C([H])([H])C1([H])[H]		A	A	A	A	A	VI
	CHEMBL1672354	[H]O[C@](c1c([H])c([H])c(c([H])c1[H])-n1nc([H])c([H])c1[H])(C([H])([H])c1nc(c([H])n1[H])C([H])([H])C1(C([H])([H])C1([H])[H])C(F)(F)F)C(F)(F)F		C	B	A	A	A	IV
	CHEMBL41355	[H]N([H])c1c([H])c(N([H])C([H])([H])c2c([H])c([H])c(F)c([H])c2[H])c([H])c([H])c1N([H])C(=O)OC([H])([H])C([H])([H])[H]	EZOGABINE	C	B	B	B	B	III
	CHEMBL1201002	[H]OC([H])(C([H])([H])Oc1c([H])c([H])c([H])c2N([H])C(=O)C([H])([H])C([H])([H])c12)C([H])([H])N([H])C(C([H])([H])[H])(C([H])([H])[H])C([H])([H])[H]	CARTEOLOL HYDROCHLORIDE	C	C	C	C	C	VII
	CHEMBL4303445	[H]c1noc(c1[H])-c1n([H])c(=S)n(c1C(=O)OC([H])([H])[H])[C@]([H])(c1c([H])c([H])c(F)c(F)c1[H])C([H])([H])C([H])([H])[H]		B	A	C	B	A	VI
	CHEMBL4303607	[H]N(C(=O)C([H])([H])[H])[C@@]1([H])[C@@]([H])(OC([H])(C([H])([H])[H])C([H])([H])[H])O[C@]([H])(C([H])([H])OC(=O)C([H])([H])[H])[C@@]([H])(OC(=O)C([H])([H])[H])[C@]1([H])OC(=O)C([H])([H])[H]		C	C	C	C	C	VIII
	CHEMBL2110370	[H]c1n([H])c2c([H])c([H])c(F)c([H])c2c1C([H])([H])C([H])([H])N1C([H])([H])C([H])([H])C(OC([H])([H])[H])(C([H])([H])[S@@](=O)c2c([H])c([H])c([H])c([H])c2[H])C([H])([H])C1([H])[H]		C	A	A	A	A	IX
	CHEMBL2139947	[H]N(C(=O)C([H])([H])c1c([H])c([H])c(c([H])c1[H])-c1c([H])c([H])nc(c1[H])C([H])([H])[H])c1c([H])c([H])c(c([H])c1[H])-c1c([H])nc([H])c([H])c1[H]		A	C	A	C	C	X
	CHEMBL1309552	[H]C1=C([H])[C@@]2(C([H])([H])[H])C([H])([H])C([H])([H])[C@@]3([H])[C@@]([H])(C([H])([H])C([H])([H])[C@@]4([H])C([H])([H])C(=O)C([H])([H])C([H])([H])[C@]34C([H])([H])[H])[C@]2([H])C1([H])[H]		C	C	C	C	C	VIII
	CHEMBL298470	[H]N([H])C([H])([H])C([H])([H])C([H])([H])C([H])(N([H])c1c([H])c(OC([H])([H])[H])c(Oc2c([H])c([H])c([H])c(c2[H])C(F)(F)F)c2c(c([H])c(OC([H])([H])[H])nc12)C([H])([H])[H])C([H])([H])[H]	TAFENOQUINE	A	C	A	A	A	X
	CHEMBL521179	[H]N(C(=O)C1([H])Oc2c([H])c([H])c([H])c([H])c2OC1([H])[H])c1c([H])c([H])c(c([H])c1OC([H])([H])C([H])([H])N(C([H])([H])[H])C([H])([H])[H])-c1c([H])nn([H])c1[H]	SR-3677	C	C	C	C	C	VII
	CHEMBL1908355	[H]O\C(=C1/C(=O)N(C(=O)N([H])[H])c2c([H])c([H])c(Cl)c([H])c12)c1sc([H])c([H])c1[H]	TENIDAP	A	B	C	C	C	II
	CHEMBL1443577	[H]N([H])c1c([H])c([H])c(c([H])c1[H])S(=O)(=O)N([H])c1nnc(Cl)c([H])c1[H]	SULFACHLORPYRIDAZINE	C	C	C	C	C	VIII
	CHEMBL517986	[H]N=C(N([H])[H])N([H])C(=O)c1nc(Cl)c(nc1N([H])[H])N(C([H])([H])C([H])([H])[H])C([H])(C([H])([H])[H])C([H])([H])[H]	5-(N-ETHYL-N-ISOPROPYL)AMILORIDE	C	C	C	C	C	IV
	CHEMBL508320	[H]OC([H])([H])[C@@]1([H])O[C@@]([H])(O[C@]2([H])OC([H])=C3C(=O)OC([H])([H])C([H])=C3[C@@]2([H])C([H])=C([H])[H])[C@]([H])(O[H])[C@@]([H])(O[H])[C@]1([H])O[H]	GENTIOPICROSIDE	C	C	C	B	C	V
	CHEMBL14376	[H]c1c([H])c2c(noc2c([H])c1F)C1([H])C([H])([H])C([H])([H])N(C([H])([H])C([H])([H])C([H])([H])Oc2c([H])c([H])c(c([H])c2OC([H])([H])[H])C(=O)C([H])([H])[H])C([H])([H])C1([H])[H]	ILOPERIDONE	C	C	A	A	A	VII
	CHEMBL1774154	[H]N(C(=O)[C@@]1([H])N2C(=O)[C@@]([H])(N([H])C(=O)[C@@]([H])(N([H])C([H])([H])[H])C([H])([H])[H])C([H])([H])C([H])([H])C([H])([H])C([H])([H])[C@@]2([H])C([H])([H])C1([H])[H])[C@]([H])(c1nnn(c1[H])C([H])([H])C([H])([H])C([H])([H])C([H])([H])c1c([H])c([H])c(c([H])c1[H])C([H])([H])C([H])([H])C([H])([H])C([H])([H])n1nnc(c1[H])[C@@]([H])(N([H])C(=O)[C@@]1([H])N2C(=O)[C@@]([H])(N([H])C(=O)[C@@]([H])(N(…		C	C	B	C	C	IV
	CHEMBL1775048	[H]C(=O)c1c([H])n(c2c([H])c([H])c([H])c([H])c12)C([H])([H])c1c([H])c([H])c(Cl)c([H])c1[H]		C	A	C	A	A	I
	CHEMBL97162	[H]O[C@@]1([H])C([H])([H])C([H])([H])[C@]([H])(n2c([H])nc(c2-c2nc(OC([H])([H])[H])nc([H])c2[H])-c2c([H])c([H])c(F)c([H])c2[H])C([H])([H])C1([H])[H]		C	A	A	A	A	VI
	CHEMBL283754	[H]OC(=O)C(C([H])([H])C(=O)N([H])c1c([H])c([H])c([H])c(\C([H])=C(/[H])c2nc(c([H])s2)C2([H])C([H])([H])C([H])([H])C2([H])[H])c1[H])(C([H])([H])C([H])([H])[H])C([H])([H])C([H])([H])[H]	CINALUKAST	B	C	A	C	C	X
	CHEMBL1713992	[H]N1C([H])([H])C([H])([H])n2c3c(c4c([H])c(c([H])c([H])c24)C([H])([H])[H])C([H])([H])C([H])([H])C([H])([H])C13[H]		C	A	C	C	C	X
	CHEMBL276140	[H]N(C(=O)N1c2c([H])c(c(SC([H])([H])[H])c([H])c2C([H])([H])C1([H])[H])C(F)(F)F)c1c([H])nc([H])c([H])c1[H]		C	C	C	A	C	IX
	CHEMBL3349370	[H]N(C(=O)c1c([H])c([H])c(c(OC([H])([H])[H])c1[H])C([H])([H])[H])c1c([H])c([H])c(c([H])c1[H])S(=O)(=O)N([H])c1nc2c([H])c([H])c([H])c([H])c2nc1N([H])c1c([H])c(OC([H])([H])[H])c([H])c(OC([H])([H])[H])c1[H]		C	A	A	C	A	IX
	CHEMBL2104260	[H]N([H])C(=O)c1c([H])c([H])c([H])c([H])c1OC([H])([H])C([H])([H])OC([H])([H])C([H])([H])[H]	ETOSALAMIDE	C	C	C	B	C	II
	CHEMBL2178284	[H]Oc1c([H])c(c(F)c([H])c1Oc1c([H])c([H])c(c([H])c1F)C(=O)N([H])[H])C([H])([H])C([H])([H])[H]		C	C	C	B	C	VII
	CHEMBL2180179	[H]N1c2c(oc3c([H])c([H])c([H])c([H])c23)C(=NC([H])([H])C1=O)c1c([H])c([H])c([H])c(Br)c1[H]		C	C	C	C	C	IV
	CHEMBL2381342	[H]N(\C(=C1/C(=O)N([H])c2c([H])c(c([H])c([H])c12)C(=O)N(C([H])([H])[H])C([H])([H])[H])c1c([H])c([H])c([H])c([H])c1[H])c1c([H])c([H])c([H])c(c1[H])C([H])([H])N(C([H])([H])[H])C([H])([H])[H]		C	C	A	C	C	IX
	CHEMBL2402737	[H]OC(=O)c1c([H])c([H])c(N([H])C(=O)[C@]2([H])N([H])[C@@]([H])(C([H])([H])C(C([H])([H])[H])(C([H])([H])[H])C([H])([H])[H])[C@](C#N)(c3c([H])c([H])c(Cl)c([H])c3F)[C@@]2([H])c2c([H])c([H])c([H])c(Cl)c2F)c(OC([H])([H])[H])c1[H]	IDASANUTLIN	C	A	A	C	A	V
	CHEMBL2425486	[H]Oc1c([H])c([H])c(c([H])c1OC([H])([H])[H])C([H])([H])[C@@]([H])(C([H])([H])O[C@]1([H])O[C@]([H])(C([H])([H])O[H])[C@@]([H])(O[H])[C@]([H])(O[H])[C@@]1([H])O[H])[C@]([H])(C([H])([H])O[C@]1([H])O[C@]([H])(C([H])([H])O[H])[C@@]([H])(O[H])[C@]([H])(O[H])[C@@]1([H])O[H])C([H])([H])c1c([H])c([H])c(O[H])c(OC([H])([H])[H])c1[H]		C	C	C	C	C	II
	CHEMBL2443044	[H]Oc1c([H])c(O[H])c(-c2onc(c2[H])C(=O)N([H])C2([H])C([H])([H])C([H])([H])N(C([H])([H])[H])C([H])([H])C2([H])[H])c(Oc2c([H])c([H])c(c([H])c2[H])[N+]([O-])=O)c1[H]		C	C	C	C	C	X
	CHEMBL9352	[H]Oc1c([H])c([H])c(c([H])c1[H])[C@@]1([H])Oc2c([H])c(O[H])c([H])c(O[H])c2C(=O)C1([H])[H]	NARINGENIN	C	C	C	C	C	II
	CHEMBL66	[H]Oc1c([H])c(O[H])c2C(=O)[C@]([H])(O[H])[C@]([H])(Oc2c1[H])c1c([H])c([H])c(O[H])c(O[H])c1[H]	(+)-TAXIFOLIN	C	C	C	C	C	VII
	CHEMBL1269102	[H]OC(=O)C([H])([H])[C@]1([H])N([H])C(=O)[C@]([H])(N([H])C(=O)[C@@]([H])(N([H])C(=O)[C@]([H])(N([H])C(=O)[C@@]2([H])N(C1=O)C([H])([H])C([H])([H])C2([H])[H])C([H])(C([H])([H])[H])C([H])([H])[H])C([H])([H])C([H])(C([H])([H])[H])C([H])([H])[H])C([H])([H])c1c([H])n([H])c2c([H])c([H])c([H])c([H])c12	BQ-123	C	A	C	B	A	IV
	CHEMBL503	[H]O[C@@]1([H])C([H])([H])C(=O)O[C@]([H])(C([H])([H])C([H])([H])[C@@]2([H])[C@]([H])(C([H])=C([H])C3=C([H])[C@]([H])(C([H])([H])[H])C([H])([H])[C@]([H])(OC(=O)[C@@]([H])(C([H])([H])[H])C([H])([H])C([H])([H])[H])[C@]23[H])C([H])([H])[H])C1([H])[H]	LOVASTATIN	C	C	C	C	C	VIII
	CHEMBL1740659	[H]OC([H])([H])C([H])([H])C(\SSC([H])([H])C1([H])OC([H])([H])C([H])([H])C1([H])[H])=C(/N(C([H])=O)C([H])([H])c1c([H])nc(nc1N([H])[H])C([H])([H])[H])C([H])([H])[H]	FURSULTIAMINE	C	C	C	C	C	VIII
	CHEMBL4303537	[H]OC([H])([H])[C@@]1([H])O[C@@]([H])(n2c([H])nc3c(nc(nc23)-n2nc([H])c(c2[H])C(=O)N([H])C([H])([H])[H])N([H])[H])C([H])(O[H])C1([H])O[H]		B	A	C	C	C	IV
	CHEMBL2070953	[H]N(C(=O)[C@]1([H])N(C([H])([H])C([H])([H])C([H])([H])C1([H])[H])S(=O)(=O)c1c([H])c([H])c(c([H])c1[H])C([H])([H])[H])c1nc(c([H])s1)-c1c([H])c([H])c(OC([H])([H])[H])c([H])c1[H]		A	C	C	C	C	IX
	CHEMBL104	[H]c1nc([H])n(c1[H])C(c1c([H])c([H])c([H])c([H])c1[H])(c1c([H])c([H])c([H])c([H])c1[H])c1c([H])c([H])c([H])c([H])c1Cl	CLOTRIMAZOLE	A	C	C	A	C	VI
	CHEMBL4303580	[H]OC(=O)C([H])([H])C1([H])N([H])C(=O)C([H])([H])N([H])C(=O)C([H])(N([H])C(=O)C([H])([H])C([H])([H])SSC([H])([H])C([H])(N([H])C(=O)C2([H])N(C(=O)C([H])(N([H])C1=O)C([H])([H])c1c([H])n([H])c3c([H])c([H])c([H])c([H])c13)C([H])([H])C([H])([H])C2([H])[H])C(=O)N([H])[H])C([H])([H])C([H])([H])C([H])([H])C([H])([H])N([H])C(=N[H])N([H])[H]		B	C	C	C	C	V
	CHEMBL2103739	[H]c1c([H])c([H])c2n(c(nc2c1[H])N1C([H])([H])C([H])([H])N(C([H])([H])[H])C([H])([H])C([H])([H])C1([H])[H])C([H])([H])C([H])([H])OC([H])([H])C([H])([H])[H]	EMEDASTINE DIFUMARATE	C	A	C	A	A	IV
	CHEMBL18661	[H]N1C([H])([H])C([H])([H])C([H])(C([H])([H])c2nc([H])n([H])c2[H])C([H])([H])C1([H])[H]	IMMEPIP	C	C	C	C	C	IV
	CHEMBL2105762	[H]N([H])[C@@]1([H])C([H])([H])[C@@]([H])(N2C([H])([H])c3nn(c([H])c3C2([H])[H])S(=O)(=O)C([H])([H])[H])C([H])([H])O[C@]1([H])c1c([H])c(F)c([H])c([H])c1F	OMARIGLIPTIN	C	C	C	A	C	X
	CHEMBL1983350	[H]OC([H])(C(\[H])=C(/[H])c1c([H])c([H])c2OC([H])([H])Oc2c1[H])C(C([H])([H])[H])(C([H])([H])[H])C([H])([H])[H]	STIRIPENTOL	C	C	C	C	C	III
	CHEMBL3092807	[H]O[C@@]1([H])C([H])([H])C([H])([H])[C@]([H])(N([H])c2nc(nc([H])c2-c2nc([H])c(c([H])c2[H])C([H])([H])N2C([H])([H])C([H])([H])OC([H])([H])C2([H])[H])N([H])C([H])([H])C([H])([H])C([H])([H])C([H])([H])[H])C([H])([H])C1([H])[H]		C	A	C	A	A	X
	CHEMBL2107154	[H]On1c(c([H])c(c([H])c1=O)C([H])([H])[H])C([H])([H])C([H])(C([H])([H])[H])C([H])([H])C(C([H])([H])[H])(C([H])([H])[H])C([H])([H])[H]	PIROCTONE OLAMINE	C	C	C	C	C	II
	CHEMBL1201152	[H]Oc1c([H])c([H])c2c3c1O[C@@]1([H])C(=C([H])[H])C([H])([H])C([H])([H])[C@@]4(O[H])[C@]([H])(N(C([H])([H])C5([H])C([H])([H])C5([H])[H])C([H])([H])C([H])([H])[C@]314)C2([H])[H]	NALMEFENE HYDROCHLORIDE	C	C	C	B	C	II
	CHEMBL1822792	[H]N(c1c([H])c([H])c2c([H])c([H])c3nc([H])c(c([H])c3c(=O)c2c1[H])-c1c([H])nn(c1[H])C([H])([H])[H])S(=O)(=O)N(C([H])([H])[H])C([H])([H])[C@@]1([H])OC([H])([H])C([H])([H])OC1([H])[H]	MK-2461	C	C	A	A	A	IV
	CHEMBL1876219	[H]N(C([H])([H])[H])C([H])([H])C([H])([H])C(\[H])=C(/[H])c1c([H])nc([H])c(OC([H])([H])C([H])([H])[H])c1[H]		C	C	C	C	C	II
	CHEMBL24147	[H]Oc1c([H])c([H])c([H])c(O[H])c1[H]	RESORCINOL	B	B	C	B	B	VIII
	CHEMBL33845	[H]Oc1c([H])c([H])c(Cl)c([H])c1C([H])([H])c1c([H])c(Cl)c([H])c([H])c1O[H]	DICHLOROPHEN	C	C	B	A	C	II
	CHEMBL308534	[H]C1=C2C([H])([H])C([H])([H])C3([H])C4([H])C([H])([H])C([H])([H])[C@]([H])(OC(=O)C([H])([H])C([H])([H])[H])[C@@]4(C([H])([H])[H])C([H])([H])C([H])([H])C3([H])[C@@]2(C([H])([H])[H])C([H])([H])C([H])([H])C1=O		C	C	C	C	C	VIII
	CHEMBL275338	[H]OC([H])([H])C(=O)[C@@]12OC(O[C@]1([H])C([H])([H])C1([H])C3([H])C([H])([H])C([H])([H])C4=C([H])C(=O)C([H])=C([H])[C@]4(C([H])([H])[H])[C@@]3(F)[C@@]([H])(O[H])C([H])([H])[C@]21C([H])([H])[H])(C([H])([H])[H])C([H])([H])[H]		C	C	C	C	C	VII
	CHEMBL1794791	[H]OC(=O)C(=O)C([H])([H])C(=O)O[H]	OXALOACETATE	C	C	C	B	C	VIII
	CHEMBL426161	[H]N(c1nc([H])nc2c([H])c(OC([H])([H])C3([H])C([H])([H])C([H])([H])N(C([H])([H])[H])C([H])([H])C3([H])[H])c(OC([H])([H])[H])c([H])c12)c1c([H])c(OC([H])([H])[H])c([H])c([H])c1Cl		C	A	A	A	A	VII
	CHEMBL428462	[H]N1C([H])([H])C([H])([H])C(c2c([H])c([H])c(Cl)c([H])c2[H])(c2c([H])c([H])c(c([H])c2[H])-c2c([H])nn([H])c2[H])C([H])([H])C1([H])[H]		C	C	A	A	A	I
	CHEMBL227529	[H]N([H])[C@@]1([H])C([H])([H])N(c2c([H])c(=O)n(c(=O)n2C([H])([H])c2c([H])c([H])c([H])c([H])c2C#N)C([H])([H])[H])C([H])([H])C([H])([H])C1([H])[H]	ALOGLIPTIN BENZOATE	C	A	A	C	A	I
	CHEMBL227875	[H]c1c(nc2OC([H])([H])[C@@]([H])(OC([H])([H])c3c([H])c([H])c(OC(F)(F)F)c([H])c3[H])C([H])([H])n12)[N+]([O-])=O	PRETOMANID	C	A	C	C	C	IV
	CHEMBL375270	[H]N(C(=O)c1c([H])c(c([H])c([H])c1Cl)[N+]([O-])=O)c1c([H])c([H])c([H])c([H])c1[H]		C	C	C	C	C	III
	CHEMBL2333365	[H]N([H])c1nc([H])c(c([H])c1[H])-c1c([H])c([H])c2OC([H])([H])C([H])([H])N(C(=O)c3c([H])c([H])c(c(F)c3C([H])([H])[H])S(=O)(=O)C([H])([H])[H])C([H])([H])c2c1[H]		C	A	C	A	A	I
	CHEMBL3187503	[H]c1nc(c([H])c([H])c1OC([H])([H])C1([H])C([H])([H])C([H])([H])N(c2nc(no2)C([H])(C([H])([H])[H])C([H])([H])[H])C([H])([H])C1([H])[H])-c1c([H])c([H])c(c([H])c1[H])S(=O)(=O)C([H])([H])[H]	GSK-1292263	A	A	A	A	A	IX
	CHEMBL3264245	[H]c1c([H])c([H])c2c(c1[H])C([H])([H])C([H])([H])N1C(=O)C([H])([H])N(C(=O)C3([H])C([H])([H])C([H])([H])C([H])([H])C([H])([H])C3([H])[H])C([H])([H])[C@]21[H]		C	B	C	C	C	I
	CHEMBL3218576	[H]N([H])c1nc([H])c(c([H])n1)C(=O)N([H])C1=Nc2c(OC([H])([H])[H])c(OC([H])([H])C([H])([H])C([H])([H])N3C([H])([H])C([H])([H])OC([H])([H])C3([H])[H])c([H])c([H])c2C2=NC([H])([H])C([H])([H])N12	COPANLISIB	B	A	A	A	A	IX
	CHEMBL3301625	[H]C([H])=C([H])C(=O)N([H])c1c([H])c([H])c([H])c(N([H])c2nc(nc([H])c2F)N([H])c2c([H])c([H])c(OC([H])([H])C([H])([H])OC([H])([H])[H])c([H])c2[H])c1[H]	SPEBRUTINIB	C	A	A	A	A	VII
	CHEMBL3311302	[H]N(C1([H])c2c([H])c([H])c([H])c([H])c2Oc2c([H])c([H])c([H])c([H])c12)S(=O)(=O)c1c([H])c([H])c(c([H])c1[H])C([H])([H])[H]		C	C	A	C	C	I
	CHEMBL2105593	[H]c1c([H])c2OC3([H])N(OC([H])([H])C3([H])[H])C(=O)c2c([H])c1Cl	SECLAZONE	C	C	C	C	C	I
	CHEMBL3183486	[H]C1=C(c2c([H])c([H])c([H])c(c2[H])C(F)(F)F)C([H])([H])C([H])([H])N(C([H])([H])C([H])([H])c2c([H])c([H])c3c([H])c([H])c([H])c([H])c3c2[H])C1([H])[H]		C	C	A	A	A	III
	CHEMBL1698868	Cln1c(=O)n(Cl)c(=O)n(Cl)c1=O	SYMCLOSENE	C	C	C	C	C	VIII
	CHEMBL1736151	[H]c1c([H])c([H])c(c([H])c1[H])C([H])([H])C([H])([H])C(=O)c1c([H])c([H])c([H])c([H])c1OC([H])([H])C([H])([H])N(C([H])([H])C([H])([H])[H])C([H])([H])C([H])([H])[H]	ETAFENONE	C	C	C	B	C	II
	CHEMBL1762621	[H]C1=C2[C@]3(C([H])=C(C#N)C(=O)C(C([H])([H])[H])(C([H])([H])[H])[C@]3([H])C([H])([H])C([H])([H])[C@@]2(C([H])([H])[H])[C@]2(C([H])([H])[H])C([H])([H])C([H])([H])[C@@]3(C(=O)OC([H])([H])[H])C([H])([H])C([H])([H])C(C([H])([H])[H])(C([H])([H])[H])C([H])([H])[C@@]3([H])[C@@]2([H])C1=O)C([H])([H])[H]	BARDOXOLONE METHYL	C	C	C	C	C	VIII
	CHEMBL99344	[H]C([H])([H])C([H])([H])C([H])([H])C([H])([H])C([H])([H])C([H])([H])C([H])([H])C([H])([H])C([H])([H])C([H])([H])C([H])([H])C([H])([H])C([H])([H])C([H])([H])C([H])([H])C(=O)C(F)(F)F		C	C	B	C	C	VIII
	CHEMBL1974890	[H]O[C@]1(C([H])([H])[H])C([H])([H])C([H])([H])[C@@]23C([H])([H])[C@]1([H])C(C([H])([H])[H])(C([H])([H])[H])[C@]2([H])C([H])([H])C([H])([H])[C@@]3([H])C([H])([H])[H]	CEDROL	B	C	C	C	C	VIII
	CHEMBL543876	[H]c1c([H])c([H])c(c([H])c1[H])C([H])([H])C([H])([H])C([H])([H])N1C([H])([H])C([H])([H])N(C([H])([H])C([H])([H])OC([H])(c2c([H])c([H])c(F)c([H])c2[H])c2c([H])c([H])c(F)c([H])c2[H])C([H])([H])C1([H])[H]		B	A	A	A	A	III
	CHEMBL37312	[H]c1n([H])c2c([H])c([H])c(Br)c([H])c2c1C([H])([H])C([H])([H])c1nc2c([H])c([H])c([H])c([H])c2c(=O)n1-c1c([H])c([H])c([H])c(OC([H])(C([H])([H])[H])C([H])([H])[H])c1[H]		C	A	C	B	A	I
	CHEMBL3353411	[H]C([H])=C([H])C(=O)N([H])c1c([H])c(N([H])c2nc([H])c([H])c(n2)-c2c([H])n([H])c3c([H])c([H])c([H])c([H])c23)c(OC([H])([H])[H])c([H])c1N(C([H])([H])[H])C([H])([H])C([H])([H])N(C([H])([H])[H])C([H])([H])[H]		C	A	A	A	A	I
	CHEMBL3360305	[H]N([H])c1nc(c2C(=O)N([H])[C@@]([H])(c3c([H])c([H])c(F)c([H])c3-c3nc(OC([H])([H])[H])c([H])c([H])c3[H])C([H])([H])c2n1)C([H])([H])[H]		A	A	C	A	A	IV
	CHEMBL3545369	[H]O\N=C(/N([H])c1c([H])c([H])c(F)c(Br)c1[H])c1nonc1N([H])C([H])([H])C([H])([H])N([H])S(=O)(=O)N([H])[H]	EPACADOSTAT	C	C	C	C	C	VII
	CHEMBL3353187	[H]N([H])C(=O)c1nn(c([H])c1N([H])C(=O)c1nc(oc1[H])-c1c([H])c([H])nc(c1[H])C([H])([H])[H])C1([H])C([H])([H])C([H])([H])OC([H])([H])C1([H])[H]		C	C	C	C	C	VI
	CHEMBL3586573	[H]N1c2nc([H])c(nc2N(C(=O)C1([H])[H])C([H])([H])C([H])([H])[H])-c1c([H])c([H])c(nc1C([H])([H])[H])-c1nc([H])n([H])n1		A	C	B	C	C	IX
	CHEMBL3039338	[H]OC1([H])C2([H])[C@@]3([H])N4[C@]([H])(O[H])[C@@]([H])(C([H])([H])C([H])([H])[H])C2([H])C([H])([H])C4([H])[C@]2([H])N(c4c([H])c([H])c([H])c([H])c4[C@@]12C3([H])[H])C([H])([H])[H]		B	C	C	C	C	V
	CHEMBL4303708	[H]OC(=O)[C@@]([H])(N([H])C1=C(Br)C(=O)C11C([H])([H])C([H])([H])C([H])([H])C([H])([H])C1([H])[H])C([H])([H])c1c([H])c([H])c(N([H])c2nc([H])c([H])c3c([H])c([H])nc([H])c23)c([H])c1[H]		C	C	A	A	A	V
	CHEMBL15891	[H][C@]1(Cl)[C@]([H])(Cl)[C@@]([H])(Cl)[C@@]([H])(Cl)[C@]([H])(Cl)[C@@]1([H])Cl	LINDANE	A	C	C	C	C	I
	CHEMBL3186743	[H]OC([H])([H])C([H])([H])Oc1c([H])c2c(nc([H])nc2c([H])c1OC([H])([H])C([H])([H])OC([H])([H])[H])N([H])c1c([H])c([H])c([H])c(C#C[H])c1[H]		C	A	A	A	A	II
	CHEMBL113180	[H]OC(=O)C([H])(N([H])[H])C([H])([H])c1c(O[H])noc1C(C([H])([H])[H])(C([H])([H])[H])C([H])([H])[H]		C	C	C	C	C	V
	CHEMBL1096842	[H]N1C(=C(C(=O)OC([H])([H])[H])C([H])(C(C(=O)OC([H])([H])C(\[H])=C(/[H])c2c([H])c([H])c([H])c([H])c2[H])=C1C([H])([H])[H])c1c([H])c([H])c([H])c(c1[H])[N+]([O-])=O)C([H])([H])[H]	PRANIDIPINE	B	B	B	C	B	IX
	CHEMBL2104853	[H]N1C(=O)C([H])(N([H])C([H])([H])C1([H])[H])c1sc([H])c([H])c1[H]	TENILSETAM	C	C	C	C	C	I
	CHEMBL161500	[H]N(C([H])([H])C([H])([H])[H])C([H])(C([H])([H])[H])C([H])([H])N1C([H])([H])c2c(c3c([H])c([H])c([H])c([H])c3oc2=O)C([H])([H])C1([H])[H]		C	C	C	C	C	VI
	CHEMBL1200469	[H]c1c([H])c([H])c2N(c3c([H])c([H])c([H])c([H])c3Sc2c1[H])C([H])([H])C([H])([H])C([H])([H])N(C([H])([H])[H])C([H])([H])[H]	PROMAZINE HYDROCHLORIDE	C	C	C	B	C	IX
	CHEMBL1388	[H]Oc1c([H])c([H])c(OC([H])([H])c2c([H])c([H])c([H])c([H])c2[H])c([H])c1[H]	MONOBENZONE	C	C	B	B	B	II
	CHEMBL39999	[H]N(C(=S)N([H])C([H])([H])C([H])([H])c1nc([H])c([H])c([H])c1[H])c1nc([H])c(Br)c([H])c1[H]	TROVIRDINE	C	A	C	A	A	I
	CHEMBL1520583	[H]OC(=O)C([H])([H])C([H])([H])C([H])([H])C(\[H])=C(\[H])C([H])([H])[C@@]1([H])[C@@]([H])(O[H])C([H])([H])[C@@]([H])(O[H])[C@]1([H])C(\[H])=C(/[H])[C@@]([H])(O[H])C([H])([H])Oc1c([H])c([H])c([H])c(Cl)c1[H]	CLOPROSTENOL SODIUM	C	C	C	C	C	V
	CHEMBL39878	[H]Oc1c([H])c([H])c(N([H])C(=O)C([H])([H])C([H])([H])C([H])([H])C(\[H])=C(\[H])C([H])([H])C(\[H])=C(\[H])C([H])([H])C(\[H])=C(\[H])C([H])([H])C(\[H])=C(\[H])C([H])([H])C([H])([H])C([H])([H])C([H])([H])C([H])([H])[H])c([H])c1[H]		C	C	C	C	C	VIII
	CHEMBL1374843	[H]N=C(N([H])[H])N([H])C([H])([H])c1c([H])c([H])c([H])c(I)c1[H]		A	C	C	C	C	III
	CHEMBL3774960	[H]O[C@]([H])(C([H])([H])N(C([H])([H])[H])C([H])([H])[H])C([H])([H])n1c2c([H])c([H])c(Br)c([H])c2c2c([H])c(Br)c([H])c([H])c12		C	C	B	A	C	VIII
	CHEMBL2165191	[H]OC(=O)c1c([H])c([H])c([H])c([H])c1N([H])[C@@]([H])(c1c([H])c(c([H])n2c1nc(c([H])c2=O)N1C([H])([H])C([H])([H])OC([H])([H])C1([H])[H])C([H])([H])[H])C([H])([H])[H]	AZD-6482	C	A	A	C	A	IV
	CHEMBL12014	[H]c1nc(c2n([H])c3c([H])c([H])c([H])c([H])c3c2c1[H])C([H])([H])[H]	HARMAN	C	A	C	C	C	IV
	CHEMBL2105064	[H]Oc1c([H])c([H])c([H])c(c1[H])C([H])([H])C([H])(N([H])[H])C([H])([H])[H]	GEPEFRINE	C	C	C	C	C	V
	CHEMBL2408776	[H]N([H])c1nc([H])nc2n(nc(-c3c([H])c([H])c(Cl)c([H])c3[H])c12)-c1c([H])c([H])c([H])c(c1[H])-c1c([H])nnn1C([H])([H])c1c([H])c([H])c([H])c(c1[H])-c1c([H])c([H])c([H])c([H])c1[H]		C	A	A	A	A	VI
	CHEMBL268490	[H]N(C([H])([H])[H])C([H])([H])C([H])([H])c1c([H])nc([H])n1[H]		B	A	C	C	C	IV
	CHEMBL354048	[H]OC(C([H])=C([H])[H])(C([H])([H])[H])C([H])([H])C([H])([H])[C@@]1([H])[C@@](O[H])(C([H])([H])[H])C([H])([H])C([H])([H])C2([H])C(C([H])([H])[H])(C([H])([H])[H])C([H])([H])C([H])([H])C([H])([H])[C@]12C([H])([H])[H]		C	C	C	C	C	VIII
	CHEMBL1740879	[H]OC([H])([H])[C@@]([H])(C(=O)O[C@@]1([H])C([H])([H])[C@@]2([H])[C@]3([H])O[C@]3([H])[C@@]([H])(C1([H])[H])[N+]2([O-])C([H])([H])[H])c1c([H])c([H])c([H])c([H])c1[H]		C	B	B	B	B	VIII
	CHEMBL4303249	[H]OC([H])([H])[C@]1([H])O[C@]([H])(n2c([H])c(c(=O)n([H])c2=O)C([H])([H])[H])[C@@]([H])(F)[C@@]1([H])O[H]		C	C	C	C	C	I
	CHEMBL4208500	[H]OC(=O)c1c([H])c([H])c(c([H])c1[H])N1N=C(C(=C([H])c2oc(c([H])c2[H])-c2c([H])c(c(c([H])c2[N+]([O-])=O)C([H])([H])[H])C([H])([H])[H])C1=O)C([H])([H])[H]		C	C	C	C	C	I
	CHEMBL2028187	[H]OC(=O)c1c([H])c([H])c([H])c([H])c1-c1c2c([H])c(I)c(O[H])c(I)c2oc2c(I)c(=O)c(I)c([H])c12		C	C	C	C	C	IX
	CHEMBL23588	[H]OC(=O)c1c([H])c([H])c([H])c([H])c1N([H])c1c([H])c([H])c([H])c(c1[H])C(F)(F)F	FLUFENAMIC ACID	C	C	C	C	C	III
	CHEMBL182	[H]Oc1nc(nc2n(c([H])nc12)C([H])([H])OC([H])(C([H])([H])O[H])C([H])([H])O[H])N([H])[H]	GANCICLOVIR	C	C	C	C	C	VII
	CHEMBL294747	[H]N(C(=O)c1c([H])c([H])c(c([H])c1[H])-c1c([H])c([H])c(c([H])c1[H])C(=O)C([H])([H])[H])C([H])([H])C([H])([H])C([H])([H])C([H])([H])N1C([H])([H])C([H])([H])N(c2c([H])c([H])c([H])c([H])c2OC([H])([H])[H])C([H])([H])C1([H])[H]		C	B	A	C	B	X
	CHEMBL59461	[H]OC(=O)[C@]1([H])N(C(=O)[C@@]([H])(N([H])S(=O)(=O)c2c([H])c([H])c([H])c3c2N([H])C([H])([H])[C@]([H])(C([H])([H])[H])C3([H])[H])C([H])([H])C([H])([H])C([H])([H])N([H])C(=N[H])N([H])[H])C([H])([H])C([H])([H])[C@@]([H])(C([H])([H])[H])C1([H])[H]		C	C	C	C	C	IV
	CHEMBL66114	[H]N([H])c1c([H])c(OC([H])([H])c2c([H])c(OC([H])([H])[H])c([H])c(OC([H])([H])[H])c2[H])c(c([H])c1Cl)C(=O)C([H])([H])C([H])([H])C1([H])C([H])([H])C([H])([H])N(C([H])([H])C([H])([H])N([H])S(=O)(=O)C([H])([H])[H])C([H])([H])C1([H])[H]		C	C	A	C	C	II
	CHEMBL1276342	[H]OC(=O)C1=C(C([H])([H])Sc2nnnn2C([H])([H])[H])C([H])([H])S[C@@]2([H])N1C(=O)[C@@]2(OC([H])([H])[H])N([H])C(=O)C([H])([H])SC([H])([H])[C@@]([H])(N([H])[H])C(=O)O[H]	CEFMINOX	C	B	C	C	C	VI
	CHEMBL250711	[H]Oc1c([H])c([H])c(c([H])c1O[H])C([H])([H])C([H])([H])N([H])C(=O)C([H])([H])C([H])([H])C([H])([H])C([H])([H])C([H])([H])C([H])([H])C([H])([H])C(\[H])=C(\[H])C([H])([H])C([H])([H])C([H])([H])C([H])([H])C([H])([H])C([H])([H])C([H])([H])C([H])([H])[H]	OLEOYL DOPAMINE	C	C	C	C	C	III
	CHEMBL4073922	[H]N(C(=O)c1c(c(nc2c([H])c(Br)c([H])c([H])c12)-c1c([H])c([H])c([H])c(c1[H])C(F)(F)F)C([H])([H])N1C([H])([H])C([H])([H])C([H])(N2C([H])([H])C([H])([H])C([H])([H])C([H])([H])C2([H])[H])C([H])([H])C1([H])[H])C1(c2c([H])c([H])c([H])c([H])c2[H])C([H])([H])C1([H])[H]		C	A	A	A	A	X
	CHEMBL277474	[H]c1c(n(n(-c2c([H])c([H])c([H])c([H])c2[H])c1=O)C([H])([H])[H])C([H])([H])[H]	ANTIPYRINE	C	C	C	C	C	IV
	CHEMBL22373	[H]N(C(=O)C(C([H])([H])[H])(C([H])([H])[H])C([H])([H])C([H])([H])C([H])([H])C([H])([H])C([H])([H])C([H])([H])C([H])([H])C([H])([H])C([H])([H])C([H])([H])[H])c1c(OC([H])([H])[H])c([H])c(OC([H])([H])[H])c([H])c1OC([H])([H])[H]	CL-976	C	C	C	C	C	VIII
	CHEMBL23996	[H]OC(=C1C(=O)C([H])([H])C([H])([H])C([H])([H])C1=O)c1c([H])c([H])c(c([H])c1[N+]([O-])=O)C(F)(F)F		C	C	C	C	C	V
	CHEMBL714	[H]Oc1c([H])c([H])c(c([H])c1C([H])([H])O[H])C([H])(O[H])C([H])([H])N([H])C(C([H])([H])[H])(C([H])([H])[H])C([H])([H])[H]	ALBUTEROL	C	C	C	C	C	III
	CHEMBL379845	[H]c1nc([H])c(c([H])c1[H])C(=O)OC([H])([H])[H]	METHYL NICOTINATE	C	C	B	B	B	I
	CHEMBL1201139	[H]C1=C2C(=C([H])[C@@]3([H])[C@]4([H])C([H])([H])C([H])([H])[C@](OC(=O)C([H])([H])[H])(C(=O)C([H])([H])[H])[C@@]4(C([H])([H])[H])C([H])([H])C([H])([H])[C@]3([H])[C@@]2(C([H])([H])[H])C([H])([H])C([H])([H])C1=O)C([H])([H])[H]	MEGESTROL ACETATE	C	C	C	C	C	VIII
	CHEMBL443052	[H]OB1OC([H])([H])c2c([H])c(F)c([H])c([H])c12	TAVABOROLE	C	C	C	C	C	VII
	CHEMBL1256695	[H]N(C([H])([H])[H])C([H])([H])C([H])([H])C([H])(Oc1c([H])c([H])c([H])c([H])c1OC([H])([H])[H])c1c([H])c([H])c([H])c([H])c1[H]	NISOXETINE HYDROCHLORIDE	C	A	C	B	A	VII
	CHEMBL1230165	[H]OC(=O)c1c([H])c([H])c2c(nc(N([H])c3c([H])c([H])c([H])c(Cl)c3[H])c3c([H])c([H])nc([H])c23)c1[H]	SILMITASERTIB	C	C	A	A	A	I
	CHEMBL2105015	[H]c1nc([H])n(c1[H])C([H])(c1c([H])c([H])c([H])c(Cl)c1[H])c1c([H])c([H])c2n([H])c([H])nc2c1[H]	LIAROZOLE HYDROCHLORIDE	C	A	A	A	A	VI
	CHEMBL238125	[H]N(c1c([H])c([H])nc([H])c1[H])c1nc(nc2nc([H])c([H])nc12)-c1c([H])c(Cl)c([H])c([H])c1F		A	A	A	A	A	I
	CHEMBL231779	[H]N([H])C(=O)c1nn(c2c1C([H])([H])C([H])([H])N(C2=O)c1c([H])c([H])c(c([H])c1[H])N1C(=O)C([H])([H])C([H])([H])C([H])([H])C1([H])[H])-c1c([H])c([H])c(OC([H])([H])[H])c([H])c1[H]	APIXABAN	A	A	C	C	C	IV
	CHEMBL4303176	[H]Oc1c([H])c([H])c(c(Cl)c1[H])C([H])(O[H])C([H])([H])N([H])C(C([H])([H])[H])(C([H])([H])[H])C([H])([H])[H]		C	C	C	C	C	VI
	CHEMBL3039312	[H]OC([H])([H])[C@@]1([H])O[C@]([H])(O[C@]2([H])[C@@]([H])(O[H])[C@]([H])(O[C@@]3([H])O[C@]([H])(C([H])([H])N([H])[H])[C@@]([H])(O[H])[C@]([H])(O[H])[C@@]3([H])O[H])[C@@]([H])(N([H])[H])C([H])([H])[C@@]2([H])N([H])C(=O)[C@]([H])(O[H])C([H])([H])C([H])([H])N([H])[H])C([H])(O[H])[C@@]([H])(N([H])[H])[C@]1([H])O[H]		C	B	B	B	B	VIII
	CHEMBL3335793	[H]O[C@]1(C([H])([H])[H])C([H])([H])ON(C(=O)c2c(sc3n(c(=O)n(c(=O)c23)C([H])([H])[H])C([H])(C([H])([H])[H])C([H])([H])[H])C([H])([H])c2c(n([H])nc2C(F)(F)F)C([H])([H])[H])C1([H])[H]		C	C	C	C	C	X
	CHEMBL3039089	[H]OC(=O)[C@@]1([H])N(C(=O)[C@]([H])(N([H])[C@]([H])(C(=O)OC([H])([H])C([H])([H])[H])C([H])([H])C([H])([H])c2c([H])c([H])c([H])c([H])c2[H])C([H])([H])[H])C2([H])C([H])([H])C([H])([H])C([H])([H])C([H])([H])C2([H])C1([H])[H]		C	C	C	C	C	I
	CHEMBL3391662	[H]N(C(=O)c1nc([H])c(nc1[H])C([H])([H])[H])[C@]1([H])C(=O)N2C([H])([H])[C@]([H])(Oc3nc4c([H])c([H])c([H])c([H])c4c4c([H])c([H])c([H])c([H])c34)C([H])([H])[C@@]2([H])C(=O)N([H])[C@]2(C(=O)N([H])S(=O)(=O)C3([H])C([H])([H])C3([H])[H])C([H])([H])[C@@]2([H])\C([H])=C([H])/C([H])([H])C([H])([H])C([H])([H])C([H])([H])C1([H])[H]	PARITAPREVIR	C	C	C	C	C	IV
	CHEMBL3392845	[H]N(C(=O)N([H])c1c([H])c(c([H])c([H])c1-c1c([H])sc([H])c1[H])S(=O)(=O)N([H])C1([H])C([H])([H])C1([H])[H])c1c([H])c([H])c([H])c(c1[H])C(F)(F)F		C	C	C	C	C	IX
	CHEMBL3581647	[H]Oc1c([H])c([H])c(N([H])C(=O)C([H])([H])[C@]2([H])N=C(c3c(sc(c3C([H])([H])[H])C([H])([H])[H])-n3c(nnc23)C([H])([H])[H])c2c([H])c([H])c(Cl)c([H])c2[H])c([H])c1[H]	BIRABRESIB	C	C	C	A	C	II
	CHEMBL3582252	[H]OC(=O)[C@@]1([H])N(C([H])([H])c2c(OC([H])([H])[H])c([H])c(OC([H])([H])c3c([H])c([H])c([H])c(-c4c([H])c([H])c([H])c([H])c4[H])c3C([H])([H])[H])c([H])c2OC([H])([H])[H])C([H])([H])C([H])([H])C([H])([H])C1([H])[H]		C	C	A	A	A	II
	CHEMBL269646	[H]N([H])C(=Nc1nc(c([H])s1)C([H])([H])SC([H])([H])C([H])([H])N([H])C(=N\C([H])([H])[H])\N([H])C#N)N([H])[H]	TIOTIDINE	C	C	C	C	C	VIII
	CHEMBL1255646	[H]N1C(=NC([H])([H])C1([H])[H])C([H])([H])Oc1c([H])c([H])c([H])c([H])c1C1([H])C([H])([H])C1([H])[H]	CIRAZOLINE HYDROCHLORIDE	C	C	C	C	C	IX
	CHEMBL14690	[H]N=C(SC([H])([H])C([H])([H])C([H])([H])c1nc([H])n([H])c1[H])N([H])C([H])([H])c1c([H])c([H])c(Cl)c([H])c1[H]	CLOBENPROPIT	C	C	C	A	C	VI
	CHEMBL302529	[H]O[C@]1(C(=O)C([H])([H])[H])C([H])([H])C([H])([H])C2([H])C3([H])C([H])([H])C([H])([H])C4=C([H])C(=O)C([H])([H])C([H])([H])[C@]4(C([H])([H])[H])C3([H])C([H])([H])C([H])([H])[C@]12C([H])([H])[H]		C	C	C	C	C	VIII
	CHEMBL204738	[H]N(C(=O)C([H])([H])[H])C1([H])N=C(c2c([H])c([H])c([H])c([H])c2[H])c2c([H])c([H])c([H])c([H])c2N([H])C1=O		C	C	C	C	C	VII
	CHEMBL1570482	[H]OC([H])([H])C([H])(O[H])C([H])([H])OC(=O)C([H])([H])C([H])([H])C([H])([H])C([H])([H])C([H])([H])C([H])([H])C([H])([H])[H]	MONOCTANOIN COMPONENT A	C	C	C	C	C	VIII
	CHEMBL4303143	[H]OC(=O)C([H])([H])C([H])([H])C([H])([H])C([H])([H])C([H])([H])C([H])([H])[C@@]1([H])C(=O)C([H])([H])[C@@]([H])(O[H])[C@]1([H])C([H])([H])C([H])([H])C(=O)C(F)(F)C([H])([H])C([H])([H])C([H])([H])C([H])([H])[H]		C	C	C	C	C	VIII
	CHEMBL437765	[H]Oc1c([H])c2N([H])C(=O)\C(=C(\[H])/C(/[H])=C([H])/[C@]([H])(C([H])([H])[H])[C@]([H])(O[H])[C@@]([H])(C([H])([H])[H])[C@@]([H])(O[H])[C@@]([H])(C([H])([H])[H])[C@]([H])(OC(=O)C([H])([H])[H])[C@]([H])(C([H])([H])[H])[C@@]([H])(OC([H])([H])[H])\C([H])=C([H])\O[C@]3(Oc4c(C3=O)c1c(c2O[H])c(O[H])c4C([H])([H])[H])C([H])([H])[H])C([H])([H])[H]	RIFAMYCIN	C	C	C	C	C	VII
	CHEMBL116	[H]O[C@]([H])(C([H])([H])N(C([H])([H])C([H])(C([H])([H])[H])C([H])([H])[H])S(=O)(=O)c1c([H])c([H])c(N([H])[H])c([H])c1[H])[C@@]([H])(N([H])C(=O)O[C@]1([H])C([H])([H])OC([H])([H])C1([H])[H])C([H])([H])c1c([H])c([H])c([H])c([H])c1[H]	AMPRENAVIR	B	A	C	C	C	V
	CHEMBL17289	[H]N(C#N)C(=N/C([H])([H])C([H])([H])C([H])([H])C([H])([H])C([H])([H])C([H])([H])Oc1c([H])c([H])c(Cl)c([H])c1[H])\N([H])c1c([H])c([H])nc([H])c1[H]	CHS-828	C	C	B	A	C	VIII
	CHEMBL1315073	[H]N1C([H])([H])C([H])([H])N(c2nc3c([H])c([H])c([H])c([H])c3c([H])c2[H])C([H])([H])C1([H])[H]		A	A	C	A	A	VIII
	CHEMBL608	[H]Oc1c(c([H])c(SC(Sc2c([H])c(c(O[H])c(c2[H])C(C([H])([H])[H])(C([H])([H])[H])C([H])([H])[H])C(C([H])([H])[H])(C([H])([H])[H])C([H])([H])[H])(C([H])([H])[H])C([H])([H])[H])c([H])c1C(C([H])([H])[H])(C([H])([H])[H])C([H])([H])[H])C(C([H])([H])[H])(C([H])([H])[H])C([H])([H])[H]	PROBUCOL	C	C	C	C	C	IX
	CHEMBL1089318	[H]Oc1c([H])c(c([H])c(c1O[H])[N+]([O-])=O)-c1nc(no1)-c1c(Cl)[n+]([O-])c(c(Cl)c1C([H])([H])[H])C([H])([H])[H]	OPICAPONE	C	C	C	C	C	II
	CHEMBL22108	[H]c1nc(c([H])c([H])c1[H])C([H])(C1=C(C([H])([H])C([H])([H])N(C([H])([H])[H])C([H])([H])[H])C([H])([H])c2c([H])c([H])c([H])c([H])c12)C([H])([H])[H]	DIMETHINDENE	C	C	C	C	C	I
	CHEMBL1964991	[H]N=C(N([H])[H])c1c([H])c([H])c(c([H])c1[H])-c1oc(c([H])c1[H])-c1c([H])c([H])c(c([H])c1[H])C(=N[H])N([H])[H]	FURAMIDINE HYDROCHLORIDE	C	C	C	C	C	VII
	CHEMBL285802	[H]c1c([H])c([H])c2C([H])=C(OC([H])([H])C([H])([H])N(C([H])([H])[H])C([H])([H])[H])c3c([H])c(Cl)c([H])c([H])c3Sc2c1[H]	ZOTEPINE	C	C	C	A	C	IX
	CHEMBL264374	[H]OC(=O)C(Oc1c([H])c([H])c(c([H])c1[H])C([H])([H])C([H])([H])N([H])C(=O)c1c([H])c([H])c(Cl)c([H])c1[H])(C([H])([H])[H])C([H])([H])[H]	BEZAFIBRATE	C	B	C	C	C	VII
	CHEMBL39221	[H]OC(=O)[C@@]([H])(N([H])[H])c1c([H])c(O[H])c([H])c(O[H])c1[H]		C	C	C	B	C	III
	CHEMBL41040	[H]N=C(N([H])[H])N([H])c1c([H])c([H])c(Cl)c([H])c1[H]		C	C	C	C	C	VIII
	CHEMBL1707	[H]OC1(c2c([H])c([H])c(Cl)c([H])c2[H])C([H])([H])C([H])([H])N(C([H])([H])C([H])([H])C(C(=O)N(C([H])([H])[H])C([H])([H])[H])(c2c([H])c([H])c([H])c([H])c2[H])c2c([H])c([H])c([H])c([H])c2[H])C([H])([H])C1([H])[H]	LOPERAMIDE HYDROCHLORIDE	C	C	A	A	A	III
	CHEMBL297784	[H]N(C(=O)N1c2c([H])c3c([H])c([H])n(c3c([H])c2C([H])([H])C1([H])[H])C([H])([H])[H])c1c([H])nc([H])c([H])c1[H]		C	C	A	A	A	X
	CHEMBL412437	[H]O[C@]1([H])C([H])([H])C2=C([H])C([H])([H])[C@@]3([H])[C@]4([H])C([H])([H])[C@]5([H])O[C@@]6(OC([H])([H])[C@]([H])(C([H])([H])[H])C([H])([H])C6([H])[H])[C@@]([H])(C([H])([H])[H])[C@]5([H])[C@@]4(C([H])([H])[H])C([H])([H])C([H])([H])[C@]3([H])[C@@]2(C([H])([H])[H])C([H])([H])C1([H])[H]	DISOGENIN	C	C	C	C	C	VIII
	CHEMBL2165326	[H]N([H])S(=O)(=O)N([H])c1nc([H])nc(OC([H])([H])C([H])([H])Oc2nc([H])c(Br)c([H])n2)c1-c1c([H])c([H])c(Br)c([H])c1[H]	APROCITENTAN	C	C	C	C	C	I
	CHEMBL1885437	[H]c1c([H])c([H])c(c([H])c1[H])C(=O)C([H])(C([H])([H])[H])C([H])([H])N1C([H])([H])C([H])([H])N(C([H])([H])C([H])(OC([H])([H])C([H])([H])[H])c2c([H])c([H])c([H])c([H])c2[H])C([H])([H])C1([H])[H]	EPRAZINONE	C	C	C	C	C	III
	CHEMBL4303730	[H]OC([H])(C(\[H])=C(/[H])[C@@]1([H])[C@]([H])(O[H])C([H])([H])[C@]([H])(O[H])[C@]1([H])C([H])([H])C(\[H])=C(\[H])C([H])([H])C([H])([H])C([H])([H])C(=O)N([H])C([H])([H])C([H])([H])[H])C([H])([H])C([H])([H])c1c([H])c([H])c([H])c([H])c1[H]		C	C	C	C	C	V
	CHEMBL277525	[H]c1nc([H])n(c1[H])-c1c([H])c([H])c([H])c([H])c1C(F)(F)F		C	C	C	A	C	IV
	CHEMBL279898	[H]c1nc2n(c(=O)n([H])c(=O)c2n1[H])C([H])([H])C([H])([H])C([H])([H])[H]	ENPROFYLLINE	C	C	C	C	C	IV
	CHEMBL1521	[H]c1nn2c(c([H])c([H])nc2c1C#N)-c1c([H])c([H])c([H])c(c1[H])N(C(=O)C([H])([H])[H])C([H])([H])C([H])([H])[H]	ZALEPLON	C	C	B	C	C	IV
	CHEMBL1329690	[H]OC([H])([H])[C@@]1([H])N(C([H])([H])C([H])([H])C([H])([H])C([H])([H])[H])C([H])([H])[C@]([H])(O[H])[C@@]([H])(O[H])[C@]1([H])O[H]		B	B	C	C	C	VIII
	CHEMBL4297064	[H]N([H])C([H])([H])C1([H])C([H])([H])C1(C(=O)N(C([H])([H])C([H])([H])[H])C([H])([H])C([H])([H])[H])c1c([H])c([H])c([H])c([H])c1[H]	MILNACIPRAN HYDROCHLORIDE	C	C	C	C	C	III
	CHEMBL258465	[H]N1C([H])([H])c2c([H])c([H])c([H])c3c4c(n(c23)C([H])([H])C1([H])[H])C([H])([H])C([H])([H])C([H])([H])C4([H])[H]		C	A	C	C	C	IX
	CHEMBL1539	[H]N([H])c1c([H])c([H])c(c([H])c1[H])S(=O)(=O)N([H])c1nc([H])nc(OC([H])([H])[H])c1OC([H])([H])[H]	SULFADOXINE	C	C	C	C	C	VIII
	CHEMBL1541	[H]OC(=O)C1=C(C([H])=C([H])[H])C([H])([H])S[C@@]2([H])N1C(=O)[C@@]2([H])N([H])C(=O)C(=N/OC([H])([H])C(=O)O[H])\c1nc(sc1[H])N([H])[H]	CEFIXIME	C	C	C	C	C	VI
	CHEMBL261491	[H]N1C(=O)C(=C(C1=O)c1c([H])n(c2c([H])c([H])c(OC([H])([H])[H])c([H])c12)C([H])([H])C([H])([H])C([H])([H])N(C([H])([H])[H])C([H])([H])[H])c1c([H])n([H])c2c([H])c([H])c([H])c([H])c12		C	C	C	C	C	II
	CHEMBL316069	[H]c1c([H])c2c3N(C([H])([H])C2([H])[H])C([H])([H])[C@@]2([H])C([H])([H])C([H])([H])N(C([H])([H])[H])C([H])([H])[C@@]2([H])c3c1[H]		C	C	C	C	C	X
	CHEMBL272557	[H]OC([H])([H])[C@@]1([H])O[C@@]([H])(n2c([H])c(I)c(nc2=O)N([H])[H])[C@@]([H])(F)[C@]1([H])O[H]	FIACITABINE	C	A	C	A	A	VII
	CHEMBL102358	[H]OC([H])([H])C([H])([H])N([H])C(=O)C(\[H])=C(/[H])c1c([H])c([H])c([H])c([H])c1[H]	IDROCILAMIDE	C	B	C	C	C	III
	CHEMBL1474985	[H]N(OC([H])([H])C1([H])C([H])([H])C1([H])[H])C(=O)c1c([H])c(F)c(F)c(F)c1N([H])c1c([H])c([H])c(I)c([H])c1C([H])([H])[H]		C	B	C	C	C	VII
	CHEMBL1476605	[H]Oc1c([H])c([H])c(c([H])c1C([H])([H])c1c([H])c([H])c(Cl)c([H])c1Cl)C(C([H])([H])[H])(C([H])([H])[H])C([H])([H])C(C([H])([H])[H])(C([H])([H])[H])C([H])([H])[H]	CLOFOCTOL	C	C	C	C	C	III
	CHEMBL566315	[H]OC(=O)C([H])([H])C([H])([H])[C@@]([H])(C([H])([H])[H])[C@@]1([H])C([H])([H])C([H])([H])[C@@]2([H])[C@]3([H])[C@]([H])(O[H])[C@]([H])(C([H])([H])C([H])([H])[H])[C@]4([H])C([H])([H])[C@]([H])(O[H])C([H])([H])C([H])([H])[C@]4(C([H])([H])[H])[C@@]3([H])C([H])([H])C([H])([H])[C@]12C([H])([H])[H]	OBETICHOLIC ACID	C	C	C	C	C	VIII
	CHEMBL142635	[H]OC([H])(C([H])([H])Oc1c([H])c([H])c([H])c2c([H])c([H])c([H])c([H])c12)C([H])([H])N1C([H])([H])C([H])([H])N(c2c([H])c([H])c([H])c([H])c2OC([H])([H])[H])C([H])([H])C1([H])[H]	NAFTOPIDIL	A	C	A	C	C	VII
	CHEMBL1801204	[H]OC([H])([H])c1c([H])c(c([H])c([H])c1OC([H])([H])[H])-c1nc2nc(nc(N3C([H])([H])C([H])([H])OC([H])([H])[C@]3([H])C([H])([H])[H])c2c([H])c1[H])N1C([H])([H])C([H])([H])OC([H])([H])[C@]1([H])C([H])([H])[H]	AZD-8055	A	A	A	A	A	IV
	CHEMBL168972	[H]N(c1nnc2-c3c([H])c([H])c([H])c([H])c3C([H])([H])C([H])([H])C([H])([H])c2c1[H])C([H])([H])C([H])([H])N1C([H])([H])C([H])([H])OC([H])([H])C1([H])[H]		C	C	C	A	C	IX
	CHEMBL2010601	[H]Oc1c([H])c(N([H])C(=O)c2c([H])n([H])c3c([H])c([H])c([H])c([H])c3c2=O)c(c([H])c1C(C([H])([H])[H])(C([H])([H])[H])C([H])([H])[H])C(C([H])([H])[H])(C([H])([H])[H])C([H])([H])[H]	IVACAFTOR	B	C	A	A	A	I
	CHEMBL1200582	[H]OC(=O)C([H])([H])C([H])([H])C(=O)C([H])([H])N([H])[H]	AMINOLEVULINIC ACID HYDROCHLORIDE	C	C	B	C	C	VIII
	CHEMBL2104137	[H]N(C(=O)C(\[H])=C(/[H])c1c([H])c([H])c([H])c([H])c1[H])c1c([H])c([H])c([H])c([H])c1SC([H])([H])C([H])([H])C([H])([H])N(C([H])([H])[H])C([H])([H])[H]	CINANSERIN HYDROCHLORIDE	C	C	B	B	B	IX
	CHEMBL2105712	[H]N(C(=O)C(\[H])=C(/[H])C([H])([H])N(C([H])([H])[H])C([H])([H])[H])c1c([H])c2c(nc([H])nc2c([H])c1O[C@]1([H])C([H])([H])OC([H])([H])C1([H])[H])N([H])c1c([H])c([H])c(F)c(Cl)c1[H]	AFATINIB DIMALEATE	A	A	A	A	A	VII
	CHEMBL7064	[H]c1c([H])c([H])c2C(=O)c3c([H])c([H])c([H])c4n([H])nc(-c2c1[H])c34		C	C	C	B	C	I
	CHEMBL347036	[H]c1c([H])c([H])c(c([H])c1[H])C(C(=O)OC([H])([H])C([H])([H])N(C([H])([H])C([H])([H])[H])C([H])([H])C([H])([H])[H])(c1c([H])c([H])c([H])c([H])c1[H])C([H])([H])C([H])([H])C([H])([H])[H]	PROADIFEN HYDROCHLORIDE	C	C	C	C	C	III
	CHEMBL436559	[H]N([H])C(=NC(=O)c1c([H])c([H])c(c(c1[H])S(=O)(=O)C([H])([H])[H])C([H])(C([H])([H])[H])C([H])([H])[H])N([H])[H]	CARIPORIDE	C	C	C	C	C	IX
	CHEMBL3601398	[H]c1c([H])c(c([H])c([H])c1Cl)[C@]1([H])N(C(=O)C([H])([H])c2c([H])c(OC([H])([H])[H])c(OC([H])(C([H])([H])[H])C([H])([H])[H])c([H])c12)c1c([H])c([H])c(c([H])c1[H])N(C([H])([H])[H])C([H])([H])[C@@]1([H])C([H])([H])C([H])([H])[C@]([H])(N2C([H])([H])C(=O)N(C([H])([H])[H])C([H])([H])C2([H])[H])C([H])([H])C1([H])[H]	CGM-097	B	C	A	A	A	II
	CHEMBL4060033	[H]N([H])c1nc(c([H])nc1-c1c([H])c([H])c([H])c(Cl)c1Cl)N1C([H])([H])C([H])([H])C(N([H])[H])(C([H])([H])[H])C([H])([H])C1([H])[H]		B	A	C	A	A	II
	CHEMBL4078477	[H]N([H])c1c([H])c(F)c([H])c([H])c1N([H])C(=O)C(\[H])=C(/[H])c1c([H])nn(c1[H])C([H])([H])C(\[H])=C(/[H])c1c([H])c([H])c([H])c([H])c1[H]		C	B	A	B	B	VI
	CHEMBL279785	[H]ON([H])C(=O)[C@@]([H])(O[H])[C@]([H])(C(=O)N([H])[C@]([H])(C(=O)N([H])C([H])([H])[H])C(C([H])([H])[H])(C([H])([H])[H])C([H])([H])[H])C([H])([H])C([H])(C([H])([H])[H])C([H])([H])[H]	MARIMASTAT	A	B	C	B	B	VIII
	CHEMBL1331734	[H]c1c([H])c([H])c2c(c1[H])n([H])c1c(OC([H])([H])[H])c([H])c([H])c(OC([H])([H])[H])c1c2=S		C	C	C	C	C	VIII
	CHEMBL76602	[H]OC(=O)C(\C#N)=C(/[H])c1c([H])c([H])c(O[H])c([H])c1[H]	alpha-CYANO-4-HYDROXYCINNAMIC ACID	C	C	C	B	C	III
	CHEMBL261454	[H]c1n([H])nc(c1-c1c([H])c([H])nc2c([H])c([H])c([H])c([H])c12)-c1nc([H])c([H])c([H])c1[H]		B	C	A	A	A	I
	CHEMBL259972	[H]OC(=O)C([H])([H])c1onc(c1-c1c([H])c([H])c(OC([H])([H])[H])c([H])c1[H])-c1c([H])c([H])c(OC([H])([H])[H])c([H])c1[H]	MOFEZOLAC	C	C	C	C	C	I
	CHEMBL258734	[H]N(C(=O)OC(C([H])([H])[H])(C([H])([H])[H])C([H])([H])[H])[C@]1([H])C(=O)N2C([H])([H])[C@]([H])(OC(=O)N3C([H])([H])c4c([H])c([H])c([H])c(F)c4C3([H])[H])C([H])([H])[C@@]2([H])C(=O)N([H])[C@]2(C(=O)N([H])S(=O)(=O)C3([H])C([H])([H])C3([H])[H])C([H])([H])[C@@]2([H])\C([H])=C([H])/C([H])([H])C([H])([H])C([H])([H])C([H])([H])C1([H])[H]	DANOPREVIR	C	C	C	C	C	IV
	CHEMBL96051	[H]ON([H])C(=O)C([H])([H])C([H])([H])C([H])([H])C([H])([H])C([H])([H])N1C(=O)c2c([H])c([H])c([H])c3c([H])c([H])c([H])c(C1=O)c23	SCRIPTAID	C	B	C	C	C	X
	CHEMBL471638	[H]N([H])C(=O)C([H])([H])N([H])C(=O)C([H])(C([H])([H])C([H])([H])C([H])([H])[H])C([H])([H])C([H])([H])C([H])([H])[H]	VALROCEMIDE	C	C	C	C	C	VIII
	CHEMBL105442	[H]N(OC([H])([H])C1([H])C([H])([H])C1([H])[H])C(=O)c1c([H])c([H])c(F)c(F)c1N([H])c1c([H])c([H])c(I)c([H])c1Cl	CI-1040	C	C	C	C	C	IV
	CHEMBL319244	[H]Oc1c([H])c([H])c(\C([H])=C(/[H])C(=O)OC([H])([H])C([H])([H])c2c([H])c([H])c([H])c([H])c2[H])c([H])c1O[H]	CAFFEIC ACID PHENETHYL ESTER	C	C	C	C	C	III
	CHEMBL115121	[H]N(C(=O)N([H])[C@]1([H])N=C(c2c([H])c([H])c([H])c([H])c2[H])c2c([H])c([H])c([H])c([H])c2N(C1=O)C([H])([H])C(=O)c1c([H])c([H])c([H])c([H])c1C([H])([H])[H])c1c([H])c([H])c([H])c(c1[H])C([H])([H])[H]		C	C	C	C	C	VII
	CHEMBL3989571	[H]O[C@]1([H])[C@@]2([H])O[C@]3([H])O[C@]([H])(C([H])([H])[H])C([H])([H])C(=O)[C@]3(O[H])O[C@]2([H])[C@@]([H])(N([H])C([H])([H])[H])[C@@]([H])(O[H])[C@@]1([H])N([H])C([H])([H])[H]	SPECTINOMYCIN HYDROCHLORIDE	C	C	C	B	C	VIII
	CHEMBL566534	[H]C([H])([H])O[C@@]1([H])O[C@]2([H])O[C@@]3(OO[C@]22[C@@]([H])(C([H])([H])C([H])([H])[C@@]([H])(C([H])([H])[H])[C@]2([H])C([H])([H])C3([H])[H])[C@@]1([H])C([H])([H])[H])C([H])([H])[H]	ARTEMETHER	C	C	C	C	C	VI
	CHEMBL576786	[H]OC(c1c([H])c([H])c2OC([H])([H])Oc2c1[H])(c1c([H])c([H])c2OC([H])([H])Oc2c1[H])C1([H])C([H])([H])C([H])([H])N(C(=O)Oc2c([H])c([H])c(c([H])c2[H])[N+]([O-])=O)C([H])([H])C1([H])[H]		C	C	A	C	C	III
	CHEMBL571948	[H]N([H])[C@@]([H])(c1c([H])c([H])c(c([H])c1[H])C(=O)N([H])c1c([H])c([H])nc2n([H])c([H])c([H])c12)C([H])([H])[H]	Y-39983	C	A	C	C	C	IV
	CHEMBL131171	[H]N=C(N1C([H])([H])[C@]2([H])C(=O)C([H])([H])C([H])([H])C(c3c([H])c([H])c([H])c([H])c3[H])(c3c([H])c([H])c([H])c([H])c3[H])[C@]2([H])C1([H])[H])C([H])([H])c1c([H])c([H])c([H])c([H])c1OC([H])([H])[H]		C	C	A	C	C	III
	CHEMBL134074	[H]N1C(=O)OC2(c3c([H])c(c([H])c([H])c13)C([H])([H])[H])C([H])([H])C([H])([H])N(C([H])([H])C([H])([H])c1nc(oc1C([H])([H])[H])-c1c([H])c([H])c([H])c([H])c1[H])C([H])([H])C2([H])[H]		C	C	A	C	C	VII
	CHEMBL139055	[H]C([H])([H])C([H])([H])C([H])([H])C([H])([H])C([H])([H])C([H])([H])C([H])([H])C([H])([H])C([H])([H])C([H])([H])C([H])([H])C([H])([H])C([H])([H])C([H])([H])C([H])([H])C(=O)OC([H])(C([H])([H])[H])C([H])([H])[H]	ISOPROPYL PALMITATE	C	C	B	C	C	VIII
	CHEMBL342375	[H]c1nc([H])c([H])c(c1[H])C([H])([H])C1(c2c([H])c([H])c([H])c([H])c2C(=O)c2c([H])c([H])c([H])c([H])c12)C([H])([H])c1c([H])c([H])nc([H])c1[H]		C	C	A	A	A	I
	CHEMBL1256749	[H]N(C([H])([H])[H])[C@@]1([H])c2c([H])c([H])c([H])c([H])c2[C@]([H])(c2c([H])c([H])c(Cl)c(Cl)c2[H])C1([H])[H]	INDATRALINE HYDROCHLORIDE	B	C	C	A	C	II
	CHEMBL1274	[H]N1C(=O)N(C(=O)C1(C([H])([H])[H])C([H])([H])[H])c1c([H])c([H])c(c(c1[H])C(F)(F)F)[N+]([O-])=O	NILUTAMIDE	B	C	C	C	C	I
	CHEMBL1256671	[H]N(N=C(C([H])([H])[H])C([H])([H])[H])c1c(c([H])nc2n(nc([H])c12)C([H])([H])C([H])([H])[H])C(=O)OC([H])([H])C([H])([H])[H]	ETAZOLATE HYDROCHLORIDE	A	C	C	C	C	VI
	CHEMBL1906890	[H]O[C@@]([H])(c1c([H])c([H])nc2c([H])c([H])c(OC([H])([H])[H])c([H])c12)[C@]1([H])N2C([H])([H])C([H])([H])C([H])(C1([H])[H])[C@@]([H])(C([H])([H])C([H])([H])[H])C2([H])[H]	HYDROQUINIDINE	B	A	C	C	C	V
	CHEMBL350221	[H]OC(=O)[C@@]([H])(N([H])[H])C([H])([H])c1c([H])n([H])c2c([H])c([H])c(O[H])c([H])c12	OXITRIPTAN	C	C	C	C	C	V
	CHEMBL1929396	[H]N(C(=O)c1c([H])nc2c([H])c(nn2c1[H])C([H])([H])[H])C([H])([H])C(N([H])C([H])([H])C(=O)N1C([H])([H])C([H])([H])C([H])([H])[C@@]1([H])C#N)(C([H])([H])[H])C([H])([H])[H]	ANAGLIPTIN	C	C	C	C	C	IV
	CHEMBL353335	[H]Oc1c([H])c2c(c(Cl)c1O[H])C([H])([H])C([H])([H])N([H])C([H])([H])C2([H])c1c([H])c([H])c([H])c([H])c1[H]		C	C	C	A	C	VI
	CHEMBL2032211	[H]N(C(=O)N1C([H])([H])C([H])([H])c2c([H])c([H])c([H])c([H])c2[C@]1([H])c1c([H])c([H])c(c([H])c1[H])C(F)(F)F)c1c([H])c([H])c(F)c([H])c1[H]		C	C	A	A	A	X
	CHEMBL2059304	[H]c1c([H])c([H])c(OC([H])([H])C([H])([H])N2C([H])([H])C([H])([H])C([H])(n3c4c([H])c([H])c([H])c([H])c4n([H])c3=O)C([H])([H])C2([H])[H])c([H])c1[H]	OXIPEROMIDE	C	A	A	A	A	VI
	CHEMBL3633802	[H]N(C(=O)C([H])([H])n1c([H])nc2n(c(=O)n(c(=O)c12)C([H])([H])[H])C([H])([H])[H])c1nnc(c([H])c1[H])-c1c([H])c([H])c([H])c([H])c1[H]	ETC-159	C	C	C	C	C	IV
	CHEMBL415690	[H]OC([H])([H])[C@@]1([H])O[C@]2([H])O[C@@]3([H])[C@]([H])(O[H])[C@@]([H])(O[H])[C@]([H])(O[C@]3([H])C([H])([H])O[H])O[C@@]3([H])[C@]([H])(O[H])[C@@]([H])(O[H])[C@]([H])(O[C@]3([H])C([H])([H])O[H])O[C@@]3([H])[C@]([H])(O[H])[C@@]([H])(O[H])[C@]([H])(O[C@]3([H])C([H])([H])O[H])O[C@@]3([H])[C@]([H])(O[H])[C@@]([H])(O[H])[C@]([H])(O[C@]3([H])C([H])([H])O[H])O[C@@]3([H])[C@]([H])(O[H])[C@@]([H])(O[H]…	BETADEX	C	B	B	B	B	VIII
	CHEMBL230302	[H]N(C(=O)c1c([H])c([H])c([H])c([H])c1I)C([H])([H])C([H])([H])N(C([H])([H])C([H])([H])[H])C([H])([H])C([H])([H])[H]		C	C	C	C	C	IV
	CHEMBL454450	[H]OC(=O)C([H])(c1c([H])c([H])c(c([H])c1[H])C([H])([H])C([H])(C([H])([H])[H])C([H])([H])[H])C([H])([H])C([H])([H])[H]	BUTIBUFEN	C	C	C	C	C	III
	CHEMBL4159565	[H]C(=O)N1c2c([H])c(Br)c(F)c(Br)c2C([H])([H])C([H])([H])C1([H])C([H])([H])[H]		C	C	C	C	C	VII
	CHEMBL4303567	[H]O[C@]12O[C@]3(C([H])([H])[C@@]1([H])C([H])(C([H])([H])[H])C([H])([H])[H])[C@]([H])(C(=C([H])[H])C2([H])[H])C([H])([H])C([H])([H])[C@]3([H])C([H])([H])[H]		C	C	C	C	C	VIII
	CHEMBL38	[H]OC(=O)C(\[H])=C(\C(\[H])=C(/[H])\C(\[H])=C(\C(\[H])=C(/[H])C1=C(C([H])([H])[H])C([H])([H])C([H])([H])C([H])([H])C1(C([H])([H])[H])C([H])([H])[H])/C([H])([H])[H])/C([H])([H])[H]	TRETINOIN	C	C	C	C	C	VIII
	CHEMBL234432	[H]OC([H])([H])[C@@]1([H])O[C@@]([H])(O[H])[C@]([H])(N([H])[H])[C@@]([H])(O[H])[C@]1([H])O[H]		C	B	B	B	B	VIII
	CHEMBL1380480	[H]Oc1c([H])c([H])c(c([H])c1OC([H])([H])[H])C(=S)N1C([H])([H])C([H])([H])OC([H])([H])C1([H])[H]	VANITIOLIDE	C	C	C	C	C	X
	CHEMBL2028393	[H]OC(=O)C(\[H])=C(/Br)C(=O)c1c([H])c([H])c(OC([H])([H])[H])c([H])c1[H]		C	C	C	B	C	III
	CHEMBL253363	[H]O[C@]1([H])C([H])([H])C2=C([H])C([H])([H])[C@@]3([H])[C@]4([H])C([H])([H])C([H])([H])[C@]([H])(C(=O)C([H])([H])[H])[C@@]4(C([H])([H])[H])C([H])([H])C([H])([H])[C@]3([H])[C@@]2(C([H])([H])[H])C([H])([H])C1([H])[H]	PREGNENOLONE	C	C	C	C	C	VIII
	CHEMBL1413176	[H]N(C(=O)c1c([H])nc([H])c([H])c1[H])c1c(n(n(-c2c([H])c([H])c([H])c([H])c2[H])c1=O)C([H])([H])[H])C([H])([H])[H]	NIFENAZONE	C	C	B	C	C	IV
	CHEMBL1416993	[H]O[C@@]1([H])C([H])([H])N(C(=O)c2c([H])n(c3c([H])c([H])c([H])c([H])c23)C([H])([H])[H])[C@]([H])(C(=O)N([H])[C@]([H])(C(=O)N(C([H])([H])[H])C([H])([H])c2c([H])c([H])c([H])c([H])c2[H])C([H])([H])c2c([H])c([H])c3c([H])c([H])c([H])c([H])c3c2[H])C1([H])[H]		C	C	A	C	C	X
	CHEMBL10878	[H]N(C(=O)C([H])([H])[H])C([H])([H])C([H])([H])c1c([H])c([H])c([H])c2c([H])c([H])c(OC([H])([H])[H])c([H])c12	AGOMELATINE	B	C	C	C	C	III
	CHEMBL96	[H]OC(=O)C([H])([H])C([H])([H])C([H])([H])N([H])[H]	GAMMA-AMINOBUTYRIC ACID	C	C	C	C	C	VIII
	CHEMBL102714	[H]N1C(=O)C(=C(C1=O)c1c([H])c([H])c(Cl)c([H])c1Cl)c1c([H])n(c2c([H])c([H])c([H])c([H])c12)C([H])([H])[H]	SB-216763	C	C	B	A	C	II
	CHEMBL101	[H]c1c([H])c([H])c(c([H])c1[H])N1N(C(=O)C([H])(C1=O)C([H])([H])C([H])([H])C([H])([H])C([H])([H])[H])c1c([H])c([H])c([H])c([H])c1[H]	PHENYLBUTAZONE	C	C	C	C	C	VIII
	CHEMBL111654	[H]Sc1nc2c([H])c([H])c([H])c([H])c2s1	2-MERCAPTOBENZOTHIAZOLE	C	C	C	C	C	VIII
	CHEMBL1157	[H]OC(=O)C([H])([H])C([H])([H])C([H])([H])C([H])([H])C(=O)O[H]	ADIPIC ACID	C	C	B	C	C	VIII
	CHEMBL1516068	[H]c1c([H])c([H])c(c([H])c1[H])[C@]([H])(OC([H])([H])C([H])([H])N1C([H])([H])C([H])([H])C([H])([H])C([H])([H])C1([H])[H])c1c([H])c([H])c(Cl)c([H])c1[H]		C	C	C	A	C	III
	CHEMBL1526649	[H]ON([H])C(=O)C([H])([H])C([H])([H])C([H])([H])Oc1c([H])c([H])c(Cl)c([H])c1C([H])([H])[H]		C	C	C	C	C	II
	CHEMBL1534501	[H]N1C(=NC([H])([H])C1([H])[H])[C@]1([H])c2c([H])c([H])c([H])c([H])c2C([H])([H])C([H])([H])C1([H])[H]		C	C	C	C	C	II
	CHEMBL1555354	[H]OC([H])([H])c1sc(c([H])c1[H])-c1oc(c([H])c1[H])-c1sc(c([H])c1[H])C([H])([H])O[H]		C	C	C	C	C	IX
	CHEMBL553204	[H]Oc1c([H])c(O[C@]2([H])O[C@]([H])(C([H])([H])O[H])[C@@]([H])(O[H])[C@]([H])(O[H])[C@@]2([H])O[H])c(c2oc(-c3c([H])c([H])c(OC([H])([H])[H])c([H])c3[H])c(O[C@]3([H])O[C@@]([H])(C([H])([H])[H])[C@]([H])(O[H])[C@@]([H])(O[H])[C@@]3([H])O[H])c(=O)c12)C([H])([H])C([H])=C(C([H])([H])[H])C([H])([H])[H]	ICARIIN	C	C	C	C	C	II
	CHEMBL1747	[H]OC([H])([H])[C@@]1([H])O[C@]([H])(O[C@]2([H])[C@@]([H])(O[H])[C@]([H])(O[C@@]3([H])O[C@]([H])(C([H])([H])N([H])[H])[C@@]([H])(O[H])C([H])([H])[C@@]3([H])N([H])[H])[C@@]([H])(N([H])[H])C([H])([H])[C@@]2([H])N([H])[H])[C@]([H])(O[H])[C@@]([H])(N([H])[H])[C@]1([H])O[H]	TOBRAMYCIN	C	B	B	B	B	VIII
	CHEMBL571546	[H]N(C(=O)C([H])([H])c1nc([H])c(c([H])c1[H])-c1c([H])c([H])c(OC([H])([H])C([H])([H])N2C([H])([H])C([H])([H])OC([H])([H])C2([H])[H])c([H])c1[H])C([H])([H])c1c([H])c([H])c([H])c([H])c1[H]	KX2-391	A	A	C	C	C	II
	CHEMBL136356	[H]C([H])=C1C(=O)O[C@]2([H])C([H])([H])[C@@]3(C(=C([H])[C@]12[H])[C@@]([H])(C([H])([H])[H])C([H])([H])C([H])([H])C3([H])[H])C([H])([H])[H]	HELENINE	C	B	C	C	C	VIII
	CHEMBL1224	[H]OC(=O)C(\[H])=C(/[H])c1nc(c([H])c([H])c1[H])C(=C(/[H])C([H])([H])N1C([H])([H])C([H])([H])C([H])([H])C1([H])[H])\c1c([H])c([H])c(c([H])c1[H])C([H])([H])[H]	ACRIVASTINE	C	C	A	C	C	I
	CHEMBL140220	[H]c1c(n([H])c2c([H])c([H])c(OC([H])([H])[H])c([H])c12)C(=O)c1c([H])c([H])c([H])c([H])c1[H]		C	A	C	C	C	V
	CHEMBL1204354	[H]N=C(N([H])[H])N([H])C([H])([H])C([H])([H])N([H])S(=O)(=O)c1c([H])c([H])c([H])c2c([H])nc([H])c([H])c12		C	C	C	C	C	VIII
	CHEMBL1628662	[H]c1sc(nc1-c1c(c([H])c(c([H])c1C([H])(C([H])([H])[H])C([H])([H])[H])C([H])(C([H])([H])[H])C([H])([H])[H])C([H])(C([H])([H])[H])C([H])([H])[H])N(C([H])([H])c1c([H])nc([H])c([H])c1[H])C([H])([H])C([H])([H])N(C([H])([H])[H])C([H])([H])[H]	FOROPAFANT	C	A	A	A	A	X
	CHEMBL356359	[H]N(C(=O)c1c2OC([H])([H])C([H])([H])C([H])([H])n2c2c([H])c([H])c([H])c([H])c12)C([H])([H])C1([H])C([H])([H])C([H])([H])N(C([H])([H])C([H])([H])C([H])([H])C([H])([H])[H])C([H])([H])C1([H])[H]	PIBOSEROD	C	C	B	C	C	VII
	CHEMBL3181841	[H]c1nc2c(n1[H])C([H])([H])C([H])([H])[C@@]([H])(C(=O)c1c([H])n(c3c([H])c([H])c([H])c([H])c13)C([H])([H])[H])C2([H])[H]	RAMOSETRON HYDROCHLORIDE	C	A	C	A	A	IV
	CHEMBL151059	[H]N([H])[C@]([H])(C(=O)N1c2c([H])c([H])c([H])c([H])c2C([H])([H])[C@@]1([H])C(=O)N([H])C([H])([H])C([H])([H])C([H])([H])C([H])([H])[H])C([H])([H])C([H])([H])[H]		C	C	C	C	C	V
	CHEMBL152632	[H]N1C(=O)N(c2nc([H])c(s2)[N+]([O-])=O)C([H])([H])C1([H])[H]	NIRIDAZOLE	C	C	C	C	C	VIII
	CHEMBL158897	[H]N(C(=O)ON=C1C([H])([H])C([H])([H])C([H])([H])C([H])([H])C1([H])[H])C([H])([H])C([H])([H])C([H])([H])C([H])([H])C([H])([H])C([H])([H])N([H])C(=O)ON=C1C([H])([H])C([H])([H])C([H])([H])C([H])([H])C1([H])[H]		C	C	B	C	C	VII
	CHEMBL351231	[H]c1c(oc2c([H])c([H])c(c([H])c12)-c1c([H])c([H])c(C#N)c([H])c1[H])C([H])([H])C([H])([H])N1C([H])([H])C([H])([H])C([H])([H])[C@@]1([H])C([H])([H])[H]		C	C	A	C	C	I
	CHEMBL1730601	[H]Oc1nc([H])c(Cl)c(O[H])c1[H]	GIMERACIL	C	C	C	C	C	VIII
	CHEMBL1732375	[H]N(C(=O)c1c([H])c(Cl)c([H])c(Cl)c1[H])C([H])([H])[C@@]1([H])[C@]2([H])C([H])([H])N(C([H])([H])C([H])([H])C(C([H])([H])[H])(C([H])([H])[H])C([H])([H])[H])C([H])([H])[C@]12[H]		C	C	C	C	C	II
	CHEMBL361812	[H]OC(=O)C([H])([H])C([H])([H])n1c2c(c3c([H])c([H])c([H])c([H])c13)C([H])([H])[C@]([H])(N([H])S(=O)(=O)c1c([H])c([H])c(F)c([H])c1[H])C([H])([H])C2([H])[H]	RAMATROBAN	C	C	A	C	C	V
	CHEMBL362051	[H]c1c([H])c([H])c(N2C([H])([H])C([H])([H])N(C([H])([H])C([H])([H])N3C(=O)c4c([H])c([H])c([H])c([H])c4C(C3=O)(C([H])([H])[H])C([H])([H])[H])C([H])([H])C2([H])[H])c(OC([H])([H])[H])c1[H]		B	C	C	A	C	X
	CHEMBL360648	[H]N(C(=O)N1C([H])([H])C([H])([H])C([H])([H])[C@@]1([H])C(=S)N1C([H])([H])C([H])([H])N(C([H])([H])[H])C([H])([H])C([H])([H])C1([H])[H])C([H])([H])c1c([H])c([H])c(c([H])c1C([H])([H])[H])C(=O)N1c2c([H])c([H])c([H])c([H])c2N([H])c2c(c([H])nn2C([H])([H])[H])C1([H])[H]		C	C	A	C	C	IX
	CHEMBL3188205	[H]OC([H])([H])[C@@]1([H])O[C@@]([H])(O[C@]2([H])[C@@]([H])(O[H])[C@]([H])(N([H])[H])C([H])([H])[C@]([H])(N([H])[H])[C@@]2([H])O[C@@]2([H])O[C@]([H])(C([H])([H])N([H])[H])[C@@]([H])(O[H])[C@]([H])(O[H])[C@@]2([H])N([H])[H])[C@]([H])(O[H])[C@]1([H])O[C@@]1([H])O[C@@]([H])(C([H])([H])N([H])[H])[C@@]([H])(O[H])[C@]([H])(O[H])[C@@]1([H])N([H])[H]		C	B	C	B	B	VIII
	CHEMBL15770	[H]OC(=O)C([H])([H])C1=C(\C(=C(/[H])c2c([H])c([H])c(c([H])c2[H])S(=O)C([H])([H])[H])c2c([H])c([H])c(F)c([H])c12)C([H])([H])[H]	SULINDAC	C	B	B	B	B	V
	CHEMBL1201102	[H]c1c([H])c([H])c2N(c3c([H])c(c([H])c([H])c3Sc2c1[H])C(F)(F)F)C([H])([H])C([H])([H])C([H])([H])N(C([H])([H])[H])C([H])([H])[H]	TRIFLUPROMAZINE HYDROCHLORIDE	B	B	B	B	B	IX
	CHEMBL115	[H]O[C@]([H])(C([H])([H])N1C([H])([H])C([H])([H])N(C([H])([H])c2c([H])nc([H])c([H])c2[H])C([H])([H])[C@@]1([H])C(=O)N([H])C(C([H])([H])[H])(C([H])([H])[H])C([H])([H])[H])C([H])([H])[C@]([H])(C(=O)N([H])[C@@]1([H])c2c([H])c([H])c([H])c([H])c2C([H])([H])[C@@]1([H])O[H])C([H])([H])c1c([H])c([H])c([H])c([H])c1[H]	INDINAVIR	C	C	A	B	C	II
	CHEMBL603	[H]N(C(=O)OC1([H])C([H])([H])C([H])([H])C([H])([H])C1([H])[H])c1c([H])c([H])c2n(c([H])c(c2c1[H])C([H])([H])c1c([H])c([H])c(c([H])c1OC([H])([H])[H])C(=O)N([H])S(=O)(=O)c1c([H])c([H])c([H])c([H])c1C([H])([H])[H])C([H])([H])[H]	ZAFIRLUKAST	C	A	C	C	C	V
	CHEMBL1237135	[H]N(C([H])([H])[H])C([H])([H])C([H])([H])C([H])([H])C12c3c([H])c([H])c([H])c([H])c3C([H])(c3c([H])c([H])c([H])c([H])c13)C([H])([H])C2([H])[H]	MAPROTILINE HYDROCHLORIDE	C	C	C	A	C	II
	CHEMBL744	[H]N([H])c1nc2c([H])c([H])c(OC(F)(F)F)c([H])c2s1	RILUZOLE	C	C	C	A	C	VIII
	CHEMBL29711	[H]OC([H])([H])[C@@]1(O[H])C([H])([H])C([H])([H])[C@]23C([H])([H])[C@@]1([H])C([H])([H])[C@]2([H])C([H])([H])C([H])([H])[C@@]1([H])[C@](C([H])([H])[H])(C([H])([H])O[H])[C@]([H])(O[H])C([H])([H])C([H])([H])[C@]31C([H])([H])[H]	APHIDICOLIN	C	C	C	C	C	VIII
	CHEMBL1689	[H]N1C(=NC([H])([H])C1([H])[H])C([H])([H])c1c([H])c([H])c([H])c([H])c1[H]	TOLAZOLINE HYDROCHLORIDE	C	C	C	C	C	IX
	CHEMBL772	[H]c1c([H])c2c3c(n([H])c2c([H])c1OC([H])([H])[H])[C@]1([H])N(C([H])([H])C3([H])[H])C([H])([H])[C@@]2([H])C([H])([H])[C@@]([H])(OC(=O)c3c([H])c(OC([H])([H])[H])c(OC([H])([H])[H])c(OC([H])([H])[H])c3[H])[C@]([H])(OC([H])([H])[H])[C@@]([H])(C(=O)OC([H])([H])[H])[C@@]2([H])C1([H])[H]	RESERPINE	A	A	A	A	A	X
	CHEMBL154	[H]OC(=O)[C@]([H])(c1c([H])c([H])c2c([H])c(OC([H])([H])[H])c([H])c([H])c2c1[H])C([H])([H])[H]	NAPROXEN	C	C	C	B	C	III
	CHEMBL1699	[H]N([H])C12C([H])([H])C3([H])C([H])([H])C(C([H])([H])[H])(C1([H])[H])C([H])([H])C(C([H])([H])[H])(C3([H])[H])C2([H])[H]	MEMANTINE HYDROCHLORIDE	C	C	C	C	C	VIII
	CHEMBL543557	[H]OC(=O)C1([H])C([H])([H])N(C([H])([H])C([H])([H])C([H])=C(c2c([H])c([H])c([H])c([H])c2[H])c2c([H])c([H])c([H])c([H])c2[H])C([H])([H])C([H])([H])C1([H])[H]		C	B	C	C	C	III
	CHEMBL1256674	[H]N(C1=NC([H])([H])C([H])([H])O1)C([H])(C1([H])C([H])([H])C1([H])[H])C1([H])C([H])([H])C1([H])[H]	RILMENIDINE HEMIFUMARATE	B	C	C	C	C	VIII
	CHEMBL2103822	[H]N(C(=O)C([H])([H])C([H])([H])[H])C([H])([H])[C@]1([H])C([H])([H])[C@@]1([H])c1c([H])c([H])c([H])c2OC([H])([H])C([H])([H])c12	TASIMELTEON	C	A	C	C	C	II
	CHEMBL2104931	[H]c1c([H])c(SC(F)(F)F)c([H])c([H])c1Oc1c([H])c([H])c(c([H])c1C([H])([H])[H])-n1c(=O)n([H])c(=O)n(c1=O)C([H])([H])[H]	TOLTRAZURIL	C	C	A	A	A	IX
	CHEMBL2105059	[H]N(c1c([H])c([H])c([H])c(c1[H])C(F)(F)F)c1nc([H])c([H])c([H])c1C(=O)OC([H])([H])C([H])([H])N1C([H])([H])C([H])([H])OC([H])([H])C1([H])[H]	MORNIFLUMATE	A	C	C	A	C	I
	CHEMBL2105395	[H]OC([H])([H])C([H])([H])Oc1c([H])c([H])c(c([H])c1[H])C(=C(/c1c([H])c([H])c([H])c([H])c1[H])C([H])([H])C([H])([H])Cl)\c1c([H])c([H])c([H])c([H])c1[H]	OSPEMIFENE	A	A	A	C	A	I
	CHEMBL2110706	[H]c1c([H])c([H])c(c([H])c1[H])N1C([H])([H])C([H])([H])N(C([H])([H])C([H])([H])C([H])([H])n2c(=O)n([H])c3c([H])c([H])c([H])c([H])c3c2=O)C([H])([H])C1([H])[H]	PELANSERIN	C	A	C	C	C	I
	CHEMBL2140173	[H]N(C(=O)C([H])([H])N1C([H])([H])[C@@]([H])(O[C@]([H])(C([H])([H])[H])C1([H])[H])C([H])([H])[H])c1c([H])c([H])c2Sc3c(c([H])c([H])c([H])c3C([H])([H])c2c1[H])-c1oc(c([H])c(=O)c1[H])N1C([H])([H])C([H])([H])OC([H])([H])C1([H])[H]		C	A	A	C	A	II
	CHEMBL2141887	[H]N(C(=O)C([H])(C([H])([H])[H])C([H])([H])[H])c1nc([H])c(s1)-c1c([H])c(nn1-c1c(Cl)c([H])c([H])c([H])c1Cl)C([H])(F)F		C	A	A	A	A	IX
	CHEMBL2146753	[H]c1c([H])c2nc(n([H])c2c([H])c1[N+]([O-])=O)C([H])([H])OC([H])([H])c1nc2c([H])c([H])c(c([H])c2n1[H])[N+]([O-])=O		C	C	C	C	C	IV
	CHEMBL2346976	[H]c1c([H])c(c([H])c([H])c1OC([H])([H])C([H])([H])N1C([H])([H])C([H])([H])N(C(=O)C([H])([H])[H])C([H])([H])C1([H])[H])C1([H])C([H])([H])C([H])([H])N(C2=Nn3c(nnc3C(F)(F)F)C([H])([H])C2([H])[H])C([H])([H])C1([H])[H]	AZD3514	A	C	A	A	A	II
	CHEMBL2374961	[H]O[C@]1([H])C(=C([H])C([H])([H])[C@]([H])(C1([H])[H])C(O[H])(C([H])([H])[H])C([H])([H])[H])C([H])([H])[H]		C	C	C	C	C	VIII
	CHEMBL2425825	[H]OC(=O)C([H])([H])Oc1c([H])c([H])c(\C([H])=C2/SC(=O)N([H])C2=O)c([H])c1[H]		C	B	C	C	C	VII
	CHEMBL3137322	[H]O[C@@]([H])([C@@]([H])(O[H])[C@]1([H])OC1([H])[H])[C@@]1([H])OC1([H])[H]	DIANHYDROGALACTITOL	C	C	B	B	B	VIII
	CHEMBL3182437	[H]N(c1nc(nc([H])c1C([H])([H])[H])-c1c([H])c([H])c([H])c([H])c1C([H])(C([H])([H])[H])C([H])([H])[H])C([H])([H])c1c([H])c([H])c(c([H])c1[H])-n1nnc([H])c1[H]		B	A	A	A	A	IV
	CHEMBL3186117	[H]O[C@]([H])(C([H])([H])OC(=O)C([H])([H])C([H])([H])C([H])([H])C([H])([H])C([H])([H])C([H])([H])C([H])([H])C([H])([H])C([H])([H])C([H])([H])C([H])([H])C([H])([H])C([H])([H])C([H])([H])C([H])([H])C([H])([H])C([H])([H])[H])[C@@]1([H])OC([H])([H])[C@]([H])(O[H])[C@@]1([H])O[H]	SORBITAN MONOSTEARATE	C	B	C	C	C	VIII
	CHEMBL3286580	[H]N(C([H])([H])c1c([H])c([H])c([H])c(OC([H])([H])C(F)(F)C([H])(F)F)c1[H])C([H])([H])C([H])([H])c1c([H])n([H])c2c([H])c(F)c([H])c([H])c12	IDALOPIRDINE	C	C	A	A	A	II
	CHEMBL3286797	[H]OC(=O)C1(C([H])([H])Oc2c([H])c([H])c3c([H])c(OC([H])([H])[H])c([H])c([H])c3c2[H])C([H])([H])N(C(=O)c2c([H])c([H])c(F)c([H])c2[H])C1([H])[H]	PF-04418948	C	B	A	C	B	VI
	CHEMBL3287735	[H]N(C(=O)c1c([H])c(c([H])c2n(c([H])c(c12)C([H])([H])[H])[C@@]([H])(C([H])([H])[H])C([H])([H])C([H])([H])[H])-c1c([H])nc(c([H])c1[H])N1C([H])([H])C([H])([H])N([H])C([H])([H])C1([H])[H])C([H])([H])c1c(c([H])c(n([H])c1=O)C([H])([H])[H])C([H])([H])[H]		C	C	A	C	C	VI
	CHEMBL1172243	[H]OC1=C(C(=O)C(\[H])=C(/[H])c2c([H])c([H])c(O[H])c([H])c2[H])C(=O)C(=C(O[H])C1(O[H])[C@]1([H])O[C@]([H])(C([H])([H])O[H])[C@@]([H])(O[H])[C@]([H])(O[H])[C@@]1([H])O[H])[C@]1([H])O[C@]([H])(C([H])([H])O[H])[C@@]([H])(O[H])[C@]([H])(O[H])[C@@]1([H])O[H]	HYDROXYSAFFLOR YELLOW A	C	C	C	C	C	V
	CHEMBL1451179	[H]OC([H])([H])C([H])(C([H])([H])C([H])([H])[H])C([H])(O[H])C([H])([H])C([H])([H])C([H])([H])[H]	ETHOHEXADIOL	C	C	C	C	C	VIII
	CHEMBL64239	[H]N([H])c1nc([H])nc2n(c([H])nc12)C1([H])OC([H])([H])C([H])([H])C1([H])[H]		B	B	C	B	B	IV
	CHEMBL3039124	[H]OC([H])([H])[C@@]1([H])O[C@@]([H])(O[C@]2([H])[C@]([H])(O[C@@]([H])(O[C@@]3([H])[C@@]([H])(O[H])C([H])([H])[C@]([H])(O[C@@]4([H])[C@@]([H])(O[H])C([H])([H])[C@]([H])(O[C@@]5([H])C([H])([H])C([H])([H])[C@@]6(C([H])([H])[H])C([H])(C([H])([H])C([H])([H])C7([H])C6([H])C([H])([H])[C@@]([H])(O[H])[C@]6(C([H])([H])[H])[C@@]([H])(C8=C([H])C(=O)OC8([H])[H])C([H])([H])C([H])([H])[C@]76O[H])C5([H])[H])O[…		A	B	B	B	B	VIII
	CHEMBL1200809	[H]c1c([H])c([H])c2c(c1[H])c(nn(c2=O)C1([H])C([H])([H])C([H])([H])N(C([H])([H])[H])C([H])([H])C([H])([H])C1([H])[H])C([H])([H])c1c([H])c([H])c(Cl)c([H])c1[H]	AZELASTINE HYDROCHLORIDE	C	C	A	C	C	V
	CHEMBL1491962	[H]N(C(=O)C([H])([H])Sc1nnc(c([H])c1[H])-c1c([H])c([H])c([H])c([H])c1[H])c1nc(c([H])s1)C([H])([H])[H]		C	C	C	C	C	IX
	CHEMBL371064	[H]N(C(=O)C1(N([H])C(=O)c2c([H])c([H])c(c([H])c2[H])N2C([H])([H])C([H])([H])N(C([H])([H])C([H])([H])C([H])([H])[H])C([H])([H])C2([H])[H])C([H])([H])C([H])([H])C([H])([H])C([H])([H])C1([H])[H])C([H])([H])C#N	BALICATIB	C	C	C	C	C	I
	CHEMBL1230222	[H]Oc1c([H])c([H])c(Cl)c(c1[H])C([H])([H])[H]	CHLOROCRESOL	C	B	B	B	B	III
	CHEMBL223360	[H]N([H])c1nn([H])c2c([H])c([H])c([H])c(-c3c([H])c([H])c(N([H])C(=O)N([H])c4c([H])c(c([H])c([H])c4F)C([H])([H])[H])c([H])c3[H])c12	LINIFANIB	C	C	A	B	C	I
	CHEMBL4303521	[H]OC(=O)[C@@]([H])(N([H])C(=O)C([H])([H])C([H])([H])N([H])C(=O)C([H])([H])[H])C([H])([H])c1nc([H])n([H])c1[H]		B	C	C	C	C	V
	CHEMBL468984	[H]N(c1nc(c([H])s1)-c1c(nc2nc([H])c([H])c([H])n12)C([H])([H])[H])c1c(Br)c([H])c(OC([H])([H])[H])c([H])c1Br		A	A	A	A	A	IV
	CHEMBL4297514	[H]N([H])C1=NC(=N[C@@]([H])(N1[H])C([H])([H])[H])N(C([H])([H])[H])C([H])([H])[H]	IMEGLIMIN	C	C	C	C	C	VIII
	CHEMBL4303348	[H]OC(=O)[C@@]([H])(N([H])[H])C([H])([H])C([H])([H])C(=O)N([H])[C@]([H])(C(=O)N([H])C([H])([H])C(=O)OC([H])(C([H])([H])[H])C([H])([H])[H])C([H])([H])S[H]		C	C	C	C	C	VIII
	CHEMBL4303623	[H]c1nc(SC([H])([H])C([H])([H])Oc2c([H])c([H])c(c([H])c2Br)C([H])([H])[H])nc([H])c1[H]		C	C	C	A	C	II
	CHEMBL4303459	[H]OC(=O)c1c([H])c(c([H])c([H])c1N([H])[H])C(=O)c1c(c(OC([H])([H])[H])c2c([H])c([H])c([H])c([H])n12)C([H])([H])[H]		C	A	C	B	A	V
	CHEMBL4303268	[H]O[C@]1([H])C([H])([H])C(=O)O[C@@]([H])(C(=C(/[H])c2nc(sc2[H])C([H])([H])[H])\C([H])([H])[H])C([H])([H])[C@]2([H])O[C@]2(C([H])([H])[H])C([H])([H])C([H])([H])C([H])([H])[C@]([H])(C([H])([H])[H])[C@]([H])(O[H])[C@]([H])(C(=O)C1(C([H])([H])[H])C([H])([H])[H])C([H])([H])[H]		A	C	C	C	C	VIII
	CHEMBL4303656	[H]N([H])[C@@]([H])(C(=O)N([H])[C@]([H])(C(=O)OC([H])([H])[H])C([H])([H])C([H])(C([H])([H])[H])C([H])([H])[H])C([H])([H])C([H])(C([H])([H])[H])C([H])([H])[H]		C	C	C	C	C	VIII
	CHEMBL4303303	[H]N(c1nc([H])nc2c([H])c([H])c(c([H])c12)-c1oc(c([H])c1[H])C([H])([H])N([H])C([H])([H])C([H])([H])S(=O)(=O)C([H])([H])[H])c1c([H])c([H])c(Oc2c([H])c([H])n3nc([H])nc3c2[H])c(c1[H])C([H])([H])[H]		C	A	A	A	A	IV
	CHEMBL177837	[H]OC(=O)C(=O)C([H])([H])Br	BROMOPYRUVATE	C	C	C	C	C	VIII
	CHEMBL4303544	[H]N1C([H])([H])c2c([H])c([H])c([H])c([H])c2C([H])(c2c([H])c([H])c([H])c([H])c2[H])C1([H])[H]		C	C	C	A	C	X
	CHEMBL135	[H]Oc1c([H])c([H])c2c(c1[H])C([H])([H])C([H])([H])[C@@]1([H])[C@]3([H])C([H])([H])C([H])([H])[C@]([H])(O[H])[C@@]3(C([H])([H])[H])C([H])([H])C([H])([H])[C@]21[H]	ESTRADIOL	C	C	C	C	C	II
	CHEMBL686	[H]OC(=O)c1c([H])c([H])c([H])c([H])c1N([H])c1c([H])c([H])c([H])c(c1C([H])([H])[H])C([H])([H])[H]	MEFENAMIC ACID	C	C	C	C	C	III
	CHEMBL1255654	[H]N(c1c([H])c([H])c(c([H])c1[H])C(=O)OC([H])([H])C([H])([H])N(C([H])([H])[H])C([H])([H])[H])C([H])([H])C([H])([H])C([H])([H])C([H])([H])[H]	TETRACAINE HYDROCHLORIDE	C	C	C	C	C	X
	CHEMBL704	[H]OC(=O)c1c([H])c(N([H])[H])c([H])c([H])c1O[H]	MESALAMINE	C	B	C	B	B	III
	CHEMBL473136	[H]Oc1c([H])c([H])c2c3c1O[C@@]1([H])[C@]([H])(N([H])C(=O)C(\[H])=C(/[H])C(=O)OC([H])([H])[H])C([H])([H])C([H])([H])[C@@]4(O[H])[C@]([H])(N(C([H])([H])C5([H])C([H])([H])C5([H])[H])C([H])([H])C([H])([H])[C@]314)C2([H])[H]		C	C	C	C	C	II
	CHEMBL1201728	[H]Oc1c([H])c([H])c(c([H])c1[H])C([H])(C([H])([H])N(C([H])([H])[H])C([H])([H])[H])C1(O[H])C([H])([H])C([H])([H])C([H])([H])C([H])([H])C1([H])[H]	DESVENLAFAXINE SUCCINATE	C	C	C	C	C	III
	CHEMBL1140	[H]N([H])C(=O)c1c([H])nc([H])c([H])c1[H]	NIACINAMIDE	C	C	B	B	B	I
	CHEMBL493636	[H]N(C(=O)C([H])([H])[H])c1c([H])c([H])c(c([H])c1[H])S(=O)(=O)N([H])c1c([H])c([H])c(c([H])c1[H])[N+]([O-])=O	SULFANITRAN	C	C	C	C	C	VIII
	CHEMBL108821	[H]OC(=O)c1c([H])n(c2c(Cl)c(N3C([H])([H])[C@@]([H])(N([H])[H])C4(C([H])([H])C4([H])[H])C3([H])[H])c(F)c([H])c2c1=O)[C@]1([H])C([H])([H])[C@]1([H])F	SITAFLOXACIN	C	C	B	C	C	VI
	CHEMBL415324	[H]OC(=O)c1c([H])c([H])c([H])c([H])c1N([H])C(=O)C(\[H])=C(/[H])c1c([H])c([H])c(OC([H])([H])[H])c(OC([H])([H])[H])c1[H]	TRANILAST	C	B	C	C	C	III
	CHEMBL1152	[H]O[C@@]1([H])C([H])([H])[C@@]2(C([H])([H])[H])[C@@]([H])(C([H])([H])C([H])([H])[C@]2(O[H])C(=O)C([H])([H])OC(=O)C([H])([H])[H])[C@]2([H])C([H])([H])C([H])([H])C3=C([H])C(=O)C([H])=C([H])[C@]3(C([H])([H])[H])[C@@]12[H]	PREDNISOLONE ACETATE	A	C	C	C	C	VIII
	CHEMBL498485	[H]Oc1c([H])c(O[H])c2c(oc(c(O[H])c2=O)-c2c([H])c([H])c(OC([H])([H])[H])c([H])c2[H])c1C([H])([H])C([H])=C(C([H])([H])[H])C([H])([H])[H]	ICARITIN	C	C	C	C	C	I
	CHEMBL572881	[H]N(C(=O)c1c([H])c([H])c([H])nc1N([H])C([H])([H])c1c([H])c([H])nc([H])c1[H])c1c([H])c([H])c2c(N([H])C([H])([H])C2(C([H])([H])[H])C([H])([H])[H])c1[H]	MOTESANIB	C	A	A	A	A	X
	CHEMBL1289	[H]c1c(Cl)c(Cl)c([H])c(OC([H])([H])C#CI)c1Cl	HALOPROGIN	C	C	C	B	C	V
	CHEMBL158507	[H]c1c([H])c([H])c(c([H])c1[H])-c1nc2c(n1[H])n(c(=O)n(c2=O)C([H])([H])C([H])([H])C([H])([H])[H])C([H])([H])C([H])([H])C([H])([H])[H]		C	A	C	C	C	IV
	CHEMBL160723	[H]N(N1C([H])([H])C([H])([H])C([H])([H])C([H])([H])C1([H])[H])C(=O)c1nn(c(c1C([H])([H])[H])-c1c([H])c([H])c(OC([H])([H])[H])c([H])c1[H])-c1c([H])c([H])c(Cl)c([H])c1Cl		C	C	A	C	C	IV
	CHEMBL160919	[H]N1C([H])([H])C([H])([H])c2c([H])c(OC([H])([H])[H])c(OC([H])([H])[H])c([H])c2C1([H])C([H])([H])c1c([H])c([H])c(OC([H])([H])[H])c(OC([H])([H])[H])c1[H]	TETRAHYDROPAPAVERINE	C	C	A	A	A	V
	CHEMBL159096	[H]c1c([H])c([H])c(-c2c([H])c([H])c(c([H])c2[H])C([H])([H])N2C(=O)C([H])([H])C([H])([H])c3c2c([H])c(nc3C([H])([H])C([H])([H])[H])C([H])([H])C([H])([H])[H])c(c1[H])-c1nnnn1[H]		C	A	A	A	A	X
	CHEMBL353759	[H]N([H])c1nc(nc([H])c1C1([H])C([H])([H])C1([H])[H])-c1nn(c2nc([H])c([H])c([H])c12)C([H])([H])c1c([H])c([H])c([H])c([H])c1F		C	A	A	A	A	VI
	CHEMBL366563	[H]OC(=O)C([H])(N([H])[H])C([H])([H])SSC([H])([H])C([H])(N([H])[H])C(=O)O[H]		B	C	C	C	C	VIII
	CHEMBL173562	[H]Oc1c([H])c([H])c([H])c([H])c1C(=O)OC([H])([H])C([H])([H])O[H]		C	C	C	C	C	III
	CHEMBL178240	[H]OC([H])([H])C1([H])OC([H])(n2c([H])c(c(=O)n([H])c2=O)C([H])([H])[H])C([H])([H])C1([H])N=[N+]=[N-]		C	C	C	C	C	I
	CHEMBL179900	[H]OC(=O)C([H])([H])N1C(=NC([H])([H])C1([H])[H])N([H])[H]	CYCLOCREATINE	C	B	B	C	B	VIII
	CHEMBL365141	[H]C1=C2C([H])([H])[C@@]([H])(OC([H])([H])C([H])([H])N(C([H])([H])C([H])([H])[H])C([H])([H])C([H])([H])[H])C([H])([H])C([H])([H])[C@]2(C([H])([H])[H])[C@@]2([H])C([H])([H])C([H])([H])[C@@]3(C(=O)C([H])([H])C([H])([H])[C@@]3([H])[C@]2([H])C1([H])[H])C([H])([H])[H]		A	B	C	C	C	VIII
	CHEMBL361497	[H]OC(=O)C([H])([H])C([H])([H])C(=O)O[C@]1([H])O[C@]2([H])O[C@@]3(OO[C@]22[C@@]([H])(C([H])([H])C([H])([H])[C@@]([H])(C([H])([H])[H])[C@]2([H])C([H])([H])C3([H])[H])[C@@]1([H])C([H])([H])[H])C([H])([H])[H]	ARTESUNATE	C	C	C	C	C	VI
	CHEMBL365617	[H]Oc1c([H])c(O[H])c(c([H])c1Cl)-c1n([H])nc(C(=O)N([H])C([H])([H])C([H])([H])[H])c1-c1c([H])c([H])c(OC([H])([H])[H])c([H])c1[H]		C	C	C	C	C	II
	CHEMBL1550905	[H]\C(=C(\C#N)S(=O)(=O)c1c([H])c([H])c(F)c([H])c1[H])c1c([H])c([H])c([H])n1S(=O)(=O)c1c([H])c([H])c([H])c(c1[H])[N+]([O-])=O		C	C	C	C	C	IX
	CHEMBL1557167	[H]N(C([H])([H])[H])C([H])([H])C([H])([H])C([H])=C1c2c([H])c([H])c([H])c([H])c2C([H])=C([H])c2c([H])c([H])c([H])c([H])c12		B	A	C	A	A	III
	CHEMBL1615585	[H]OC(=O)C1=C(C([H])([H])OC(=O)C([H])([H])[H])C([H])([H])S[C@@]2([H])N1C(=O)[C@@]2([H])N([H])[H]		C	C	C	B	C	VI
	CHEMBL1354284	[H]OC(=O)C([H])([H])c1c([H])c([H])c(OC([H])([H])C([H])([H])N([H])C([H])([H])[C@]([H])(O[H])c2c([H])c([H])c([H])c([H])c2[H])c([H])c1[H]	TALIBEGRON HYDROCHLORIDE	C	C	C	C	C	II
	CHEMBL1324873	[H]Oc1c([H])c([H])c2c3c1O[C@@]1([H])c4n([H])c5c([H])c([H])c([H])c([H])c5c4C([H])([H])[C@@]4(O[H])C([H])(N(C([H])([H])C(=C([H])[H])C([H])([H])[H])C([H])([H])C([H])([H])[C@]314)C2([H])[H]		C	C	A	B	C	II
	CHEMBL1650818	[H]\C(=N/[C@]1([H])C(=O)N2[C@]1([H])SC(C([H])([H])[H])(C([H])([H])[H])[C@]2([H])C(=O)OC([H])([H])OC(=O)C(C([H])([H])[H])(C([H])([H])[H])C([H])([H])[H])N1C([H])([H])C([H])([H])C([H])([H])C([H])([H])C([H])([H])C1([H])[H]	AMDINOCILLIN PIVOXIL	C	C	C	C	C	VI
	CHEMBL1673046	[H]OC1([H])C([H])([H])C([H])([H])N(c2c([H])c([H])c(N([H])c3nc([H])c4N(C(=O)c5c([H])c([H])c([H])c([H])c5N(c4n3)C([H])([H])[H])C([H])([H])[H])c(OC([H])([H])C([H])([H])[H])c2[H])C([H])([H])C1([H])[H]		C	A	A	C	A	IX
	CHEMBL1742402	[H]c1c(c([H])c(c([H])c1C([H])([H])[H])C([H])([H])[H])C(=O)O[C@]1([H])C([H])([H])[C@@]2([H])N(C([H])([H])[H])[C@]([H])(C([H])([H])C2([H])[H])C1([H])[H]	TROPANSERIN	C	C	C	C	C	VII
	CHEMBL1867802	[H]N(C(=O)C([H])([H])N1C([H])([H])C([H])([H])C([H])([H])C([H])([H])C([H])([H])C1([H])[H])c1c(c([H])c([H])c([H])c1C([H])([H])[H])C([H])([H])[H]	PINCAINIDE	C	C	C	C	C	III
	CHEMBL1921985	[H]O[C@@]1(c2c([H])nc([H])n2C([H])([H])C1([H])[H])c1c([H])c([H])c2c([H])c(c([H])c([H])c2c1[H])C(=O)N([H])C([H])([H])[H]		C	C	B	C	C	IV
	CHEMBL1944698	[H]N1c2nc([H])c([H])c(n2)-c2c([H])c([H])c([H])c(OC([H])([H])C([H])([H])\C([H])=C([H])\C([H])([H])N(C([H])([H])[H])C([H])([H])c3c([H])c([H])c([H])c1c3[H])c2[H]	ZOTIRACICLIB	A	C	A	A	A	X
	CHEMBL2028850	[H]OC(=O)[C@@]([H])(N([H])C(=O)[C@@]1([H])N(C(=O)[C@]2([H])N(C(=O)[C@@]([H])(N([H])C(=O)[C@@]([H])(N([H])C(=O)C([H])([H])N([H])C(=O)[C@@]3([H])N(C(=O)[C@@]4([H])N(C(=O)[C@@]([H])(N([H])C(=O)[C@]([H])(N([H])[H])C([H])([H])C([H])([H])C([H])([H])N([H])C(=N[H])N([H])[H])C([H])([H])C([H])([H])C([H])([H])N([H])C(=N[H])N([H])[H])C([H])([H])C([H])([H])C4([H])[H])C([H])([H])[C@]([H])(O[H])C3([H])[H])C([H]…	ICATIBANT	C	C	B	C	C	V
	CHEMBL2043437	[H]N(C(=O)N([H])[C@]1([H])C([H])([H])C([H])([H])N(C([H])([H])[H])[C@@]([H])(c2nc3c([H])c([H])c([H])c([H])c3n2[H])C1([H])[H])c1c([H])c([H])c(C#N)c([H])c1[H]	GLASDEGIB	C	A	A	A	A	IV
	CHEMBL2105796	[H]ON([H])C(=O)C([H])([H])N([H])C(=O)c1c([H])c([H])c(Cl)c([H])c1[H]	BENURESTAT	C	C	C	C	C	I
	CHEMBL2107830	[H]OC([H])([H])[C@@]1([H])O[C@@]([H])(c2c([H])c([H])c(Cl)c(c2[H])C([H])([H])c2c([H])c([H])c(O[C@]3([H])C([H])([H])OC([H])([H])C3([H])[H])c([H])c2[H])[C@]([H])(O[H])[C@@]([H])(O[H])[C@]1([H])O[H]	EMPAGLIFLOZIN	C	C	C	C	C	II
	CHEMBL2111101	[H]N(C(=O)N(C([H])([H])c1c([H])c([H])c(F)c([H])c1[H])C1([H])C([H])([H])C([H])([H])N(C([H])([H])[H])C([H])([H])C1([H])[H])C([H])([H])c1c([H])c([H])c(OC([H])([H])C([H])(C([H])([H])[H])C([H])([H])[H])c([H])c1[H]	PIMAVANSERIN	C	C	C	A	C	II
	CHEMBL659	[H]O[C@@]1([H])C([H])=C([H])[C@@]23c4c(O[C@@]2([H])C1([H])[H])c(OC([H])([H])[H])c([H])c([H])c4C([H])([H])N(C([H])([H])[H])C([H])([H])C3([H])[H]	GALANTAMINE	C	C	C	C	C	V
	CHEMBL279218	[H]N([H])c1c([H])c([H])c(c([H])c1[H])C1=NN([H])C(=O)C([H])([H])c2c([H])c(OC([H])([H])[H])c(OC([H])([H])[H])c([H])c12		C	C	B	C	C	VII
	CHEMBL286721	[H]OC([H])([H])[C@]([H])(N([H])c1nc(N([H])c2c([H])c(Cl)c([H])c(N([H])[H])c2[H])c2nc([H])n(c2n1)C([H])(C([H])([H])[H])C([H])([H])[H])C([H])(C([H])([H])[H])C([H])([H])[H]	AMINOPURVALANOL	C	C	A	A	A	VI
	CHEMBL1200561	[H]N([H])c1nc(nc2c([H])c(OC([H])([H])[H])c(OC([H])([H])[H])c([H])c12)N1C([H])([H])C([H])([H])N(C(=O)C2([H])Oc3c([H])c([H])c([H])c([H])c3OC2([H])[H])C([H])([H])C1([H])[H]	DOXAZOSIN MESYLATE	B	A	A	A	A	VII
	CHEMBL141	[H]OC([H])([H])[C@]1([H])O[C@]([H])(n2c([H])c([H])c(nc2=O)N([H])[H])C([H])([H])S1	LAMIVUDINE	C	C	C	C	C	VI
	CHEMBL552659	[H]\C(=C(\[H])C([H])([H])N1C([H])([H])C([H])([H])N(C([H])([H])C1([H])[H])C([H])(c1c([H])c([H])c(F)c([H])c1[H])c1c([H])c([H])c(F)c([H])c1[H])c1c([H])c([H])c([H])c([H])c1[H]	FLUNARIZINE HYDROCHLORIDE	A	B	A	A	A	X
	CHEMBL29292	[H]OC(=O)[C@@]([H])(N([H])C(=O)[C@@]([H])(O[H])[C@]([H])(N([H])[H])C([H])([H])c1c([H])c([H])c([H])c([H])c1[H])C([H])([H])C([H])(C([H])([H])[H])C([H])([H])[H]	UBENIMEX	C	C	C	B	C	V
	CHEMBL792	[H]Oc1nc2c(O[H])nc(O[H])nc2n1[H]	URIC ACID	C	C	C	C	C	IV
	CHEMBL34412	[H]OC(=O)C([H])([H])C([H])([H])[C@]([H])(N([H])C(=O)c1c([H])c([H])c(c([H])c1[H])C([H])([H])C([H])([H])[C@@]1([H])C([H])([H])N([H])c2nc(N([H])[H])n([H])c(=O)c2C1([H])[H])C(=O)O[H]	LOMETREXOL	C	C	C	C	C	I
	CHEMBL36994	[H]c1c([H])c(c([H])c([H])c1OC([H])([H])[H])C(=O)N1C(=O)C([H])([H])C([H])([H])C1([H])[H]	ANIRACETAM	B	C	C	C	C	X
	CHEMBL288149	[H]N(C(=O)C([H])([H])[H])C([H])([H])[C@]1([H])OC(=O)N(c2c([H])c([H])c(N3C([H])([H])C([H])([H])SC([H])([H])C3([H])[H])c(F)c2[H])C1([H])[H]	SUTEZOLID	C	C	C	C	C	VI
	CHEMBL289277	[H]Oc1c([H])c(O[H])c2C(=O)c3c(O[H])c([H])c(c([H])c3C(=O)c2c1[H])C([H])([H])[H]	EMODIN	C	B	C	C	C	III
	CHEMBL288441	[H]N(c1c([H])c(OC([H])([H])[H])c(Cl)c([H])c1Cl)c1c(C#N)c([H])nc2c([H])c(OC([H])([H])C([H])([H])C([H])([H])N3C([H])([H])C([H])([H])N(C([H])([H])[H])C([H])([H])C3([H])[H])c(OC([H])([H])[H])c([H])c12	BOSUTINIB	C	A	A	A	A	II
	CHEMBL42126	[H]N(C(=O)c1c([H])c([H])c(OC([H])([H])[H])c(OC2([H])C([H])([H])C([H])([H])C([H])([H])C2([H])[H])c1[H])c1c(Cl)c([H])nc([H])c1Cl	PICLAMILAST	C	C	C	B	C	II
	CHEMBL1615025	[H]OC([H])([H])[C@]([H])(O[H])C([H])([H])n1c([H])nc2n(c(=O)c(F)c(N([H])c3c([H])c([H])c(I)c([H])c3F)c2c1=O)C([H])([H])[H]	TAK-733	C	A	C	A	A	IV
	CHEMBL1616372	[H]N([H])c1nc(N(C([H])([H])[H])C([H])([H])[H])c(Cl)nc1C(=O)N([H])c1c([H])nc([H])c([H])c1[H]		B	C	C	A	C	IV
	CHEMBL1733447	[H]OC(=O)c1c([H])c([H])c([H])nc1N([H])c1c([H])c([H])c([H])c(c1C([H])([H])[H])C(F)(F)F	FLUNIXIN	C	A	C	C	C	I
	CHEMBL1529802	[H]c1nc(nc([H])c1[H])N(C([H])([H])c1c([H])c([H])c(OC([H])([H])[H])c([H])c1[H])C([H])([H])C([H])([H])N(C([H])([H])[H])C([H])([H])[H]	THONZYLAMINE HYDROCHLORIDE	C	B	B	A	B	X
	CHEMBL129788	[H]N([H])C1=NC(N(OC([H])([H])C([H])([H])C([H])([H])Oc2c([H])c(Cl)c(Cl)c([H])c2Cl)C(=N1)N([H])[H])(C([H])([H])[H])C([H])([H])[H]		C	C	C	C	C	I
	CHEMBL451197	[H]Oc1c([H])c(O[H])c(c([H])c1O[H])C([H])([H])C([H])([H])N([H])[H]	OXIDOPAMINE HYDROCHLORIDE	C	C	C	C	C	III
	CHEMBL279597	[H]OC(=O)[C@@]([H])(N([H])[H])C([H])([H])[H]	L-ALANINE	C	C	C	C	C	VIII
	CHEMBL1256137	[H]SC([H])([H])C([H])([H])N([H])[H]	CYSTEAMINE HYDROCHLORIDE	C	C	C	C	C	VIII
	CHEMBL1914489	[H]OC(=O)C([H])([H])n1c(c(Sc2c([H])c([H])c(Cl)c([H])c2[H])c2c(N([H])C(=O)C([H])([H])[H])c([H])c([H])c([H])c12)C([H])([H])[H]	AZD1981	C	A	C	C	C	IX
	CHEMBL1922282	[H]N([H])C(=O)N([H])c1c(oc2c([H])c(OS(=O)(=O)C([H])([H])[H])c([H])c([H])c12)C(=O)c1c([H])c([H])c(Cl)c([H])c1Cl	LIRIMILAST	C	C	C	C	C	I
	CHEMBL1951415	[H]N([H])c1nc([H])c([H])c(n1)-c1c(nc([H])n1C1([H])C([H])([H])C([H])([H])C([H])([H])C([H])([H])C1([H])[H])-c1c([H])c([H])c(F)c([H])c1[H]		A	A	A	A	A	VI
	CHEMBL346919	[H]Oc1c([H])c([H])c(c([H])c1OC([H])([H])[H])C(=O)C([H])([H])[H]	APOCYNIN	C	C	C	B	C	III
	CHEMBL2051955	[H]N(N=C(C#N)C#N)c1c([H])c([H])c(c([H])c1[H])C1=NN([H])C(=O)C([H])([H])[C@@]1([H])C([H])([H])[H]	LEVOSIMENDAN	C	C	C	C	C	VII
	CHEMBL1257030	[H]OC(=O)c1nn(c2c([H])c([H])c([H])c([H])c12)C([H])([H])c1c([H])c([H])c(Cl)c([H])c1Cl	LONIDAMINE	C	C	A	B	C	VI
	CHEMBL403272	[H]OC(=O)C([H])([H])C([H])([H])C([H])([H])N1C(=O)c2c([H])c([H])c([H])c3c([H])c([H])c([H])c(C1=O)c23	4-NAPHTHALIMIDOBUTYRIC ACID	C	B	C	C	C	X
	CHEMBL301267	[H]C([H])([H])C([H])([H])O[C@@]1([H])O[C@]2([H])O[C@@]3(OO[C@]22[C@@]([H])(C([H])([H])C([H])([H])[C@@]([H])(C([H])([H])[H])[C@]2([H])C([H])([H])C3([H])[H])[C@@]1([H])C([H])([H])[H])C([H])([H])[H]	ARTEMOTIL	C	C	C	C	C	VI
	CHEMBL1411934	[H]N([H])n1c([H])nc2c([H])c3c([H])c([H])c([H])c([H])c3c([H])c2c1=O		C	C	C	C	C	I
	CHEMBL483847	[H]N([H])C(=O)c1c([H])c([H])c([H])c(c1[H])-c1nc([H])nc(N([H])c2c([H])c([H])c(OC(F)(F)F)c([H])c2[H])c1[H]		B	A	A	A	A	I
	CHEMBL1476996	[H]O[C@@]1([H])[C@]([H])(N(OC([H])([H])c2c([H])c([H])c([H])c([H])c2[H])C(=O)C([H])([H])[H])c2c([H])c(C#N)c([H])c([H])c2OC1(C([H])([H])[H])C([H])([H])[H]		C	B	C	B	B	I
	CHEMBL1512949	[H]c1c([H])c([H])c2N(C(=O)C([H])([H])N3C([H])([H])C([H])([H])N(C([H])([H])c4c([H])c([H])c5OC([H])([H])Oc5c4[H])C([H])([H])C3([H])[H])c3c([H])c([H])c([H])c([H])c3Sc2c1[H]	FENOVERINE	C	C	A	C	C	IX
	CHEMBL1256836	[H]Oc1c([H])c([H])c2c3c1O[C@@]1([H])\C(=N\N([H])C(=O)c4c([H])c([H])c([H])c([H])c4[H])C([H])([H])C([H])([H])[C@@]4(O[H])[C@]([H])(N(C([H])([H])C([H])=C([H])[H])C([H])([H])C([H])([H])[C@]314)C2([H])[H]	NALOXONE BENZOYLHYDRAZONE	C	C	A	B	C	II
	CHEMBL934	[H]c1nc([H])c(c([H])c1[H])C(=O)C(c1c([H])nc([H])c([H])c1[H])(C([H])([H])[H])C([H])([H])[H]	METYRAPONE	C	C	C	C	C	I
	CHEMBL1690	[H]OC([H])([H])C([H])([H])N(C([H])([H])C([H])([H])[H])C([H])([H])C([H])([H])C([H])([H])C([H])(N([H])c1c([H])c([H])nc2c([H])c(Cl)c([H])c([H])c12)C([H])([H])[H]	HYDROXYCHLOROQUINE SULFATE	C	C	C	A	C	VI
	CHEMBL1354398	[H]c1c([H])c([H])c(c([H])c1[H])[C@]([H])(OC([H])([H])C([H])([H])N(C([H])([H])[H])C([H])([H])[H])c1c([H])c([H])c([H])c([H])c1C([H])([H])[H]		C	C	C	C	C	III
	CHEMBL1356346	[H]O[C@@]([H])(C([H])([H])Oc1c([H])c([H])c([H])c([H])c1-c1c([H])c([H])c([H])c([H])c1[H])C([H])([H])C(=N[H])N1C([H])([H])C([H])([H])C([H])([H])C([H])([H])C1([H])[H]		C	C	C	C	C	II
	CHEMBL1375018	[H]N([H])C([H])([H])C([H])([H])C([H])([H])n1c2c([H])c([H])c([H])c([H])c2c(=O)c2c([H])c([H])c(c(c12)C([H])([H])[H])C([H])([H])[H]		A	C	C	C	C	I
	CHEMBL1407645	[H]OC([H])([H])[C@@]1(O[H])C([H])([H])[C@]23C([H])([H])[C@@]1([H])C([H])([H])C([H])([H])[C@@]2([H])[C@]1(C([H])([H])[H])C([H])([H])C([H])([H])c2oc([H])c([H])c2[C@@]1([H])C([H])([H])C3([H])[H]	CAFESTOL	B	C	C	C	C	I
	CHEMBL464982	[H]OC(=O)C([H])([H])C([H])([H])C([H])([H])C([H])([H])C(\[H])=C(\[H])C([H])([H])C(\[H])=C(\[H])C([H])([H])C(\[H])=C(\[H])C([H])([H])C([H])([H])C([H])([H])C([H])([H])C([H])([H])[H]	GAMOLENIC ACID	C	C	B	C	C	VIII
	CHEMBL1451173	[H]OC(=O)c1c([H])c([H])c([H])c(OC(=O)C([H])([H])[H])c1OC(=O)C([H])([H])[H]	DIPYROCETYL	C	C	C	C	C	II
	CHEMBL1454946	[H]N(C(=O)OC([H])([H])[H])c1nc2c([H])c(c([H])c([H])c2n1[H])C(=O)c1c([H])c([H])c(F)c([H])c1[H]	FLUBENDAZOLE	B	A	C	A	A	IV
	CHEMBL1472975	[H]c1c([H])c([H])c2c(nsc2c1[H])N1C([H])([H])C([H])([H])N(C([H])([H])C([H])([H])C([H])([H])C([H])([H])N2C(=O)[C@@]3([H])C([H])([H])C([H])([H])C([H])([H])C([H])([H])[C@@]3([H])C2=O)C([H])([H])C1([H])[H]	PEROSPIRONE	B	C	C	C	C	VII
	CHEMBL1473849	[H]Oc1c([H])c2c(c([H])c1Br)C([H])([H])C([H])([H])N(C([H])([H])[H])C([H])([H])[C@@]2([H])c1c([H])c([H])c([H])c([H])c1[H]		C	C	C	A	C	VII
	CHEMBL2364627	[H]N([H])c1nc2c([H])c([H])c(nc2n1C([H])([H])C(C([H])([H])[H])(C([H])([H])[H])C([H])([H])[H])-c1n([H])c(nc1-c1c([H])c([H])c(F)c([H])c1[H])C(C([H])([H])[H])(C([H])([H])[H])C([H])([H])[H]	RALIMETINIB MESYLATE	A	A	A	A	A	IV
	CHEMBL54	[H]OC1(c2c([H])c([H])c(Cl)c([H])c2[H])C([H])([H])C([H])([H])N(C([H])([H])C([H])([H])C([H])([H])C(=O)c2c([H])c([H])c(F)c([H])c2[H])C([H])([H])C1([H])[H]	HALOPERIDOL	C	A	A	A	A	III
	CHEMBL267473	[H]OC(=O)c1c([H])c([H])c(OC([H])([H])C([H])([H])n2c([H])nc([H])c2[H])c([H])c1[H]	DAZOXIBEN	A	C	C	C	C	II
	CHEMBL3125890	[H]N(C(=O)C1([H])C([H])([H])C1([H])[H])c1nc2c([H])c([H])c(Oc3c([H])c([H])c(F)c(N([H])C(=O)C([H])([H])c4c([H])c([H])c([H])c(c4[H])C(F)(F)F)c3[H])c(C#N)c2s1		C	A	A	A	A	X
	CHEMBL1531864	[H]N1c2c([H])c([H])c([H])nc2N(C(=O)C([H])([H])N2C([H])([H])C([H])([H])N(C([H])([H])[H])C([H])([H])C2([H])[H])c2c([H])c([H])c([H])c([H])c2C1=O	PIRENZEPINE HYDROCHLORIDE	C	A	C	C	C	IX
	CHEMBL273862	[H]Oc1c([H])c([H])c2nc3-c4c([H])c5c(c(=O)n4C([H])([H])c3c([H])c2c1[H])C([H])([H])OC(=O)[C@]5(O[H])C([H])([H])C([H])([H])[H]	HYDROXYCAMPTOTHECIN	C	A	A	A	A	I
	CHEMBL3264002	[H]N(c1nc([H])c([H])c(c1F)C([H])([H])c1c(c2c([H])c([H])c(Oc3nc([H])c([H])c([H])n3)c([H])c2oc1=O)C([H])([H])[H])S(=O)(=O)N([H])C([H])([H])[H]		A	A	C	C	C	IV
	CHEMBL3307202	[H]OC(=O)C(\[H])=C(/[H])C([H])([H])C([H])([H])C([H])([H])C([H])([H])C([H])([H])C([H])([H])C([H])([H])C([H])([H])[H]		C	C	C	C	C	VIII
	CHEMBL3334567	[H]c1nc2c([H])c([H])c(c([H])n2c1[H])[C@@]([H])(n1nnc2nc([H])c(nc12)-c1c([H])nn(c1[H])C([H])([H])[H])C([H])([H])[H]	SAVOLITINIB	C	C	C	B	C	VI
	CHEMBL3348923	[H]N([H])c1nc([H])nc(C(=O)N([H])[C@@]([H])(c2nc([H])c(s2)C(=O)N([H])c2nc([H])c(Cl)c(c2[H])C(F)(F)F)C([H])([H])[H])c1Cl	MLN-2480	C	A	C	B	A	IV
	CHEMBL2146087	[H]N1C([H])([H])C([H])([H])OC([H])(C1([H])[H])C([H])(Oc1c([H])c([H])c([H])c([H])c1OC([H])([H])C([H])([H])[H])c1c([H])c([H])c([H])c([H])c1[H]	REBOXETINE MESYLATE	C	C	C	A	C	VII
	CHEMBL276815	[H]OC(=O)[C@@]([H])(N([H])[H])C([H])([H])c1c(O[H])noc1C([H])([H])[H]	(S)-AMPA	C	C	C	C	C	V
	CHEMBL1527608	[H]c1nc2n(c(=O)n(c(=O)c2n1C([H])([H])C1([H])OC([H])([H])C([H])([H])O1)C([H])([H])[H])C([H])([H])[H]	DOXOFYLLINE	C	C	C	C	C	IV
	CHEMBL1598608	[H]N(C(=O)c1c([H])c(Cl)c([H])c2N(C(=O)C([H])([H])Oc12)C([H])([H])[H])C1([H])C([H])([H])N2C([H])([H])C([H])([H])C1([H])C([H])([H])C2([H])[H]	AZASETRON	C	C	C	C	C	II
	CHEMBL418995	[H]OC(=O)C([H])([H])C([H])([H])C([H])([H])C([H])([H])C([H])([H])C([H])([H])N([H])C1([H])c2c([H])c([H])c([H])c([H])c2C([H])([H])C([H])([H])c2c([H])c([H])c([H])c([H])c12	AMINEPTINE	C	C	C	C	C	X
	CHEMBL1148	[H]N(c1c([H])c([H])c([H])c(c1[H])C([H])([H])[H])c1c([H])c([H])nc([H])c1S(=O)(=O)N([H])C(=O)N([H])C([H])(C([H])([H])[H])C([H])([H])[H]	TORSEMIDE	C	C	C	C	C	IX
	CHEMBL498847	[H]OC([H])(C([H])([H])[H])C([H])([H])n1c(c([H])nc1C([H])([H])[H])[N+]([O-])=O	SECNIDAZOLE	C	C	C	C	C	IV
	CHEMBL1689772	[H]OC1=C(C(=O)N([H])[H])C(=O)[C@@]2(O[H])C(O[H])=C3C(=O)c4c(O[H])c(c([H])c(N(C([H])([H])[H])C([H])([H])[H])c4C([H])([H])[C@@]3([H])C([H])([H])[C@@]2([H])[C@]1([H])N(C([H])([H])[H])C([H])([H])[H])C([H])([H])N([H])C([H])([H])C(C([H])([H])[H])(C([H])([H])[H])C([H])([H])[H]	OMADACYCLINE	C	C	C	C	C	II
	CHEMBL4303429	[H]O[C@]1([H])C([H])([H])[C@]2([H])C([H])([H])[C@@]([H])(C2(C([H])([H])[H])C([H])([H])[H])[C@@]1(O[H])C([H])([H])[H]		C	C	C	C	C	III
	CHEMBL369225	[H]C#Cc1c([H])c([H])c([H])c2n(c([H])c(C(=O)c3c([H])c([H])c(c(F)c3[H])C([H])([H])n3c(nc4c([H])nc([H])c([H])c34)C([H])([H])[H])c12)C(=O)N(C([H])([H])[H])C([H])([H])[H]		C	A	C	A	A	IV
	CHEMBL4303662	[H]OC(=O)C1([H])C([H])([H])C2([H])N([C@@]([H])(c3c([H])c([H])c4c([H])c([H])c(O[C@@]5([H])C([H])([H])C([H])([H])[C@]([H])(C([H])([H])C5([H])[H])C(F)(F)F)c(c4c3[H])C(F)(F)F)C([H])([H])[H])C([H])(C([H])([H])C2([H])[H])C1([H])[H]		C	C	A	C	C	II
	CHEMBL1079604	[H]N1C(=O)OC([H])(C([H])([H])Oc2c([H])c(c([H])c(c2[H])C([H])([H])[H])C([H])([H])[H])C1([H])[H]	METAXALONE	C	C	C	C	C	VII
	CHEMBL4303593	[H]N(C(=O)N([H])S(=O)(=O)c1sc(c([H])c1-c1c([H])c([H])c(c([H])c1[H])C([H])([H])n1c(nc(OC([H])([H])[H])c1C([H])=O)-c1c([H])c([H])c([H])c([H])c1[H])C([H])([H])C([H])(C([H])([H])[H])C([H])([H])[H])C([H])([H])C([H])([H])[H]		C	C	C	C	C	IX
	CHEMBL1201174	[H]N([H])[C@@]([H])(C([H])([H])C(=O)N1C([H])([H])c2nnc(n2C([H])([H])C1([H])[H])C(F)(F)F)C([H])([H])c1c([H])c(F)c(F)c([H])c1F	SITAGLIPTIN PHOSPHATE	C	A	C	B	A	V
	CHEMBL2105882	[H]O[C@@]1([H])[C@](O[H])(C(=O)N([H])[H])[C@]2([H])N(c3c([H])c(OC([H])([H])[H])c(c([H])c3[C@@]22C([H])([H])C([H])([H])N3C([H])([H])C([H])=C([H])[C@]1(C([H])([H])C([H])([H])[H])[C@@]23[H])[C@]1(C(=O)OC([H])([H])[H])c2n([H])c3c([H])c([H])c([H])c([H])c3c2C([H])([H])C([H])([H])N2C([H])([H])[C@]([H])(C([H])([H])[C@@](O[H])(C([H])([H])C([H])([H])[H])C2([H])[H])C1([H])[H])C([H])([H])[H]	VINDESINE SULFATE	C	B	B	B	B	V
	CHEMBL1200975	[H]O[C@@]1([H])C([H])([H])[C@]2(C([H])([H])[H])[C@@]([H])(C(=O)C([H])([H])OC(=O)C(C([H])([H])[H])(C([H])([H])[H])C([H])([H])[H])[C@]([H])(C([H])([H])[H])C([H])([H])[C@@]2([H])[C@]2([H])C([H])([H])[C@]([H])(F)C3=C([H])C(=O)C([H])=C([H])[C@]3(C([H])([H])[H])[C@@]12Cl	CLOCORTOLONE PIVALATE	C	C	C	C	C	VII
	CHEMBL1356607	[H]Oc1c([H])c([H])c(c([H])c1O[H])[C@@]([H])(O[H])C([H])([H])N([H])[H]	NOREPINEPHRINE BITARTRATE	C	C	C	C	C	III
	CHEMBL902	[H]N([H])C(=Nc1nc(c([H])s1)C([H])([H])SC([H])([H])C([H])([H])C(=N\S(=O)(=O)N([H])[H])\N([H])[H])N([H])[H]	FAMOTIDINE	C	C	C	C	C	VIII
	CHEMBL1201032	[H]c1nc([H])n(n1)C([H])([H])c1c([H])c([H])c2n([H])c([H])c(c2c1[H])C([H])([H])C([H])([H])N(C([H])([H])[H])C([H])([H])[H]	RIZATRIPTAN BENZOATE	C	A	C	C	C	VI
	CHEMBL301742	[H]OC(=O)C([H])([H])[C@]([H])(c1c([H])c([H])c(Cl)c([H])c1[H])C([H])([H])N([H])[H]	ARBACLOFEN	B	C	C	C	C	III
	CHEMBL247070	[H]N(c1nc([H])nc2oc(c(-c3c([H])c([H])c([H])c([H])c3[H])c12)-c1c([H])c([H])c([H])c([H])c1[H])C([H])([H])[C@@]1([H])OC([H])([H])C([H])([H])C1([H])[H]		C	A	A	B	A	X
	CHEMBL131921	[H]Oc1c([H])c(O[H])c2c(oc([H])c(-c3c([H])c([H])c(OC([H])([H])[H])c([H])c3[H])c2=O)c1[H]	BIOCHANIN	C	C	C	C	C	III
	CHEMBL134859	[H]c1c(n(c2nc(nc(N3C([H])([H])C([H])([H])C([H])([H])C3([H])[H])c12)N1C([H])([H])C([H])([H])C([H])([H])C1([H])[H])C([H])([H])[H])C([H])([H])[H]		C	A	C	A	A	IV
	CHEMBL1740	[H]Oc1c([H])c([H])c(c([H])c1O[H])C([H])(O[H])C([H])([H])N([H])C([H])([H])[H]	RACEPINEPHRINE	C	C	C	C	C	III
	CHEMBL1457003	[H]N([H])S(=O)(=O)c1c([H])c2C(=O)N([H])[C@@]([H])(N([H])c2c([H])c1Cl)C([H])([H])C([H])([H])[H]		C	C	C	C	C	IX
	CHEMBL2354637	[H]c1c([H])c([H])c(c([H])c1[H])C(C(=O)OC([H])([H])C([H])([H])OC([H])([H])C([H])([H])N(C([H])([H])C([H])([H])[H])C([H])([H])C([H])([H])[H])(C([H])([H])C([H])([H])[H])C([H])([H])C([H])([H])[H]		C	C	C	C	C	III
	CHEMBL1256740	[H]N1C([H])([H])C([H])([H])C([H])([H])[C@]([H])(OC([H])([H])c2c([H])c(c([H])c(c2[H])C(F)(F)F)C(F)(F)F)[C@]1([H])c1c([H])c([H])c([H])c([H])c1[H]		A	C	A	A	A	X
	CHEMBL30116	[H]OC(=O)c1c([H])n(c2nc(nc([H])c2c1=O)N1C([H])([H])C([H])([H])N([H])C([H])([H])C1([H])[H])C([H])([H])C([H])([H])[H]	PIPEMIDIC ACID	C	C	C	C	C	IV
	CHEMBL284906	[H]N(C(=O)c1c([H])nc([H])c([H])c1[H])C([H])([H])C([H])([H])O[N+]([O-])=O	NICORANDIL	C	C	C	C	C	X
	CHEMBL31741	[H]Oc1c(-c2c([H])c([H])c([H])c(Oc3c([H])c([H])c([H])c([H])c3[H])c2[H])c(=O)n([H])c2c([H])c(Cl)c([H])c([H])c12		C	C	C	C	C	VI
	CHEMBL1256484	[H]Oc1c([H])c([H])c(c([H])c1O[H])C([H])([H])C([H])([H])N([H])C([H])([H])[H]		C	C	C	C	C	III
	CHEMBL37019	[H]O[C@]([H])(C([H])([H])[H])C([H])([H])n1c([H])nc2n(c(=O)n(c(=O)c12)C([H])([H])[H])C([H])([H])[H]	(R)-PROXYPHYLLINE	C	C	C	C	C	IV
	CHEMBL1409	[H]N([H])C([H])([H])C([H])([H])O\N=C(\c1c([H])c([H])c(c([H])c1[H])C(F)(F)F)C([H])([H])C([H])([H])C([H])([H])C([H])([H])OC([H])([H])[H]	FLUVOXAMINE MALEATE	C	C	C	C	C	VII
	CHEMBL3577124	[H]N(C(=O)N([H])C([H])([H])C([H])([H])C(C([H])([H])[H])(C([H])([H])[H])C([H])([H])[H])c1c([H])c(-c2c([H])c3c([H])nc(nc3nc2C([H])([H])[H])N([H])C([H])([H])[H])c(c([H])c1F)C([H])([H])[H]		A	A	A	A	A	IV
	CHEMBL4297520	[H]N(C(=O)c1c([H])c([H])c(OC([H])(F)F)c2oc3c([H])c([H])c(N([H])S(=O)(=O)C([H])([H])[H])c([H])c3c12)c1c(Cl)c([H])nc([H])c1Cl	OGLEMILAST	C	A	C	C	C	IV
	CHEMBL494089	[H]OC(C#Cc1nc([H])c(OC([H])([H])[C@]2([H])C([H])([H])N([H])C([H])([H])C([H])([H])C2([H])[H])c2n(c(nc12)-c1nonc1N([H])[H])C([H])([H])C([H])([H])[H])(C([H])([H])[H])C([H])([H])[H]	GSK-690693	C	C	A	A	A	VI
	CHEMBL103667	[H]N(C(=O)N([H])c1c([H])c([H])c(OC([H])([H])C([H])([H])N2C([H])([H])C([H])([H])OC([H])([H])C2([H])[H])c2c([H])c([H])c([H])c([H])c12)c1c([H])c(nn1-c1c([H])c([H])c(c([H])c1[H])C([H])([H])[H])C(C([H])([H])[H])(C([H])([H])[H])C([H])([H])[H]	DORAMAPIMOD	C	A	A	A	A	VI
	CHEMBL116943	[H]C1([H])c2nnnn2C([H])([H])C([H])([H])C([H])([H])C1([H])[H]	PENTYLENETETRAZOL	C	C	C	C	C	VIII
	CHEMBL1723412	[H]c1nc(c([H])c([H])c1[H])N1C([H])([H])C([H])([H])N(C([H])([H])C([H])([H])C([H])([H])C([H])([H])N2C(=O)C3([H])C([H])([H])C([H])([H])C(C2=O)(C([H])([H])[H])C3(C([H])([H])[H])C([H])([H])[H])C([H])([H])C1([H])[H]		C	A	C	C	C	VIII
	CHEMBL1738699	[H]OC(=O)C([H])([H])C([H])([H])c1c([H])c([H])c(-c2c([H])c([H])c(c([H])c2[H])-n2c([H])nc([H])c2[H])n1-c1c([H])c([H])c(c([H])c1C([H])([H])[H])C(=O)N([H])[H]	N6022	C	C	C	C	C	VI
	CHEMBL4303653	[H]O[C@@]12[C@@]([H])(OC([H])([H])[H])C3([H])[C@@]4([C@@]1([H])N(C([H])([H])C([H])([H])[H])C([H])([H])[C@]3(C([H])([H])OC(=O)c1c([H])c([H])c([H])c([H])c1N1C(=O)C([H])([H])[C@@]([H])(C1=O)C([H])([H])[H])C([H])([H])C([H])([H])[C@]4([H])OC([H])([H])[H])[C@]1([H])C([H])([H])[C@@]3([H])[C@]([H])(OC([H])([H])[H])[C@]1([H])[C@]2(O[H])C([H])([H])[C@]3([H])OC([H])([H])[H]		C	C	C	C	C	VII
	CHEMBL344159	[H]OC1([H])c2c([H])c(Cl)c([H])c([H])c2N(C(=O)c2c([H])c([H])c(N([H])C(=O)c3c([H])c([H])c([H])c([H])c3C([H])([H])[H])c([H])c2C([H])([H])[H])C([H])([H])C([H])([H])C1([H])[H]	TOLVAPTAN	C	C	A	C	C	II
	CHEMBL15766	[H]Oc1c([H])c(OC([H])([H])C([H])([H])C([H])([H])C([H])([H])C([H])([H])C(c2nnn([H])n2)(C([H])([H])[H])C([H])([H])[H])c(c([H])c1C(=O)C([H])([H])[H])C([H])([H])C([H])([H])[H]	LY-255283	C	C	C	C	C	II
	CHEMBL2431120	[H]c1c([H])c([H])c(N2C([H])([H])C([H])([H])N(c3nc(nc4c([H])c(OC([H])([H])[H])c(OC([H])([H])[H])c([H])c34)C3([H])C([H])([H])C3([H])[H])C([H])([H])C2([H])[H])c(OC([H])([H])[H])c1[H]		A	A	A	A	A	VIII
	CHEMBL3137331	[H]N(c1nc([H])c(c(n1)N([H])C([H])([H])c1nc([H])c([H])nc1N(C([H])([H])[H])S(=O)(=O)C([H])([H])[H])C(F)(F)F)c1c([H])c([H])c(c([H])c1[H])C(=O)N([H])C([H])([H])[H]	DEFACTINIB	C	A	A	C	A	IV
	CHEMBL1681	[H]OC(=O)C([H])([H])N([H])C(=O)c1c([H])c([H])c([H])c([H])c1I	IODOHIPPURATE	C	C	C	C	C	IV
	CHEMBL479527	[H]c1c([H])c(c([H])c2c1N(C(=O)OC([H])([H])C([H])([H])[H])[C@]([H])(C([H])([H])C([H])([H])[H])C([H])([H])[C@]2([H])N(C(=O)OC([H])([H])[H])C([H])([H])c1c([H])c(c([H])c(c1[H])C(F)(F)F)C(F)(F)F)C(F)(F)F	TORCETRAPIB	C	C	C	C	C	X
	CHEMBL1555183	[H]OC(=O)[C@@]([H])(N([H])[H])C([H])([H])SC([H])([H])C([H])([H])C([H])([H])O[H]	FUDOSTEINE	C	C	B	C	C	VI
	CHEMBL42442	[H]N(C(=O)OC([H])([H])[H])c1nc2c([H])c(c([H])c([H])c2n1[H])S(=O)c1c([H])c([H])c([H])c([H])c1[H]	OXFENDAZOLE	C	C	B	C	C	IX
	CHEMBL420746	[H]OC([H])(C([H])([H])Oc1c([H])c([H])c([H])c2n([H])c(=O)n([H])c12)C([H])([H])N([H])C(C([H])([H])[H])(C([H])([H])[H])C([H])([H])[H]	CGP-12177	C	C	C	C	C	IV
	CHEMBL4303507	[H]C([H])=C(C([H])([H])[H])[C@]1([H])C([H])([H])C([H])([H])C(=C([H])[C@@]1([H])c1c(OC([H])([H])[H])c([H])c(c([H])c1OC([H])([H])[H])C([H])([H])[H])C([H])([H])[H]		C	C	C	C	C	II
	CHEMBL4303359	[H]N([H])c1c([H])c([H])c(c([H])c1Cl)C(=O)N([H])[C@]([H])(C(=O)N1C([H])([H])C([H])([H])C([H])([H])[C@@]1([H])C(=O)N([H])[C@@]1([H])C([H])([H])C(=O)O[C@]1([H])OC([H])([H])C([H])([H])[H])C(C([H])([H])[H])(C([H])([H])[H])C([H])([H])[H]		C	B	C	C	C	II
	CHEMBL4203266	[H]N([H])C1([H])C([H])([H])C([H])([H])N(c2c([H])c([H])c(N([H])c3nc([H])c(Cl)c(n3)-c3c([H])n([H])c4c([H])c([H])c([H])c([H])c34)c(OC([H])([H])[H])c2[H])C([H])([H])C1([H])[H]		A	A	A	A	A	X
	CHEMBL4303530	[H]N([H])C(=O)N([H])c1c([H])c2C(=O)N(C(=O)c3c([H])c([H])c([H])c(c1[H])c23)C([H])([H])C([H])([H])N(C([H])([H])[H])C([H])([H])[H]		C	B	C	B	B	X
	CHEMBL1095097	[H]C1=C2C([H])([H])[C@@]([H])(C(=O)OC([H])([H])[H])[C@@]3([H])[C@]4([H])C([H])([H])C([H])([H])[C@]5(OC(=O)C([H])([H])C5([H])[H])[C@@]4(C([H])([H])[H])C([H])([H])[C@@]4([H])O[C@@]34[C@@]2(C([H])([H])[H])C([H])([H])C([H])([H])C1=O	EPLERENONE	C	C	C	C	C	VIII
	CHEMBL1189513	[H]\C(=N/N1C(=O)OC([H])(C([H])([H])N2C([H])([H])C([H])([H])OC([H])([H])C2([H])[H])C1([H])[H])c1oc(c([H])c1[H])[N+]([O-])=O	FURALTADONE	C	B	C	B	B	IV
	CHEMBL1209431	[H]N([H])c1nc([H])c([H])c(n1)C(\[H])=C(/[H])c1c([H])c([H])c([H])c([H])c1[H]		B	C	C	A	C	VII
	CHEMBL1232474	[H]c1nc([H])n(c1[H])C([H])([H])[C@]([H])(OC([H])([H])c1c([H])c([H])c(Cl)c([H])c1[H])c1c([H])c([H])c(Cl)c([H])c1Cl		A	A	A	A	A	IX
	CHEMBL3605456	[H]N(C(=O)c1c(n(c2c([H])c([H])c([H])c([H])c12)[C@]([H])(C([H])([H])[H])C1([H])C([H])([H])C([H])([H])OC([H])([H])C1([H])[H])C([H])([H])[H])C([H])([H])c1c(OC([H])([H])[H])c([H])c(n([H])c1=O)C([H])([H])[H]		C	C	A	A	A	I
	CHEMBL3639788	[H]N(C(=O)C([H])([H])c1nc([H])c([H])c([H])c1[H])c1nnc(s1)C([H])([H])C([H])([H])C([H])([H])C([H])([H])c1nnc(N([H])C(=O)C([H])([H])c2c([H])c([H])c([H])c(OC(F)(F)F)c2[H])c([H])c1[H]	Telaglenastat	C	A	A	A	A	IV
	CHEMBL1490875	[H]N=C(SC([H])([H])C([H])([H])c1nc([H])n([H])c1[H])N([H])[H]		C	C	C	C	C	VI
	CHEMBL218650	[H]c1c(nc2O[C@@](C([H])([H])[H])(C([H])([H])Oc3c([H])c([H])c(c([H])c3[H])N3C([H])([H])C([H])([H])C([H])(Oc4c([H])c([H])c(OC(F)(F)F)c([H])c4[H])C([H])([H])C3([H])[H])C([H])([H])n12)[N+]([O-])=O	DELAMANID	C	C	A	A	A	IV
	CHEMBL1703	[H]N=C(N=C(N([H])[H])N([H])[H])N(C([H])([H])[H])C([H])([H])[H]	METFORMIN HYDROCHLORIDE	C	C	C	C	C	VIII
	CHEMBL395280	[H]N([H])[C@@]12\C(=C(/[H])C([H])([H])[H])[C@@]([H])(C([H])=C(C([H])([H])[H])C1([H])[H])C([H])([H])c1n([H])c(=O)c([H])c([H])c21		C	A	C	C	C	II
	CHEMBL2022156	[H]c1c([H])c([H])c2c(c([H])c([H])c([H])c2c1[H])C([H])([H])[C@@]([H])(C(=O)OC([H])([H])C([H])([H])N(C([H])([H])C([H])([H])[H])C([H])([H])C([H])([H])[H])C([H])([H])[C@]1([H])OC([H])([H])C([H])([H])C1([H])[H]		C	C	C	C	C	III
	CHEMBL3962672	[H]N(c1nc([H])c2c(c(C(=O)C([H])([H])[H])c(=O)n(c2n1)C1([H])C([H])([H])C([H])([H])C([H])([H])C1([H])[H])C([H])([H])[H])c1nc([H])c(c([H])c1[H])N1C([H])([H])C([H])([H])N([H])C([H])([H])C1([H])[H]		C	A	A	C	A	VI
	CHEMBL1082462	[H]N(C([H])([H])C(=O)N1C([H])([H])[C@@]([H])(F)C([H])([H])[C@@]1([H])C#N)C(C([H])([H])[H])(C([H])([H])[H])C([H])([H])C(=O)N1C([H])([H])C([H])([H])C([H])([H])C1([H])[H]		C	C	C	C	C	VIII
	CHEMBL198159	[H]Oc1c([H])c([H])c(c([H])c1[H])C([H])([H])[C@@]([H])(C#N)c1c([H])c([H])c(O[H])c([H])c1[H]		C	C	C	C	C	III
	CHEMBL3181957	[H]C([H])=C([H])C([H])([H])N([H])c1nc(nc(n1)N1C([H])([H])C([H])([H])N(C([H])([H])C1([H])[H])C([H])(c1c([H])c([H])c(F)c([H])c1[H])c1c([H])c([H])c(F)c([H])c1[H])N([H])C([H])([H])C([H])=C([H])[H]	ALMITRINE MESYLATE	A	A	A	A	A	X
	CHEMBL1719	[H]OC(=O)C([H])([H])c1c([H])c([H])c2OC([H])([H])c3c([H])c([H])c([H])c([H])c3\C(=C(/[H])C([H])([H])C([H])([H])N(C([H])([H])[H])C([H])([H])[H])c2c1[H]	OLOPATADINE HYDROCHLORIDE	C	C	C	C	C	II
	CHEMBL1200359	[H]N([H])c1c([H])c([H])c(c([H])c1[H])S(=O)(=O)N([H])c1nc([H])c(OC([H])([H])[H])c([H])n1	SULFAMETER	C	C	C	C	C	VIII
	CHEMBL1200391	[H]OC([H])([H])C(N([H])[H])(C([H])([H])O[H])C([H])([H])O[H]	TROMETHAMINE	C	C	C	B	C	VIII
	CHEMBL389507	[H]Oc1c([H])c([H])c(N([H])C(=O)c2c([H])c([H])c([H])c([H])c2O[H])c([H])c1[H]	OSALMID	C	C	C	B	C	III
	CHEMBL189	[H]c1nc([H])c([H])c(c1[H])-c1c([H])c(C#N)c(=O)n([H])c1C([H])([H])[H]	MILRINONE	C	C	B	C	C	I
	CHEMBL1224151	[H]\C(=C1/C(=O)N(C([H])([H])C([H])([H])C1([H])[H])[C@]([H])(c1c([H])c([H])c(F)c([H])c1[H])C([H])([H])[H])c1c([H])c([H])c(c(OC([H])([H])[H])c1[H])-n1c([H])nc(c1[H])C([H])([H])[H]		A	A	A	A	A	IV
	CHEMBL1256746	[H]Oc1c(c([H])c(c([H])c1C(C([H])([H])[H])(C([H])([H])[H])C([H])([H])[H])C([H])([H])C(C([H])=O)(C([H])([H])[H])C([H])([H])[H])C(C([H])([H])[H])(C([H])([H])[H])C([H])([H])[H]		C	C	C	C	C	III
	CHEMBL2178953	[H]OC(=O)C([H])([H])[C@@]1([H])C([H])([H])C([H])([H])[C@]([H])(c2c([H])c([H])c(c([H])c2[H])-c2nc(C(=O)N([H])[H])c(nc2C([H])([H])[H])C([H])([H])[H])C([H])([H])C1([H])[H]		C	C	C	C	C	IV
	CHEMBL3989777	[H]N([H])C([H])([H])C([H])([H])N([H])C([H])([H])C([H])([H])N([H])C([H])([H])C([H])([H])N([H])[H]	TRIENTINE HYDROCHLORIDE	C	C	C	C	C	VIII
	CHEMBL20066	[H]OC(=O)c1c([H])c([H])c(c([H])c1[H])-c1c([H])c([H])c(n1[H])-c1nc2c(c([H])c([H])c([H])c2c(c1[H])-c1c([H])c([H])c([H])c([H])c1[H])C([H])(C([H])([H])[H])C([H])([H])[H]		C	C	A	C	C	I
	CHEMBL489156	[H]N1C(=O)\C(=C(/[H])c2c(OC([H])([H])[H])c([H])c(OC([H])([H])[H])c([H])c2OC([H])([H])[H])c2c([H])c([H])c([H])c([H])c12		C	C	C	C	C	X
	CHEMBL522892	[H]N([H])c1c(-c2nc3c([H])c([H])c(c([H])c3n2[H])N2C([H])([H])C([H])([H])N(C([H])([H])[H])C([H])([H])C2([H])[H])c(=O)n([H])c2c([H])c([H])c([H])c(F)c12	DOVITINIB	B	A	A	A	A	IV
	CHEMBL2323775	[H]N(C([H])([H])c1nc([H])c([H])c([H])c1[H])S(=O)(=O)C([H])([H])c1c([H])c([H])c2c([H])c([H])c3nc([H])c(c([H])c3c(=O)c2c1[H])-c1c([H])nn(c1[H])C([H])([H])[H]	MK-8033	C	A	C	C	C	I
	CHEMBL586058	[H]C([H])=C([H])C([H])([H])N([H])C(=O)c1c([H])c(c([H])c2c1nc(N([H])c1c([H])c([H])c(Cl)c(Cl)c1[H])n([H])c2=O)[N+]([O-])=O		C	C	C	A	C	I
	CHEMBL1517651	[H]OC1([H])N(C([H])([H])[H])C([H])([H])C([H])([H])c2c([H])c3OC([H])([H])Oc3c([H])c12	HYDRASTININE HYDROCHLORIDE	C	C	C	C	C	I
	CHEMBL1566956	[H]N(C(=O)c1c([H])c(OC([H])([H])[H])c(OC([H])([H])[H])c(OC([H])([H])[H])c1[H])C1([H])C([H])([H])N([H])C([H])([H])C([H])([H])C1([H])[H]	TROXIPIDE	C	B	C	C	C	X
	CHEMBL349605	[H]OC([H])([H])[C@]([H])(O[H])[C@]([H])(O[H])C([H])([H])O[H]	E968	C	B	C	B	B	VIII
	CHEMBL354541	[H]N(C(=O)C1(c2c([H])c([H])c([H])c([H])c2-c2c([H])c([H])c([H])c([H])c12)C([H])([H])C([H])([H])C([H])([H])C([H])([H])N1C([H])([H])C([H])([H])C([H])(N([H])C(=O)c2c([H])c([H])c([H])c([H])c2-c2c([H])c([H])c(c([H])c2[H])C(F)(F)F)C([H])([H])C1([H])[H])C([H])([H])C(F)(F)F	LOMITAPIDE	A	B	A	A	A	X
	CHEMBL1200682	[H]OC(=O)C([H])([H])C([H])([H])C([H])([H])O[H]	SODIUM OXYBATE	C	C	C	B	C	VIII
	CHEMBL114898	[H]N([H])c1c([H])c([H])c(c([H])c1[H])C1=NN(C(=O)N([H])C([H])([H])C([H])([H])C([H])([H])[H])C([H])(c2c([H])c3OC([H])([H])Oc3c([H])c12)C([H])([H])[H]		C	C	A	A	A	VII
	CHEMBL4303317	[H]OC1([H])O[C@]([H])(C([H])([H])[H])[C@]([H])(O[H])[C@@]([H])(O[H])[C@@]1([H])O[H]		C	B	B	B	B	VIII
	CHEMBL4303365	[H]N(C(=O)OC([H])(c1c([H])c([H])c([H])c([H])c1Cl)C([H])([H])[H])c1c(noc1-c1c([H])c([H])c(c([H])c1[H])C([H])([H])SC([H])([H])C([H])([H])C(=O)OC([H])([H])[H])C([H])([H])[H]		B	C	A	C	C	V
	CHEMBL12948	[H]N(C(=O)N(N=O)C([H])([H])C([H])([H])Cl)C1([H])C([H])([H])C([H])([H])C([H])(C([H])([H])[H])C([H])([H])C1([H])[H]	SEMUSTINE	B	C	C	C	C	I
	CHEMBL4303178	[H]O[C@@]1([H])C([H])([H])C([H])([H])C(C([H])([H])[H])(C([H])([H])[H])[C@]2([H])[C@]([H])(OC(=O)C([H])([H])C([H])([H])N(C([H])([H])[H])C([H])([H])[H])[C@]([H])(OC(=O)C([H])([H])[H])[C@]3(O[C@](C([H])=C([H])[H])(C([H])([H])[H])C([H])([H])C(=O)[C@]3(O[H])[C@@]12C([H])([H])[H])C([H])([H])[H]		B	C	C	B	C	VIII
	CHEMBL4303269	[H]OC(=O)C([H])([H])Oc1c([H])c([H])c(OC([H])([H])c2nc(c([H])s2)-c2c([H])c([H])c([H])c([H])c2Cl)c([H])c1C([H])([H])[H]		C	C	C	C	C	V
	CHEMBL4303404	[H]N([H])C(=O)C([H])([H])[C@]1([H])N=C(c2c([H])c([H])c(Cl)c([H])c2[H])c2c([H])c([H])c([H])c([H])c2-c2c(noc12)C([H])([H])[H]		B	C	C	C	C	II
	CHEMBL2107779	[H]N=C(N([H])[H])N([H])\N=C(\c1c([H])c(N([H])C(=O)C([H])([H])C([H])([H])C([H])([H])C([H])([H])C([H])([H])C([H])([H])C([H])([H])C([H])([H])C(=O)N([H])c2c([H])c(c([H])c(c2[H])C(=N\N([H])C(=N[H])N([H])[H])\C([H])([H])[H])C(=N\N([H])C(=N[H])N([H])[H])\C([H])([H])[H])c([H])c(c1[H])C(=N\N([H])C(=N[H])N([H])[H])\C([H])([H])[H])C([H])([H])[H]	SEMAPIMOD	C	C	A	C	C	VII
	CHEMBL374731	[H]OC([H])([H])[C@]1([H])O[C@]([H])(n2c([H])c(c(=O)n([H])c2=O)C([H])([H])[H])C([H])([H])[C@@]1([H])O[H]	TELBIVUDINE	C	C	C	C	C	I
	CHEMBL1201173	[H]O[C@@]1([H])C([H])([H])[C@]2(C([H])([H])[H])[C@@]([H])(C(=O)C([H])([H])[H])C([H])([H])C([H])([H])[C@@]2([H])[C@]2([H])C([H])([H])[C@@]([H])(C3=C([H])C(=O)C([H])([H])C([H])([H])[C@]3(C([H])([H])[H])[C@@]12[H])C([H])([H])[H]	MEDRYSONE	C	C	C	C	C	VIII
	CHEMBL1201334	[H]Oc1c([H])c([H])c(c([H])c1[H])C([H])([H])[C@]([H])(N([H])C(=O)[C@@]([H])(N([H])C(=O)[C@@]([H])(N([H])C(=O)[C@@]([H])(N([H])C(=O)[C@@]1([H])N([H])C(=O)C([H])([H])C1([H])[H])C([H])([H])c1nc([H])n([H])c1[H])C([H])([H])c1c([H])n([H])c2c([H])c([H])c([H])c([H])c12)C([H])([H])O[H])C(=O)N([H])[C@@]([H])(C(=O)N([H])[C@]([H])(C(=O)N([H])[C@]([H])(C(=O)N1C([H])([H])C([H])([H])C([H])([H])[C@@]1([H])C(=O)N(…	TRIPTORELIN	C	C	B	C	C	IV
	CHEMBL1222381	[H]N(C(=O)c1noc(c1[H])-c1sc([H])c([H])c1[H])C1([H])C([H])([H])C1([H])[H]		C	C	C	C	C	IX
	CHEMBL1229908	[H]Oc1c([H])c([H])c(c([H])c1OC([H])([H])[H])C(=O)N(C([H])([H])C([H])([H])[H])C([H])([H])C([H])([H])[H]	ETHAMIVAN	C	B	C	C	C	X
	CHEMBL2216870	[H]N(c1nc([H])nc2n([H])c([H])nc12)[C@]([H])(c1nc2c([H])c([H])c([H])c(F)c2c(=O)n1-c1c([H])c([H])c([H])c([H])c1[H])C([H])([H])C([H])([H])[H]	IDELALISIB	C	A	C	B	A	IV
	CHEMBL2336071	[H]OC(=O)C1([H])C([H])([H])N(C([H])([H])c2c([H])c([H])c(c([H])c2C([H])([H])C([H])([H])[H])C(=N\OC([H])([H])c2c([H])c([H])c(c(c2[H])C(F)(F)F)C2([H])C([H])([H])C([H])([H])C([H])([H])C([H])([H])C2([H])[H])\C([H])([H])[H])C1([H])[H]	SIPONIMOD	C	C	A	C	C	VI
	CHEMBL2364628	[H]ON([H])C(=O)C([H])([H])C([H])([H])C([H])([H])C([H])([H])C([H])([H])C([H])([H])N([H])C(=O)c1c([H])nc(nc1[H])N(c1c([H])c([H])c([H])c([H])c1[H])c1c([H])c([H])c([H])c([H])c1[H]	RICOLINOSTAT	C	C	A	C	C	VIII
	CHEMBL418192	[H]OC([H])(C([H])([H])Oc1c([H])c([H])c([H])c([H])c1C([H])([H])[H])C([H])([H])N([H])C([H])([H])C([H])([H])Oc1c([H])c([H])c(c([H])c1[H])C(=O)N([H])[H]	TOLAMOLOL	C	C	B	C	C	VII
	CHEMBL18972	[H]OC([H])(c1c([H])c([H])c([H])c([H])c1[H])C1([H])C([H])([H])C([H])([H])N(C([H])([H])C([H])([H])c2c([H])c([H])c([H])c([H])c2[H])C([H])([H])C1([H])[H]	GLEMANSERIN	C	C	C	C	C	III
	CHEMBL1364906	[H]N(C(=O)N([H])c1c([H])c(Cl)c(OC(F)(F)C([H])(F)C(F)(F)F)c([H])c1Cl)C(=O)c1c(F)c([H])c([H])c([H])c1F	LUFENURON	B	B	C	B	B	II
	CHEMBL3303800	[H]OC1([H])C([H])(OC([H])(SC([H])([H])[H])C([H])(OC(=O)C([H])([H])C([H])([H])C([H])([H])C([H])([H])C([H])([H])C([H])([H])C([H])([H])C([H])([H])C([H])([H])C([H])([H])C([H])([H])C([H])([H])C([H])([H])C([H])([H])C([H])([H])[H])C1([H])O[H])C([H])(N([H])C(=O)C1([H])N(C([H])([H])[H])C([H])([H])C([H])(C([H])([H])C([H])([H])C([H])([H])[H])C1([H])[H])C([H])(Cl)C([H])([H])[H]		C	C	C	C	C	IV
	CHEMBL274239	[H]OC([H])([H])C([H])([H])N1C([H])([H])C([H])([H])N(C(=O)C([H])([H])n2c3c([H])c(Cl)c([H])c([H])c3sc2=O)C([H])([H])C1([H])[H]	TIARAMIDE	C	C	C	C	C	VIII
	CHEMBL2361504	[H]Oc1c(nc([H])c(c1C([H])([H])N([H])[H])C([H])([H])O[H])C([H])([H])[H]		C	C	C	B	C	I
	CHEMBL1445833	[H]OC1(C#C[H])C([H])([H])C([H])([H])C2([H])C3([H])C([H])([H])C([H])([H])C4=C([H])C(=O)C([H])([H])C([H])([H])C4(C([H])([H])[H])C3([H])C([H])([H])C([H])([H])C12C([H])([H])[H]		C	C	C	C	C	VIII
	CHEMBL1490570	[H]N([H])C(=NC([H])([H])[H])N([H])C(=O)N([H])c1c(c([H])c([H])c([H])c1C([H])([H])[H])C([H])([H])[H]	LIDAMIDINE HYDROCHLORIDE	C	C	C	C	C	III
	CHEMBL3393348	[H]c1n([H])c2nc([H])nc(N3C([H])([H])C([H])([H])OC([H])([H])C3([H])[H])c2c1-c1c([H])c([H])c([H])c(C#N)c1[H]		C	A	A	A	A	IV
	CHEMBL3544917	[H]O[C@]([H])(C([H])([H])[H])[C@]([H])(N([H])[H])C(=O)N1C([H])([H])C([H])([H])C([H])([H])[C@@]1([H])C(=O)N1C([H])([H])C([H])([H])C([H])([H])[C@@]1([H])C(=O)N([H])[C@]([H])(C(=O)N([H])[H])[C@]([H])(O[H])C([H])([H])[H]	RAPASTINEL	C	C	C	C	C	VIII
	CHEMBL3545157	[H]c1c([H])c([H])c(c([H])c1[H])C([H])([H])n1c(=O)sn(-c2c([H])c([H])c([H])c3c([H])c([H])c([H])c([H])c23)c1=O	TIDEGLUSIB	C	C	C	C	C	V
	CHEMBL3545432	[H]OC(=O)C([H])([H])C1(OB(OC1=O)[C@@]([H])(N([H])C(=O)C([H])([H])N([H])C(=O)c1c([H])c(Cl)c([H])c([H])c1Cl)C([H])([H])C([H])(C([H])([H])[H])C([H])([H])[H])C([H])([H])C(=O)O[H]	IXAZOMIB CITRATE	C	C	C	C	C	I
	CHEMBL3603847	[H]N(C(=O)C(\[H])=C(/[H])C([H])([H])N(C([H])([H])[H])C([H])([H])[H])c1c([H])c([H])c(c([H])c1[H])C(=O)N([H])c1c([H])c([H])c([H])c(N([H])c2nc([H])c(Cl)c(n2)-c2c([H])n([H])c3c([H])c([H])c([H])c([H])c23)c1[H]		C	A	A	A	A	I
	CHEMBL3707366	[H]OC(=O)[C@@]([H])(N([H])C(=O)[C@@]([H])(N([H])[H])C([H])([H])[H])C([H])([H])C([H])([H])C(=O)N([H])[H]	ALANYL GLUTAMINE	C	C	B	C	C	VIII
	CHEMBL3989834	[H]N(c1nc(nc(OC([H])([H])[H])c1Oc1c([H])c([H])c([H])c([H])c1OC([H])([H])[H])-c1c([H])c([H])nc([H])c1[H])S(=O)(=O)c1nc([H])c(c([H])c1[H])C([H])([H])[H]	AVOSENTAN	C	C	C	C	C	VI
	CHEMBL1628668	[H]c1c([H])c2c(c([H])c1OC([H])([H])[H])C([H])(C(=O)N(c1c([H])c([H])c(c([H])c1[H])C([H])(C([H])([H])[H])C([H])([H])[H])C([H])([H])c1c([H])c([H])c(c([H])c1[H])N(C([H])([H])[H])C([H])([H])[H])C([H])([H])C([H])([H])C2([H])[H]		C	B	A	B	B	II
	CHEMBL3186849	[H]OC(=O)C([H])([H])C([H])([H])C([H])([H])C([H])([H])C([H])(SC([H])([H])c1c([H])c([H])c([H])c([H])c1[H])C([H])([H])C([H])([H])SC([H])([H])c1c([H])c([H])c([H])c([H])c1[H]	CPI 613	C	C	B	C	C	III
	CHEMBL134350	[H]OC(=O)C(=C1\[C@@]([H])(OC(=O)C([H])([H])[H])C([H])([H])[C@@]2(C([H])([H])[H])[C@@]1([H])C([H])([H])[C@@]([H])(O[H])C1([H])[C@@]3(C([H])([H])[H])C([H])([H])C([H])([H])[C@@]([H])(O[H])[C@@]([H])(C([H])([H])[H])[C@]3([H])C([H])([H])C([H])([H])[C@]21C([H])([H])[H])\C([H])([H])C([H])([H])C([H])=C(C([H])([H])[H])C([H])([H])[H]		C	A	C	C	C	VIII
	CHEMBL2105475	[H]OC([H])(c1onc(Br)c1[H])C([H])([H])N([H])C(C([H])([H])[H])(C([H])([H])[H])C([H])([H])[H]	BROXATEROL	C	C	C	C	C	I
	CHEMBL1403899	[H]N([H])C(=O)C([H])([H])C([H])([H])C([H])([H])C([H])([H])C1([H])SSC([H])([H])C1([H])[H]	THIOCTIC ACID AMIDE	C	C	B	C	C	VIII
	CHEMBL42161	[H]OC([H])(C([H])([H])OC([H])([H])[H])C([H])([H])n1c([H])c([H])nc1[N+]([O-])=O	MISONIDAZOLE	C	C	C	C	C	IV
	CHEMBL1200384	[H]O[C@@]1([H])C([H])([H])[C@@]2(C([H])([H])[H])[C@@]([H])(C([H])([H])[C@]([H])(C([H])([H])[H])[C@]2(OC(=O)C([H])([H])C([H])([H])[H])C(=O)C([H])([H])OC(=O)C([H])([H])C([H])([H])[H])[C@]2([H])C([H])([H])C([H])([H])C3=C([H])C(=O)C([H])=C([H])[C@]3(C([H])([H])[H])[C@@]12F	BETAMETHASONE DIPROPIONATE	C	C	C	C	C	VII
	CHEMBL2103735	[H]Oc1c([H])c([H])c(c([H])c1[H])C([H])([H])[C@]([H])(N([H])C(=O)[C@@]([H])(N([H])C(=O)[C@]([H])(N([H])C(=O)[C@]([H])(N([H])C(=O)[C@]([H])(N([H])C(=O)C([H])([H])[H])C([H])([H])c1c([H])c([H])c2c([H])c([H])c([H])c([H])c2c1[H])C([H])([H])c1c([H])c([H])c(Cl)c([H])c1[H])C([H])([H])c1c([H])nc([H])c([H])c1[H])C([H])([H])O[H])C(=O)N([H])[C@@]([H])(C(=O)N([H])[C@]([H])(C(=O)N([H])[C@]([H])(C(=O)N1C([H])([H…	CETRORELIX ACETATE	C	C	C	A	C	V
	CHEMBL1200500	[H]O[C@@]1([H])C([H])([H])[C@@]2(C([H])([H])[H])[C@@]([H])(C([H])([H])[C@]([H])(C([H])([H])[H])[C@]2(OC(=O)C([H])([H])C([H])([H])[H])C(=O)C([H])([H])OC(=O)C([H])([H])C([H])([H])[H])[C@]2([H])C([H])([H])C([H])([H])C3=C([H])C(=O)C([H])=C([H])[C@]3(C([H])([H])[H])[C@@]12Cl	BECLOMETHASONE DIPROPIONATE	C	C	C	C	C	VII
	CHEMBL1200596	[H]Oc1c(Cl)c([H])c(Cl)c2c([H])c([H])c([H])nc12	CHLOROXINE	C	C	C	C	C	VI
	CHEMBL1201759	[H]OC(=O)C([H])([H])C([H])([H])C([H])([H])N1C([H])([H])C([H])([H])C([H])(O[C@]([H])(c2nc([H])c([H])c([H])c2[H])c2c([H])c([H])c(Cl)c([H])c2[H])C([H])([H])C1([H])[H]	BEPOTASTINE BESYLATE	C	C	C	C	C	I
	CHEMBL3891157	[H]OC(=O)C([H])([H])C(=O)C([H])([H])[H]		C	C	C	C	C	VIII
	CHEMBL1232398	[H]OC(=O)[C@]([H])(N([H])[H])C([H])(C([H])([H])[H])C([H])([H])[H]		C	C	C	C	C	VIII
	CHEMBL375596	[H]N(C(=O)C([H])([H])N1C([H])([H])C([H])([H])C([H])(c2nc([H])c([H])c([H])c2[H])C([H])([H])C1([H])[H])c1c([H])c([H])c([H])c(c1[H])C([H])([H])[H]		B	C	C	A	C	I
	CHEMBL220360	[H]N(C(=O)C(Oc1nc([H])c(c([H])c1[H])C(F)(F)F)(C([H])([H])[H])C([H])([H])[H])[C@@]([H])(C([H])([H])[H])[C@]([H])(c1c([H])c([H])c([H])c(C#N)c1[H])C([H])([H])c1c([H])c([H])c(Cl)c([H])c1[H]	TARANABANT	C	C	A	A	A	V
	CHEMBL224867	[H]O[C@]1([H])C([H])([H])C([H])([H])[C@@]2(C([H])([H])[H])[C@@]([H])(C1([H])[H])C([H])([H])[C@@]([H])(O[H])[C@@]1([H])[C@]3([H])C([H])([H])C([H])([H])[C@]([H])([C@]([H])(C([H])([H])[H])C([H])([H])C([H])([H])C(=O)N([H])C([H])([H])C([H])([H])S(=O)(=O)O[H])[C@@]3(C([H])([H])[H])[C@@]([H])(O[H])C([H])([H])[C@]21[H]	TAUROCHOLATE	C	C	C	C	C	VIII
	CHEMBL1407943	[H]c1c([H])c([H])c2n(c(nc2c1[H])C([H])([H])N1C([H])([H])C([H])([H])C([H])([H])C1([H])[H])C([H])([H])c1c([H])c([H])c(Cl)c([H])c1[H]	CLEMIZOLE	C	A	A	A	A	IV
	CHEMBL1161	[H]O[C@@]1([H])C([H])([H])[C@@]2(C([H])([H])[H])[C@@]([H])(C([H])([H])[C@@]([H])(C([H])([H])[H])[C@]2(OC(=O)c2oc([H])c([H])c2[H])C(=O)C([H])([H])Cl)[C@]2([H])C([H])([H])C([H])([H])C3=C([H])C(=O)C([H])=C([H])[C@]3(C([H])([H])[H])[C@@]12Cl	MOMETASONE FUROATE	C	C	C	C	C	I
	CHEMBL4303490	[H]N([H])C(=O)c1c([H])c([H])c(c([H])c1[H])C([H])([H])N1C([H])([H])C([H])([H])C([H])(N(C(=O)C([H])([H])N([H])c2c(c(c(N([H])[H])c(c2C([H])([H])[H])C([H])([H])[H])C([H])([H])[H])C([H])([H])[H])C([H])([H])[H])C([H])([H])C1([H])[H]		C	A	A	C	A	X
	CHEMBL4303401	[H]OC([H])([H])c1c([H])nc([H])c(F)c1[H]		C	C	B	C	C	IV
	CHEMBL4224714	[H]N(c1nc([H])c(c([H])c1[H])C([H])([H])c1c([H])n([H])c2nc([H])c([H])c([H])c12)C([H])([H])c1c([H])c([H])c(c([H])c1[H])C(F)(F)F		A	A	A	A	A	IV
	CHEMBL450895	[H]OC(=O)[C@]1([H])[C@@]([H])(O[H])C([H])([H])[C@]2(O[H])O[C@@]1([H])C([H])([H])[C@@]([H])(O[C@]1([H])O[C@]([H])(C([H])([H])[H])[C@@]([H])(O[H])[C@]([H])(N([H])[H])[C@]1([H])O[H])\C([H])=C(/[H])\C(\[H])=C(/[H])\C(\[H])=C(/[H])\C(\[H])=C([H])\C([H])([H])C([H])([H])\C([H])=C(/[H])\C(\[H])=C([H])\[C@]([H])(C([H])([H])[H])[C@@]([H])(O[H])[C@@]([H])(C([H])([H])[H])[C@@]([H])(OC(=O)C([H])([H])[C@]([H])…	NYSTATIN	C	C	C	C	C	VIII
	CHEMBL4303640	[H]OC([H])([H])C([H])([H])c1c([H])c([H])c(OC([H])([H])C([H])([H])n2c([H])nc([H])c2[H])c([H])c1[H]		C	A	C	A	A	II
	CHEMBL221137	[H]OC1=C([H])C(=O)C(O[H])=C(C1=O)C([H])([H])C([H])([H])C([H])([H])C([H])([H])C([H])([H])C([H])([H])C([H])([H])C([H])([H])C([H])([H])C([H])([H])C([H])([H])[H]	EMBELIN	C	C	C	C	C	VIII
	CHEMBL4303562	[H]OC([H])([H])[C@@]1([H])O[C@]([H])(O[H])C([H])([H])[C@@]([H])(O[H])[C@]1([H])O[H]		C	B	B	B	B	VIII
	CHEMBL1165368	[H]\C(=C1/C(=NC([H])([H])C([H])([H])C1([H])[H])c1c([H])nc([H])c([H])c1[H])c1c([H])c([H])c(c([H])c1[H])N(C([H])([H])[H])C([H])([H])[H]		C	C	C	A	C	X
	CHEMBL1229535	[H]OC([H])([H])C([H])([H])N([H])S(=O)(=O)c1c([H])c(c([H])c([H])c1Cl)-c1s\c(=N/C(=O)C([H])([H])[H])n([H])c1C([H])([H])[H]		C	A	C	C	C	IX
	CHEMBL222102	[H]c1c([H])c([H])c2Sc3c(Sc2c1[H])c([H])c([H])c([H])c3-c1oc(c([H])c(=O)c1[H])N1C([H])([H])C([H])([H])OC([H])([H])C1([H])[H]	KU-55933	C	C	B	C	C	II
	CHEMBL1326499	[H]O[C@]([H])(C([H])([H])Oc1c([H])c([H])c([H])c([H])c1C([H])([H])C([H])([H])[H])C([H])([H])N([H])[C@]1([H])c2c([H])c([H])c([H])c([H])c2C([H])([H])C([H])([H])C1([H])[H]		A	C	B	C	C	II
	CHEMBL1332716	[H]Oc1c2N([H])C(=O)\C(=C(\[H])/C(/[H])=C([H])\[C@]([H])(C([H])([H])[H])[C@]([H])(O[H])[C@@]([H])(C([H])([H])[H])[C@@]([H])(O[H])[C@@]([H])(C([H])([H])[H])[C@]([H])(OC(=O)C([H])([H])[H])[C@]([H])(C([H])([H])[H])[C@@]([H])(OC([H])([H])[H])\C([H])=C([H])/O[C@]3(Oc4c(C3=O)c(c(O[H])c2\C([H])=N\N2C([H])([H])C([H])([H])N(C([H])([H])[H])C([H])([H])C2([H])[H])c1c(O[H])c4C([H])([H])[H])C([H])([H])[H])C([H]…		C	C	C	C	C	VII
	CHEMBL1355077	[H]c1c([H])c([H])c(c([H])c1[H])C(=O)OC([H])([H])C([H])([H])C([H])([H])[H]		C	C	C	C	C	III
	CHEMBL1402866	[H]ON(C(=O)C([H])([H])[H])[C@]1([H])c2c([H])c(C#N)c([H])c([H])c2OC(C([H])([H])[H])(C([H])([H])[H])[C@@]1([H])O[H]		B	C	C	C	C	I
	CHEMBL99668	[H]OC([H])([H])[C@@]1([H])O[C@@]([H])(n2c([H])c(C#N)c3c(nc([H])nc23)N([H])[H])[C@]([H])(O[H])[C@]1([H])O[H]	TOYOCAMYCIN	C	A	C	C	C	IV
	CHEMBL509051	[H]O\N=C(/[H])c1c([H])c([H])c(c(Cl)c1O[H])-c1c([H])c([H])c(O[H])c(F)c1[H]		C	B	C	B	B	VII
	CHEMBL1643	[H]OC([H])([H])[C@@]1([H])O[C@@]([H])(n2nc(nc2[H])C(=O)N([H])[H])[C@]([H])(O[H])[C@]1([H])O[H]	RIBAVIRIN	C	C	C	C	C	VI
	CHEMBL1650	[H]O[C@]1(C(=O)C([H])([H])OC(=O)C([H])([H])[H])C([H])([H])C([H])([H])[C@@]2([H])[C@]3([H])C([H])([H])C([H])([H])C4=C([H])C(=O)C([H])([H])C([H])([H])[C@]4(C([H])([H])[H])[C@@]3([H])C(=O)C([H])([H])[C@]12C([H])([H])[H]	CORTISONE ACETATE	C	C	A	A	A	VIII
	CHEMBL522618	[H]N(c1nc([H])c2onc(-c3c([H])c([H])c4OC([H])([H])Oc4c3[H])c2c1[H])[C@]([H])(c1c([H])c([H])c([H])c([H])c1[H])C([H])([H])[H]		B	A	A	A	A	I
	CHEMBL489157	[H]N([H])C([H])([H])C([H])([H])N([H])S(=O)(=O)c1c([H])c([H])c(Cl)c2c([H])c([H])nc([H])c12		C	C	C	C	C	VIII
	CHEMBL2356692	[H]N([H])c1nc2c([H])c([H])c(c(Sc3c([H])c([H])nc([H])c3[H])c2c(=O)n1[H])C([H])([H])[H]		C	C	C	A	C	I
	CHEMBL117904	[H]OC([H])([H])[C@@]1([H])O[C@@]([H])(n2c([H])nc3c(nc([H])nc23)N([H])C2([H])C([H])([H])C([H])([H])C([H])([H])C([H])([H])C2([H])[H])[C@]([H])(OC([H])([H])[H])[C@]1([H])O[H]		C	C	C	C	C	IV
	CHEMBL509846	[H]Oc1c2C(=O)[C@@]([H])(O[C@]3([H])O[C@]([H])(C([H])([H])[H])[C@@]([H])(O[H])[C@]([H])(O[C@]4([H])O[C@]([H])(C([H])([H])[H])[C@@]([H])(O[H])[C@]([H])(O[C@]5([H])O[C@]([H])(C([H])([H])[H])[C@@]([H])(O[H])[C@](O[H])(C([H])([H])[H])C5([H])[H])C4([H])[H])C3([H])[H])[C@@]([H])(C([H])([H])c2c([H])c2c([H])c(O[C@]3([H])O[C@]([H])(C([H])([H])[H])[C@]([H])(O[H])[C@]([H])(O[C@]4([H])O[C@]([H])(C([H])([H])[H…		C	A	A	C	A	II
	CHEMBL125569	[H]OC(=O)C([H])([H])Oc1c([H])c([H])c([H])c(c1[H])-c1oc([H])nc1-c1nc(c(o1)-c1c([H])c([H])c([H])c([H])c1[H])-c1c([H])c([H])c([H])c([H])c1[H]		C	C	C	C	C	I
	CHEMBL1201039	[H]N([H])S(=O)(=O)c1c([H])c2c(N=C(N([H])S2(=O)=O)C([H])([H])SC([H])([H])c2c([H])c([H])c([H])c([H])c2[H])c([H])c1Cl	BENZTHIAZIDE	C	C	C	C	C	VI
	CHEMBL4303687	[H]N(C(=O)[C@@]1([H])N(C(=O)C([H])([H])c2c([H])c([H])c([H])c([H])c2[H])C([H])([H])C([H])([H])C1([H])[H])C([H])([H])C(=O)OC([H])([H])C([H])([H])[H]		C	C	C	C	C	I
	CHEMBL4303380	[H]N(C(=S)N([H])c1c([H])c([H])c(c([H])c1[H])S(=O)(=O)N([H])c1nc(c([H])c(n1)C([H])([H])[H])C([H])([H])[H])C(=O)C([H])([H])Oc1c([H])c([H])c(Br)c([H])c1Cl		C	C	A	C	C	IX
	CHEMBL4303198	[H]SC([H])([H])C([H])([H])C([H])([H])C(=O)N([H])C1([H])C([H])([H])C([H])([H])N(C(=O)C([H])([H])Oc2c([H])c([H])c(Cl)c([H])c2Cl)C([H])([H])C1([H])[H]		C	C	C	C	C	VII
	CHEMBL4303369	[H]c1nc(-c2c([H])c([H])c([H])c3c([H])c([H])c([H])c([H])c23)c2n([H])c3c([H])c([H])c(OC([H])([H])[H])c([H])c3c2c1[H]		A	C	A	A	A	IV
	CHEMBL4303433	[H]OC([H])([H])c1oc(c([H])c1[H])C([H])([H])O[H]		C	C	B	C	C	I
	CHEMBL453514	[H]O[C@@]1([H])[C@]([H])(O[C@]2([H])[C@@]([H])(OC([H])([H])[H])[C@]([H])(O[H])C([H])([H])C(=O)O[C@]([H])(C([H])([H])[H])C([H])([H])\C([H])=C(/[H])\C(\[H])=C([H])\[C@]([H])(O[C@]3([H])O[C@]([H])(C([H])([H])[H])[C@@]([H])(N(C([H])([H])[H])C([H])([H])[H])C([H])([H])C3([H])[H])[C@]([H])(C([H])([H])[H])C([H])([H])[C@]2([H])C([H])([H])C([H])=O)O[C@]([H])(C([H])([H])[H])[C@@]([H])(O[C@]2([H])O[C@@]([H])…	SPIRAMYCIN	C	C	B	B	B	VIII
	CHEMBL17350	[H]Oc1c([H])c([H])c(c([H])c1[H])[C@]([H])(O[H])[C@@]([H])(N1C([H])([H])C([H])([H])C(O[H])(c2c([H])c([H])c([H])c([H])c2[H])C([H])([H])C1([H])[H])C([H])([H])[H]	TRAXOPRODIL	C	C	C	A	C	V
	CHEMBL18132	[H]OC(=O)c1c([H])c([H])c([H])c([H])c1N([H])c1c([H])c([H])c([H])c(OC([H])([H])c2nc3c([H])c([H])c([H])c([H])c3c([H])c2[H])c1[H]	SR-2640	C	A	A	C	A	II
	CHEMBL2105029	[H]N([H])C([H])([H])C([H])([H])N([H])C(=O)c1nc([H])c(Cl)c([H])c1[H]	LAZABEMIDE HYDROCHLORIDE	C	C	C	B	C	X
	CHEMBL277927	[H]Oc1c([H])c([H])c2c(c1[H])[C@@]1(C([H])([H])[H])C([H])([H])C([H])([H])N(C([H])([H])C([H])=C([H])[H])C([H])(C2([H])[H])[C@]1([H])C([H])([H])[H]		C	C	C	C	C	II
	CHEMBL413376	[H]OS(=O)(=O)c1c([H])c(c2c(N([H])C(=O)c3c([H])c([H])c(c(N([H])C(=O)c4c([H])c([H])c([H])c(N([H])C(=O)N([H])c5c([H])c([H])c([H])c(c5[H])C(=O)N([H])c5c([H])c(c([H])c([H])c5C([H])([H])[H])C(=O)N([H])c5c([H])c([H])c(c6c([H])c(c([H])c(c56)S(=O)(=O)O[H])S(=O)(=O)O[H])S(=O)(=O)O[H])c4[H])c3[H])C([H])([H])[H])c([H])c([H])c(c2c1[H])S(=O)(=O)O[H])S(=O)(=O)O[H]	SURAMIN HEXASODIUM	C	C	C	C	C	IX
	CHEMBL430717	[H]N([H])c1nc(nc2c([H])c(OC([H])([H])[H])c(OC([H])([H])[H])c([H])c12)N1C([H])([H])C([H])([H])N(C(=O)C([H])([H])Oc2c(OC([H])([H])[H])c([H])c([H])c([H])c2C([H])(C([H])([H])[H])C([H])([H])[H])C([H])([H])C1([H])[H]		C	A	A	A	A	VII
	CHEMBL423707	[H]OC([H])([H])[C@@]1([H])O[C@]([H])(O[H])[C@]([H])(O[H])[C@@]([H])(O[H])[C@]1([H])O[H]		B	C	C	B	C	VIII
	CHEMBL154580	[H]C([H])=C([H])C(=O)c1c([H])c([H])c2c([H])c([H])c([H])c([H])c2c1[H]		C	C	C	B	C	III
	CHEMBL1527324	[H]N([H])c1c([H])c([H])c(c([H])c1[H])S(=O)(=O)N([H])c1nc2c([H])c([H])c([H])c([H])c2nc1[H]	SULFAQUINOXALINE SODIUM	C	C	A	C	C	IX
	CHEMBL3600873	[H]OC(=O)[C@@]1(C([H])([H])c2nc(N([H])c3nc([H])c([H])s3)c([H])c([H])c2[H])C([H])([H])C([H])([H])[C@]([H])(Oc2c([H])c([H])c([H])c(Cl)c2F)C([H])([H])C1([H])[H]		A	A	A	C	A	VI
	CHEMBL3633893	[H]N(N([H])C(=O)c1c([H])c(OC([H])([H])[H])c([H])c(OC([H])([H])[H])c1[H])C(=O)N([H])c1c([H])c([H])c([H])c2c([H])c([H])c([H])c([H])c12		C	C	C	C	C	III
	CHEMBL2103991	[H]N1C(=O)SC([H])(C1=O)C([H])([H])c1c([H])c([H])c(OC([H])([H])c2nc3c([H])c([H])c([H])c([H])c3c(=O)n2C([H])([H])[H])c([H])c1[H]	BALAGLITAZONE	C	A	C	C	C	II
	CHEMBL1200907	[H]OC1=C(C#N)C([H])([H])[C@]2(C([H])([H])[H])[C@@]3([H])C([H])([H])C([H])([H])[C@]4(C([H])([H])[H])[C@@]([H])(O[H])C([H])([H])C([H])([H])[C@@]4([H])[C@]3([H])C([H])([H])C([H])([H])[C@]22O[C@]12[H]	TRILOSTANE	C	C	C	C	C	VIII
	CHEMBL606260	[H]OC(=O)C([H])(C(=O)N([H])[C@]1([H])C(=O)N2[C@]1([H])SC(C([H])([H])[H])(C([H])([H])[H])[C@]2([H])C(=O)O[H])c1c([H])c([H])c([H])c([H])c1[H]	CARBENICILLIN DISODIUM	C	C	C	C	C	VI
	CHEMBL4303695	[H]c1sc(c(Br)c1[H])C1=C([H])C2([H])N(C([H])([H])[H])C([H])(C([H])([H])C2([H])[H])C1([H])[H]		C	C	C	C	C	III
	CHEMBL93298	[H]OC([H])(C([H])([H])Sc1nc(c([H])s1)-c1sc(c([H])c1[H])C(=O)N([H])[H])C([H])([H])N([H])C(C([H])([H])[H])(C([H])([H])[H])C([H])([H])[H]	AROTINOLOL	A	C	C	C	C	IX
	CHEMBL2105373	[H]OC(=O)C([H])([H])C([H])([H])C(=O)O[C@]1([H])C([H])([H])C2=C([H])C([H])([H])[C@@]3([H])[C@]4([H])C([H])([H])C([H])([H])[C@]([H])(C(=O)C([H])([H])[H])[C@@]4(C([H])([H])[H])C([H])([H])C([H])([H])[C@]3([H])[C@@]2(C([H])([H])[H])C([H])([H])C1([H])[H]	PREGNENOLONE SUCCINATE	C	B	C	C	C	VIII
	CHEMBL496557	[H]N([H])C(=O)c1c([H])c([H])c([H])c([H])c1SC([H])([H])C(\[H])=C(/C([H])([H])[H])C([H])([H])C([H])([H])C(\[H])=C(/C([H])([H])[H])C([H])([H])C([H])([H])C([H])=C(C([H])([H])[H])C([H])([H])[H]		B	C	C	C	C	IX
	CHEMBL478284	[H]c1c(C(=O)C(=O)N(C([H])([H])[H])C([H])([H])[H])c2c([H])c(C(=O)N3C([H])([H])C([H])([H])C([H])(C([H])([H])c4c([H])c([H])c(F)c([H])c4[H])C([H])([H])C3([H])[H])c(Cl)c([H])c2n1C([H])([H])[H]		A	A	A	A	A	VI
	CHEMBL483059	[H]N(C(=O)C(\C#N)=C(/[H])c1c([H])n(c2c([H])c([H])c([H])c([H])c12)C([H])([H])C([H])([H])C([H])([H])N(C([H])([H])[H])C([H])([H])[H])C([H])([H])C([H])([H])C([H])([H])C([H])([H])C([H])([H])C([H])([H])C([H])([H])C([H])([H])[H]		B	A	C	C	C	I
	CHEMBL1200517	[H]O[C@@]12O[C@@](N([H])C(=O)[C@@]3([H])C([H])([H])N(C([H])([H])[H])[C@]4([H])C([H])([H])c5c([H])n([H])c6c([H])c([H])c([H])c(c56)[C@@]4([H])C3([H])[H])(C(=O)N1[C@]([H])(C(=O)N1C([H])([H])C([H])([H])C([H])([H])[C@@]21[H])C([H])([H])c1c([H])c([H])c([H])c([H])c1[H])C([H])([H])[H]	DIHYDROERGOTAMINE MESYLATE	C	C	C	C	C	V
	CHEMBL558642	[H]OC(=O)c1c([H])c([H])c(c([H])c1C1([H])C([H])([H])C([H])([H])C([H])([H])C1([H])[H])-c1c([H])n([H])c2nc([H])c(c([H])c12)-c1c([H])c([H])c([H])c([H])c1[H]	GSK-650394	C	C	A	C	C	IV
	CHEMBL146095	[H]OC([H])([H])C([H])(O[H])C([H])([H])OC(=O)c1c([H])c([H])c([H])c([H])c1N([H])c1c([H])c([H])nc2c([H])c(Cl)c([H])c([H])c12	GLAFENINE	B	A	C	C	C	VI
	CHEMBL592445	[H]N(C(=O)N([H])c1c([H])c([H])c(c([H])c1[H])-c1nc(nc(n1)N1C([H])([H])C([H])([H])OC([H])([H])C1([H])[H])N1C([H])([H])C([H])([H])OC([H])([H])C1([H])[H])c1c([H])c([H])c(c([H])c1[H])C(=O)N1C([H])([H])C([H])([H])C([H])(N(C([H])([H])[H])C([H])([H])[H])C([H])([H])C1([H])[H]	GEDATOLISIB	C	A	A	A	A	X
	CHEMBL601661	[H]N(C(=O)N([H])C([H])([H])[H])c1c([H])c([H])c(c([H])c1[H])-c1nc(N2C([H])([H])C3([H])OC([H])(C([H])([H])C3([H])[H])C2([H])[H])c2c([H])nn(c2n1)C1([H])C([H])([H])C([H])([H])C2(OC([H])([H])C([H])([H])O2)C([H])([H])C1([H])[H]		A	A	A	A	A	VI
	CHEMBL154166	[H]N(C(=O)C([H])([H])[H])c1c([H])c([H])c(c([H])c1[H])S(=O)(=O)c1c([H])c([H])c(N([H])C(=O)C([H])([H])[H])c([H])c1[H]	ACEDAPSONE	C	C	C	C	C	VIII
	CHEMBL348475	[H]N(C(=O)c1c([H])c(OC([H])([H])[H])c(OC([H])([H])[H])c([H])c1N([H])C(=O)c1c([H])nc2c([H])c([H])c([H])c([H])c2c1[H])c1c([H])c([H])c(c([H])c1[H])C([H])([H])C([H])([H])N1C([H])([H])c2c([H])c(OC([H])([H])[H])c(OC([H])([H])[H])c([H])c2C([H])([H])C1([H])[H]	TARIQUIDAR	C	C	A	C	C	X
	CHEMBL155358	[H]N(N([H])C(=O)C([H])([H])C([H])([H])c1c([H])c([H])nc([H])c1[H])C(=O)N1c2c([H])c(Cl)c([H])c([H])c2Oc2c([H])c([H])c([H])c([H])c2C1([H])[H]		C	C	A	C	C	I
	CHEMBL1514751	[H]N1C(=O)N2C(=N[C@@]([H])(C([H])([H])N3C([H])([H])C([H])([H])N(c4c([H])c([H])c([H])c([H])c4[H])C([H])([H])C3([H])[H])C2([H])[H])c2c([H])c([H])c([H])c([H])c12		C	C	A	A	A	VII
	CHEMBL1572655	[H]c1c([H])c([H])c(c(Cl)c1[H])[C@]([H])(c1c([H])c([H])c(Cl)c([H])c1[H])C([H])(Cl)Cl		C	C	C	A	C	I
	CHEMBL1608183	[H]O[C@@]1([H])C([H])([H])[C@@]2(C([H])([H])[H])[C@@]([H])(C([H])([H])C([H])([H])[C@]2(O[H])C(=O)C([H])([H])OC(=O)C([H])([H])[H])[C@]2([H])C([H])([H])C([H])([H])C3=C([H])C(=O)C([H])=C([H])[C@]3(C([H])([H])[H])[C@@]12F	ISOFLUPREDONE ACETATE	C	C	C	C	C	VII
	CHEMBL1610008	[H]OC(=O)c1c([H])c([H])c(c([H])c1[H])N1C(=O)\C(=C(/[H])c2oc(c([H])c2[H])-c2c([H])c([H])c(c([H])c2[H])[N+]([O-])=O)C([H])=C1c1c([H])c([H])c([H])c([H])c1[H]		C	C	C	C	C	X
	CHEMBL1614707	[H]\C(=C(\[H])c1c([H])c([H])c(c([H])c1[H])C(F)(F)F)c1nc(c([H])o1)C([H])([H])Oc1c([H])c([H])c(c([H])c1[H])C([H])([H])C([H])([H])C([H])([H])C([H])([H])n1nnc([H])c1[H]	MUBRITINIB	A	C	A	A	A	IV
	CHEMBL1771212	[H]ON([H])C(=O)C1(C([H])([H])C([H])([H])N(C([H])([H])C([H])([H])OC([H])([H])[H])C([H])([H])C1([H])[H])S(=O)(=O)c1c([H])c([H])c(Oc2c([H])c([H])c(OC(F)(F)F)c([H])c2[H])c([H])c1[H]		C	C	A	C	C	V
	CHEMBL1773685	[H]N([H])c1c([H])c2nn(nc2c([H])c1C([H])([H])[H])-c1c([H])c([H])c(c([H])c1[H])N(C([H])([H])C([H])([H])[H])C([H])([H])C([H])([H])[H]		C	C	A	B	C	IV
	CHEMBL1863513	[H]OC([H])([H])C1=C([H])[C@]2([H])C(=O)[C@]3(C([H])=C(C([H])([H])[H])[C@]([H])(OC(=O)C(=C(\[H])C([H])([H])[H])\C([H])([H])[H])[C@@]3(O[H])[C@]1([H])O[H])[C@]([H])(C([H])([H])[H])C([H])([H])[C@]1([H])[C@@]2([H])C1(C([H])([H])[H])C([H])([H])[H]	INGENOL MEBUTATE	C	B	C	C	C	VIII
	CHEMBL1867915	[H]O[C@]1([H])C(=C([H])[C@@]2([H])C(=O)O[C@@]3([H])C([H])([H])[C@]([H])(O[C@]4(O[C@]([H])(C(=C(/[H])C([H])(C([H])([H])[H])C([H])([H])[H])\C([H])([H])[H])[C@]([H])(\C(=N/OC([H])([H])[H])C4([H])[H])C([H])([H])[H])C3([H])[H])C([H])([H])\C([H])=C(C([H])([H])[H])\C([H])([H])[C@]([H])(\C([H])=C(/[H])\C(\[H])=C3/C([H])([H])O[C@@]1([H])[C@]23O[H])C([H])([H])[H])C([H])([H])[H]		C	C	C	B	C	VIII
	CHEMBL1874407	[H]O[C@]1([H])C([H])([H])C([H])([H])[C@]2(C([H])([H])[H])[C@@]3([H])C(=O)C([H])([H])[C@]4(C([H])([H])[H])[C@@]([H])(C(=O)C([H])([H])OC(=O)C([H])([H])[H])C([H])([H])C([H])([H])[C@@]4([H])[C@]3([H])C([H])([H])C([H])([H])[C@@]2([H])C1([H])[H]		C	C	C	C	C	VIII
	CHEMBL1880739	[H]Oc1c(Br)c([H])c(C([H])=C2C(=O)N([H])c3c([H])c([H])c(I)c([H])c23)c([H])c1Br	GW305074X	C	C	B	B	B	IV
	CHEMBL1990168	[H]c1c([H])c([H])c(c([H])c1[H])S(=O)(=O)c1c([H])c([H])c(Cl)c([H])c1[N+]([O-])=O		C	C	C	C	C	IX
	CHEMBL1997663	[H]N(C(=O)OC([H])([H])C([H])([H])[H])c1c([H])c([H])c2Sc3c([H])c([H])c([H])c([H])c3N(C(=O)C([H])([H])C([H])([H])N(C([H])([H])C([H])([H])[H])C([H])([H])C([H])([H])[H])c2c1[H]	ETHACIZINE	C	C	C	C	C	IX
	CHEMBL2012582	[H]N(c1nc([H])c2N(C(=O)c3c([H])c([H])c([H])c([H])c3N(c2n1)C([H])([H])[H])C([H])([H])[H])c1c([H])c([H])c(c([H])c1OC([H])([H])[H])C(=O)N1C([H])([H])C([H])([H])C([H])(N2C([H])([H])C([H])([H])N(C([H])([H])[H])C([H])([H])C2([H])[H])C([H])([H])C1([H])[H]		C	C	A	C	C	IX
	CHEMBL2017974	[H]N([H])c1nc([H])c(-c2nc(nc(c2[H])N2C([H])([H])C([H])([H])OC([H])([H])C2([H])[H])N2C([H])([H])C([H])([H])OC([H])([H])C2([H])[H])c(c1[H])C(F)(F)F	BUPARLISIB	A	A	A	A	A	I
	CHEMBL2018096	[H]OC([H])([H])[C@@]1([H])O[C@@]([H])(c2c([H])c([H])c(F)c(c2[H])C([H])([H])c2sc3c([H])c([H])c([H])c([H])c3c2[H])[C@]([H])(O[H])[C@@]([H])(O[H])[C@]1([H])O[H]	IPRAGLIFLOZIN	C	C	C	C	C	III
	CHEMBL2040682	[H]O[C@@]1([H])C([H])([H])[C@@]2(C([H])([H])[H])[C@@]([H])(C([H])([H])[C@@]3([H])O[C@]([H])(O[C@@]23C(=O)C([H])([H])OC(=O)C([H])(C([H])([H])[H])C([H])([H])[H])C2([H])C([H])([H])C([H])([H])C([H])([H])C([H])([H])C2([H])[H])[C@]2([H])C([H])([H])C([H])([H])C3=C([H])C(=O)C([H])=C([H])[C@]3(C([H])([H])[H])[C@@]12[H]	CICLESONIDE	C	C	C	A	C	VIII
	CHEMBL3187798	[H]N(C(=O)c1c([H])c([H])c([H])c([H])c1[H])c1nc([H])c2n([H])c([H])c([H])c2c1[H]		B	A	C	C	C	IV
	CHEMBL3301607	[H]N(C(=O)C1([H])C([H])([H])C1([H])[H])c1nc2c([H])c([H])c([H])c(-c3c([H])c([H])c(c([H])c3[H])C([H])([H])N3C([H])([H])C([H])([H])S(=O)(=O)C([H])([H])C3([H])[H])n2n1	FILGOTINIB	C	A	A	C	A	IV
	CHEMBL1868702	[H]O[C@@]1(C#C[H])C([H])([H])C([H])([H])[C@@]2([H])[C@@]3([H])C(C([H])=C([H])[C@]12C([H])([H])C([H])([H])[H])=C1C(=C([H])C(=O)C([H])([H])C1([H])[H])C([H])([H])C3([H])[H]	GESTRINONE	C	C	C	C	C	VIII
	CHEMBL3182014	[H]N([H])c1nc(nc2c([H])c(OC([H])([H])[H])c(OC([H])([H])[H])c([H])c12)N1C([H])([H])C([H])([H])N(C(=O)C([H])([H])C([H])([H])C([H])([H])[H])C([H])([H])C([H])([H])C1([H])[H]		C	A	C	C	C	VIII
	CHEMBL4303356	[H]OC(=O)C1=C(C([H])([H])OC(=O)C([H])([H])[H])C([H])([H])S[C@@]2([H])N1C(=O)[C@@]2([H])N([H])C(=O)C([H])([H])S\C(=N\C([H])(C([H])([H])[H])C([H])([H])[H])N([H])C([H])(C([H])([H])[H])C([H])([H])[H]		C	C	C	C	C	VI
	CHEMBL4297530	[H]OC(=O)[C@@]([H])(OC([H])([H])C([H])([H])[H])C([H])([H])c1c([H])c([H])c(OC([H])([H])C([H])([H])n2c(c([H])c([H])c2C([H])([H])[H])-c2c([H])c([H])c(SC([H])([H])[H])c([H])c2[H])c([H])c1[H]	SAROGLITAZAR	C	C	A	A	A	IX
	CHEMBL562967	[H]N([H])c1nc(=O)n(c([H])c1[H])[C@]1([H])O[C@]([H])(C([H])([H])OC(=O)C([H])(C([H])([H])[H])C([H])([H])[H])[C@@]([H])(OC(=O)C([H])(C([H])([H])[H])C([H])([H])[H])[C@]1(F)C([H])([H])[H]	MERICITABINE	C	A	C	A	A	VII
	CHEMBL1614713	[H]c1nnc(n1[H])-c1c([H])c([H])c2n([H])nc(-c3c([H])c([H])c([H])c(OC([H])([H])C([H])([H])N4C([H])([H])C([H])([H])C([H])([H])C([H])([H])C4([H])[H])c3[H])c2c1[H]	CC-401	C	C	A	A	A	II
	CHEMBL2105747	[H]OC1(C([H])([H])[H])C([H])([H])C([H])([H])N(C(=O)N([H])c2nc3c(OC([H])([H])[H])c([H])c([H])c(N4C([H])([H])C([H])([H])OC([H])([H])C4([H])[H])c3s2)C([H])([H])C1([H])[H]	TOZADENANT	C	C	C	A	C	VIII
	CHEMBL4303595	[H]C1=C([H])c2c([H])c(Br)c([H])c([H])c2C(=O)C1=O		C	C	C	C	C	VII
	CHEMBL843	[H]N1C(=O)SC([H])(C1=O)C([H])([H])c1c([H])c([H])c(OC([H])([H])C([H])([H])N(c2nc([H])c([H])c([H])c2[H])C([H])([H])[H])c([H])c1[H]	ROSIGLITAZONE MALEATE	C	C	B	C	C	VI
	CHEMBL276568	[H]OC(=O)C1=C(\C([H])=C(/[H])C([H])([H])[H])C([H])([H])S[C@@]2([H])N1C(=O)[C@@]2([H])N([H])C(=O)[C@]([H])(N([H])[H])c1c([H])c([H])c(O[H])c([H])c1[H]	CEFPROZIL	B	B	C	B	B	VI
	CHEMBL127	[H]OC(=O)C1=C(S[C@]2([H])C([H])([H])N([H])[C@]([H])(C(=O)N(C([H])([H])[H])C([H])([H])[H])C2([H])[H])[C@]([H])(C([H])([H])[H])[C@@]2([H])N1C(=O)[C@]2([H])[C@]([H])(O[H])C([H])([H])[H]	MEROPENEM	C	B	C	B	B	VI
	CHEMBL1200798	[H]c1c([H])c(Cl)c([H])c(c1[H])N1C([H])([H])C([H])([H])N(C([H])([H])C([H])([H])C([H])([H])n2nc3c([H])c([H])c([H])c([H])n3c2=O)C([H])([H])C1([H])[H]	TRAZODONE HYDROCHLORIDE	C	A	A	A	A	VI
	CHEMBL1200379	[H]N([H])c1c([H])c(Cl)c(N=C2N([H])C([H])([H])C([H])([H])N2[H])c(Cl)c1[H]	APRACLONIDINE HYDROCHLORIDE	C	C	C	C	C	VII
	CHEMBL700	[H]N([H])c1c([H])c([H])c(c([H])c1[H])S(=O)(=O)N([H])c1nc([H])c([H])c([H])c1[H]	SULFAPYRIDINE	C	A	C	C	C	VIII
	CHEMBL24640	[H]OC([H])([H])C([H])([H])C([H])([H])C([H])([H])C([H])([H])C([H])([H])C([H])([H])C([H])([H])C([H])([H])C([H])([H])C([H])([H])C([H])([H])C([H])([H])C([H])([H])C([H])([H])C([H])([H])C([H])([H])C([H])([H])[H]	CETOSTEARYL ALCOHOL	C	C	C	C	C	VIII
	CHEMBL1201154	[H]c1c([H])c([H])c2N(c3c([H])c(Cl)c([H])c([H])c3Sc2c1[H])C([H])([H])C([H])([H])C([H])([H])N1C([H])([H])C([H])([H])N(C([H])([H])[H])C([H])([H])C1([H])[H]	PROCHLORPERAZINE EDISYLATE	C	C	C	B	C	IX
	CHEMBL3215749	[H]\C(=C(\[H])C([H])([H])N1C([H])([H])C([H])([H])N(C([H])([H])C([H])([H])OC([H])(c2c([H])c([H])c(F)c([H])c2[H])c2c([H])c([H])c(F)c([H])c2[H])C([H])([H])C1([H])[H])c1c([H])c([H])c([H])c([H])c1[H]		C	B	A	B	B	III
	CHEMBL280828	[H]OC(=O)c1nc([H])c([H])c([H])c1C([H])([H])C(=O)O[H]		B	C	C	C	C	I
	CHEMBL286020	[H]c1c([H])n([H])c2nc(nc2c1[H])-c1c([H])c([H])c(c([H])c1OC([H])([H])[H])S(=O)C([H])([H])[H]	SULMAZOLE	C	A	C	C	C	IX
	CHEMBL284954	[H]N(C(=O)c1c([H])c([H])c([H])c([H])c1[H])[C@]([H])(C(=O)OC([H])([H])C([H])([H])[H])C([H])([H])c1c([H])c([H])c(c([H])c1[H])[N+]([O-])=O		C	C	C	C	C	V
	CHEMBL1200681	[H]OC(=O)C([H])([H])C1(C([H])([H])S[C@@]([H])(c2c([H])c([H])c([H])c(\C([H])=C(/[H])c3nc4c([H])c(Cl)c([H])c([H])c4c([H])c3[H])c2[H])C([H])([H])C([H])([H])c2c([H])c([H])c([H])c([H])c2C(O[H])(C([H])([H])[H])C([H])([H])[H])C([H])([H])C1([H])[H]	MONTELUKAST SODIUM	C	A	A	C	A	VI
	CHEMBL1256910	[H]c1c(OC([H])([H])[H])c(OC([H])([H])[H])c([H])c2c1-c1c([H])\c(=N/c3c(c([H])c(c([H])c3C([H])([H])[H])C([H])([H])[H])C([H])([H])[H])n(c(=O)n1C([H])([H])C2([H])[H])C([H])([H])[H]	TREQUINSIN HYDROCHLORIDE	C	A	A	A	A	IX
	CHEMBL38508	[H]OC(=O)C([H])([H])Oc1c([H])c([H])c(SC([H])([H])c2sc(nc2C([H])([H])[H])-c2c([H])c([H])c(c(F)c2[H])C(F)(F)F)c([H])c1C([H])([H])[H]		C	A	A	C	A	IX
	CHEMBL540303	[H]OC(=O)C1=C([H])C([H])([H])N([H])C([H])([H])C1([H])[H]	ISOGUVACINE HYDROCHLORIDE	C	C	B	C	C	VIII
	CHEMBL1201156	[H]N(C([H])([H])[H])C([H])([H])C([H])([H])C([H])=C1c2c([H])c([H])c([H])c([H])c2C([H])([H])C([H])([H])c2c([H])c([H])c([H])c([H])c12	NORTRIPTYLINE HYDROCHLORIDE	C	B	B	B	B	III
	CHEMBL450	[H]N1C(=O)N(C(=O)C(C1=O)(C([H])([H])C([H])([H])[H])C([H])([H])C([H])([H])[H])C([H])([H])[H]	METHARBITAL	C	C	C	C	C	VIII
	CHEMBL8565	[H]OS(=O)(=O)c1c([H])c([H])c(c([H])c1[H])-c1nc2n([H])c(=O)n(c(=O)c2n1[H])C([H])([H])C([H])([H])C([H])([H])[H]		C	B	C	C	C	IV
	CHEMBL1314409	[H]C#CC([H])([H])N(C([H])([H])[H])C([H])(C([H])([H])[H])C([H])([H])c1c([H])c([H])c([H])c([H])c1[H]		C	C	C	C	C	V
	CHEMBL9514	[H]N(C(=O)OC([H])([H])[H])c1nc2c([H])c([H])c(c([H])c2n1[H])C(=O)c1sc([H])c([H])c1[H]	NOCODAZOLE	A	B	C	B	B	IV
	CHEMBL422037	[H]OC(=O)c1c([H])c([H])c(\N=N\N(C([H])([H])[H])C([H])([H])[H])c([H])c1[H]		C	B	C	C	C	III
	CHEMBL1256321	[H]N1C([H])([H])C([H])([H])N(c2c([H])c([H])c([H])c(Cl)c2[H])C([H])([H])C1([H])[H]		C	C	C	C	C	VIII
	CHEMBL9453	[H]OC([H])([H])C([H])([H])C([H])([H])N([H])C(=O)c1c([H])nn(-c2nc(c([H])s2)-c2c([H])c([H])c([H])c(c2[H])C(F)(F)F)c1C([H])([H])[H]		C	C	A	C	C	X
	CHEMBL849	[H]Oc1c([H])c(Cl)c([H])c([H])c1Oc1c([H])c([H])c(Cl)c([H])c1Cl	TRICLOSAN	C	C	B	B	B	VI
	CHEMBL3545097	[H]N([H])c1nc2c([H])c(c([H])c([H])c2o1)-c1nn(c2nc([H])nc(N([H])[H])c12)C([H])(C([H])([H])[H])C([H])([H])[H]	SAPANISERTIB	A	A	A	A	A	VI
	CHEMBL3646801	[H]c1oc2c([H])c([H])c(c([H])c2c1[H])-c1c([H])c([H])c(c([H])c1[H])-n1c(nn([H])c1=O)C([H])([H])[C@@]1([H])C([H])([H])N(C(=O)C2([H])C([H])([H])C2([H])[H])C([H])([H])C1([H])[H]		C	C	A	C	C	VI
	CHEMBL3672295	[H]Oc1c([H])c(c2n([H])c(=O)c3sc([H])c([H])c3c2c1-c1c([H])c([H])c(c([H])c1[H])[C@@]([H])(C([H])([H])[H])C([H])([H])N([H])[H])C([H])([H])[H]		C	C	C	A	C	I
	CHEMBL3707247	[H]OC([H])([H])C([H])([H])N([H])[C@]1([H])c2c([H])c([H])c([H])c(-c3noc(n3)-c3c([H])c([H])c(OC([H])(C([H])([H])[H])C([H])([H])[H])c(C#N)c3[H])c2C([H])([H])C1([H])[H]	OZANIMOD	C	A	A	C	A	II
	CHEMBL3747259	[H]OC(=O)[C@]([H])(OC(=O)C(\[H])=C(/[H])c1c([H])c([H])c(O[H])c2O[C@@]([H])(c3c([H])c([H])c(O[H])c(O[H])c3[H])[C@]([H])(C(=O)O[C@@]([H])(C(=O)O[H])C([H])([H])c3c([H])c([H])c(O[H])c(O[H])c3[H])c12)C([H])([H])c1c([H])c([H])c(O[H])c(O[H])c1[H]		C	C	C	C	C	VII
	CHEMBL3813873	[H]N(c1nc([H])c(c([H])c1[H])C([H])([H])c1c([H])n([H])c2nc([H])c(Cl)c([H])c12)C([H])([H])c1c([H])nc(c([H])c1[H])C(F)(F)F	PEXIDARTINIB	A	A	A	A	A	IV
	CHEMBL3898452	[H]\C(=C(/[H])n1nc(nc1[H])-c1c([H])c(OC([H])([H])[H])c([H])c(c1[H])C(F)(F)F)C(=O)OC([H])(C([H])([H])[H])C([H])([H])[H]		C	C	C	B	C	III
	CHEMBL3901007	[H]OC(c1c([H])c([H])c2OC([H])([H])Oc2c1[H])(c1c([H])c([H])c2OC([H])([H])Oc2c1[H])C1([H])C([H])([H])C([H])([H])N(C(=O)OC([H])(C(F)(F)F)C(F)(F)F)C([H])([H])C1([H])[H]		C	C	C	C	C	III
	CHEMBL3939289	[H]OC(=O)c1c([H])c([H])c(c([H])c1[H])C([H])([H])Oc1c([H])c2c(c([H])c1N(C([H])([H])C([H])(C([H])([H])[H])C([H])([H])[H])S(=O)(=O)c1nc(c([H])s1)C([H])([H])[H])C([H])([H])C([H])([H])C2([H])[H]		C	C	A	C	C	V
	CHEMBL3989944	[H]\C(=C(\[H])C(=O)OC([H])([H])C([H])([H])N1C(=O)C([H])([H])C([H])([H])C1=O)C(=O)OC([H])([H])[H]	DIROXIMEL FUMARATE	C	C	C	C	C	VIII
	CHEMBL4069597	[H]N([H])S(=O)(=O)c1sc(nc1C([H])([H])[H])N(C(=O)C([H])([H])c1c([H])c([H])c(c([H])c1[H])-c1nc([H])c([H])c([H])c1[H])C([H])([H])[H]	PRITELIVIR	C	A	A	C	A	IX
	CHEMBL4098253	[H]c1c([H])c([H])c2c(c1[H])c(nn([H])c2=O)C([H])([H])c1c([H])c([H])c(F)c(c1[H])C(=O)N1C([H])([H])C([H])([H])C([H])(OC([H])([H])[H])C([H])([H])C1([H])[H]		C	C	A	C	C	I
	CHEMBL99377	[H]N(C(=O)C([H])([H])C([H])([H])[H])C1([H])C([H])([H])c2c(OC([H])([H])[H])c([H])c([H])c([H])c2C([H])([H])C1([H])[H]		C	C	C	C	C	II
	CHEMBL1604848	[H]\C(=C(\C#N)c1nc2c([H])c([H])c([H])c([H])c2s1)c1c(Oc2c([H])c([H])c(F)c([H])c2[H])nc2c(c([H])c([H])c([H])n2c1=O)C([H])([H])[H]		B	A	C	C	C	IV
	CHEMBL344127	[H]N(C(=O)C(\[H])=C(/[H])c1c([H])c([H])c2n([H])c([H])c(c2c1[H])C([H])([H])C([H])([H])N(C([H])([H])[H])C([H])([H])[H])C([H])([H])c1c([H])c([H])c(OC([H])([H])[H])c([H])c1[H]		C	A	A	C	A	X
	CHEMBL2354521	[H]O[C@]([H])(c1c([H])c([H])c([H])c([H])c1[H])[C@@]([H])(N([H])C([H])([H])C([H])([H])C(=O)c1c([H])c([H])c([H])c(OC([H])([H])[H])c1[H])C([H])([H])[H]		C	C	C	C	C	V
	CHEMBL178334	[H]Oc1c([H])c([H])c(c([H])c1[H])-c1sc2c([H])c(O[H])c([H])c([H])c2c1C(=O)c1c([H])c([H])c(c([H])c1[H])N1C([H])([H])C([H])([H])N(C([H])([H])C1([H])[H])C([H])(C([H])([H])[H])C([H])([H])[H]		C	C	C	C	C	IX
	CHEMBL4303327	[H]N(c1c([H])c([H])c(c([H])c1Oc1c([H])c([H])c(F)c([H])c1F)C(=O)C([H])([H])[H])S(=O)(=O)C([H])([H])[H]		C	C	C	C	C	I
	CHEMBL493076	[H]N(\N=C(\c1c([H])c([H])c([H])c(Br)c1[H])C([H])([H])[H])C(=O)C([H])(N([H])C(=O)c1c([H])c([H])c([H])c([H])c1[H])c1nn([H])c(=O)c2c([H])c([H])c([H])c([H])c12		C	C	C	C	C	I
	CHEMBL1616	[H]Oc1c([H])c([H])c2c(c1O[H])-c1c([H])c([H])c([H])c3c1[C@]([H])(N(C([H])([H])[H])C([H])([H])C3([H])[H])C2([H])[H]	APOMORPHINE HYDROCHLORIDE	C	C	C	C	C	V
	CHEMBL1256701	[H]c1c([H])c([H])c2C(=O)N(C(=O)c2c1[H])C([H])([H])C([H])([H])C([H])([H])C([H])([H])N1C([H])([H])C([H])([H])N(c2c([H])c([H])c([H])c([H])c2OC([H])([H])[H])C([H])([H])C1([H])[H]		C	B	B	B	B	X
	CHEMBL1696	[H]N(C([H])([H])[H])C([H])([H])C([H])([H])C([H])([H])N1c2c([H])c([H])c([H])c([H])c2C([H])([H])C([H])([H])c2c([H])c([H])c([H])c([H])c12	DESIPRAMINE HYDROCHLORIDE	C	C	C	C	C	X
	CHEMBL1718	[H]Oc1c([H])c([H])c2c3c1O[C@@]1([H])C(=O)C([H])([H])C([H])([H])[C@@]4(O[H])[C@]([H])(N(C([H])([H])C([H])=C([H])[H])C([H])([H])C([H])([H])[C@]314)C2([H])[H]	NALOXONE HYDROCHLORIDE	C	C	C	B	C	II
	CHEMBL537	[H]Oc1c([H])c([H])c(O[H])c([H])c1[H]	HYDROQUINONE	C	B	B	B	B	VIII
	CHEMBL101326	[H]N([H])c1c(c(nn1-c1c(Cl)c([H])c(c([H])c1Cl)C(F)(F)F)C#N)S(=O)C(F)(F)F	FIPRONIL	C	C	B	C	C	IX
	CHEMBL2035187	[H]N1c2nc([H])c([H])c(n2)-c2c([H])c([H])c([H])c(c2[H])C([H])([H])OC([H])([H])\C([H])=C([H])\C([H])([H])OC([H])([H])c2c([H])c1c([H])c([H])c2OC([H])([H])C([H])([H])N1C([H])([H])C([H])([H])C([H])([H])C1([H])[H]	PACRITINIB	C	A	A	A	A	II
	CHEMBL2104318	[H]OS(=O)(=O)C([H])([H])C([H])([H])SSC([H])([H])C([H])([H])S(=O)(=O)O[H]	DIMESNA	C	C	C	C	C	VIII
	CHEMBL1908307	[H]c1c([H])c2c(c([H])c1F)n(c([H])c(S(=O)C([H])([H])[H])c2=O)C([H])([H])[H]	FLOSEQUINAN	C	A	C	C	C	IX
	CHEMBL1829174	[H]OC(=O)C([H])([H])[C@@]1([H])c2c([H])c([H])c(OC([H])([H])c3c([H])c([H])c([H])c(c3[H])-c3c(c([H])c(OC([H])([H])C([H])([H])C([H])([H])S(=O)(=O)C([H])([H])[H])c([H])c3C([H])([H])[H])C([H])([H])[H])c([H])c2OC1([H])[H]	FASIGLIFAM	C	C	A	C	C	II
	CHEMBL2360601	[H]c1c([H])c(c([H])c([H])c1C(=O)C([H])(C([H])([H])[H])C([H])([H])N1C([H])([H])C([H])([H])C([H])([H])C([H])([H])C1([H])[H])C([H])([H])C([H])([H])[H]		C	C	C	C	C	III
	CHEMBL1956071	[H]N([H])c1nonc1-c1nc2c([H])nc([H])c(C(=O)N3C([H])([H])C([H])([H])[C@]([H])(N([H])[H])C3([H])[H])c2n1C([H])([H])C([H])([H])[H]		C	A	C	C	C	IV
	CHEMBL1966136	[H]\C(=C(\[H])c1c([H])c(\C([H])=C(/[H])c2c([H])c([H])c(Cl)c(Cl)c2[H])c(c([H])c1[N+]([O-])=O)[N+]([O-])=O)c1c([H])c([H])c(Cl)c(Cl)c1[H]		C	B	C	C	C	VII
	CHEMBL2051959	[H]c1c([H])c(OC([H])([H])C([H])([H])C([H])([H])C([H])([H])C([H])([H])C([H])([H])[C@]2(OC2([H])[H])C(=O)OC([H])([H])C([H])([H])[H])c([H])c([H])c1Cl	ETOMOXIR	B	C	C	C	C	VII
	CHEMBL2104967	[H]OC(=O)[C@@]([H])(N([H])C(=O)c1c(F)c([H])c([H])c([H])c1F)C([H])([H])c1c([H])c([H])c(c([H])c1[H])-c1c(OC([H])([H])[H])c([H])c(c([H])c1OC([H])([H])[H])C([H])([H])OC([H])([H])C([H])([H])[H]	FIRATEGRAST	C	C	A	C	C	V
	CHEMBL2104957	[H]Oc1c(c([H])c(c([H])c1C([H])([H])c1c([H])c(c([H])c(c1O[H])-n1nc2c([H])c([H])c([H])c([H])c2n1)C(C([H])([H])[H])(C([H])([H])[H])C([H])([H])C(C([H])([H])[H])(C([H])([H])[H])C([H])([H])[H])C(C([H])([H])[H])(C([H])([H])[H])C([H])([H])C(C([H])([H])[H])(C([H])([H])[H])C([H])([H])[H])-n1nc2c([H])c([H])c([H])c([H])c2n1	BISOCTRIZOLE	C	C	A	C	C	IV
	CHEMBL3039602	[H]OC(=O)[C@]([H])(O[H])[C@@]([H])(O[H])[C@]([H])(O[C@]1([H])O[C@]([H])(C([H])([H])O[H])[C@]([H])(O[H])[C@]([H])(O[H])[C@@]1([H])O[H])[C@]([H])(O[H])C([H])([H])O[H]		C	B	B	B	B	VIII
	CHEMBL3103988	[H]c1nc([H])c(c([H])c1[H])-c1noc(n1)-c1c([H])c([H])c([H])c(C#N)c1[H]		C	A	B	C	A	I
	CHEMBL4303642	[H]OC([H])([H])C([H])([H])N([H])C(=O)C([H])(N([H])C(=O)C([H])(N([H])C(=O)C([H])(N([H])C(=O)C([H])(N([H])C(=O)C([H])(N([H])C(=O)C([H])(N([H])C(=O)C([H])(N([H])C(=O)C([H])(N([H])C(=O)C([H])(N([H])C(=O)C([H])(N([H])C(=O)C([H])(N([H])C(=O)C([H])(N([H])C(=O)C([H])(N([H])C(=O)C([H])([H])N([H])C(=O)C([H])(N([H])C([H])=O)C([H])(C([H])([H])[H])C([H])([H])[H])C([H])([H])[H])C([H])([H])C([H])(C([H])([H])[H]…		C	A	B	C	A	V
	CHEMBL2111163	[H]OC([H])(C([H])([H])Oc1c([H])c([H])c([H])c([H])c1SC([H])([H])[H])C([H])([H])N([H])C([H])(C([H])([H])[H])C([H])([H])[H]	TIPRENOLOL	C	C	C	C	C	VII
	CHEMBL508676	[H]Oc1c([H])c([H])c(C([H])=O)c([H])c1OC([H])([H])C([H])([H])[H]	ETHYL VANILLIN	C	C	C	C	C	II
	CHEMBL1356199	[H]N(c1nc([H])nc2c([H])c([H])c(c([H])c12)-c1nc(sc1[H])C([H])([H])N([H])C([H])([H])C([H])([H])S(=O)(=O)C([H])([H])[H])c1c([H])c([H])c(OC([H])([H])c2c([H])c([H])c([H])c(F)c2[H])c(Cl)c1[H]		A	A	C	A	A	I
	CHEMBL449575	[H]O[C@@]1([H])[C@@]([H])(O[C@]([H])(C([H])([H])Cl)[C@@]1([H])O[H])n1c([H])nc2c(nc([H])nc12)N([H])C1([H])C([H])([H])C2([H])C([H])([H])C([H])([H])C1([H])C2([H])[H]		C	C	C	A	C	IV
	CHEMBL607707	[H]N(C(=O)C(\[H])=C(/[H])C([H])([H])N(C([H])([H])[H])C([H])([H])[H])c1c([H])c2c(N([H])c3c([H])c([H])c(F)c(Cl)c3[H])c(C#N)c([H])nc2c([H])c1OC([H])([H])C([H])([H])[H]	PELITINIB	A	A	A	A	A	II
	CHEMBL319136	[H]O[C@@]([H])(C(=O)N(C([H])([H])[H])C([H])([H])[H])[C@@]([H])(N([H])C(=O)c1c([H])c2c([H])c(Cl)c([H])c([H])c2n1[H])C([H])([H])c1c([H])c([H])c([H])c([H])c1[H]		C	B	C	B	B	V
	CHEMBL2030402	[H]N1C([H])([H])C([H])([H])C([H])([H])[C@@]1([H])c1nc2c(oc3c([H])c([H])c(Cl)c([H])c23)c(=O)n1[H]		B	C	C	C	C	I
	CHEMBL1254024	[H]O[C@@]([H])(c1c([H])c([H])c([H])c([H])c1[H])C([H])([H])N([H])C(=O)[C@@]1([H])N(C(=O)c2c([H])c([H])c(c([H])c2[H])-c2c([H])c([H])c([H])c([H])c2C([H])([H])[H])C([H])([H])\C(=N/OC([H])([H])[H])C1([H])[H]		C	C	C	C	C	I
	CHEMBL258405	[H]Oc1c([H])c([H])c([H])c([H])c1N1C(=O)N([H])C(=C([H])C1([H])[H])c1c([H])c([H])c([H])c(c1[H])[N+]([O-])=O	ICILLIN	A	C	C	C	C	IX
	CHEMBL257591	[H]N(C(=O)N([H])c1c([H])c(Cl)c(OC([H])([H])[H])c([H])c1OC([H])([H])[H])c1noc(c1[H])C([H])([H])[H]		C	C	C	A	C	IV
	CHEMBL263664	[H]N([H])C1(C([H])([H])c2c([H])c([H])c(Cl)c([H])c2[H])C([H])([H])C([H])([H])N(c2nc([H])nc3n([H])c([H])c([H])c23)C([H])([H])C1([H])[H]		A	A	A	A	A	IV
	CHEMBL258940	[H]N(c1c([H])c([H])c(F)c(Cl)c1[H])c1nc([H])nc2c([H])nc(nc12)N([H])C1([H])C([H])([H])C([H])([H])N(C([H])([H])[H])C([H])([H])C1([H])[H]	FALNIDAMOL	A	A	A	A	A	IV
	CHEMBL1394135	[H]N(c1c([H])c([H])c([H])c(c1[H])C(F)(F)F)S(=O)(=O)c1c(c([H])c(c([H])c1C([H])([H])[H])C([H])([H])[H])C([H])([H])[H]		C	C	C	C	C	IX
	CHEMBL2359260	[H]\C(=C(\Cl)c1c([H])c([H])c(Cl)c([H])c1Cl)n1nc([H])nc1[H]		C	C	C	C	C	IV
	CHEMBL378544	[H]O[C@@]1(C(=O)OC([H])([H])[H])[C@]2([H])N(c3c([H])c(OC([H])([H])[H])c(c([H])c3[C@@]22C([H])([H])C([H])([H])N3C([H])([H])C([H])=C([H])[C@](C([H])([H])C([H])([H])[H])([C@@]23[H])[C@@]1([H])OC(=O)C([H])([H])[H])[C@]1(C(=O)OC([H])([H])[H])c2n([H])c3c([H])c([H])c([H])c([H])c3c2C([H])([H])C([H])([H])N2C([H])([H])[C@@]([H])(C([H])([H])[C@@](O[H])(C([H])([H])C([H])([H])[H])C2([H])[H])C1([H])[H])C([H])(…	VINBLASTINE SULFATE	B	C	C	C	C	I
	CHEMBL50267	[H]OC(=O)c1nc2c([H])c(Cl)c([H])c(Cl)c2c(O[H])c1[H]		C	C	C	C	C	VI
	CHEMBL53366	[H]N([H])C(=O)C(c1c([H])c([H])c([H])c([H])c1[H])(c1c([H])c([H])c([H])c([H])c1[H])C([H])([H])C([H])([H])n1c([H])c([H])nc1C([H])([H])[H]	IMIDAFENACIN	C	C	C	C	C	IV
	CHEMBL2360084	[H]OC([H])([H])C([H])([H])N1C([H])([H])C([H])([H])N(C([H])([H])C([H])([H])C(\[H])=C2\c3c([H])c([H])c([H])c([H])c3Sc3c([H])c([H])c(Cl)c([H])c23)C([H])([H])C1([H])[H]		A	C	C	C	C	IX
	CHEMBL69998	[H]c1c([H])c(c([H])c([H])c1C1=C(OC([H])([H])C2([H])C([H])([H])C2([H])[H])C(=O)OC1(C([H])([H])[H])C([H])([H])[H])S(=O)(=O)C([H])([H])[H]	FIROCOXIB	C	C	C	C	C	IX
	CHEMBL70159	[H]OC(=O)c1c([H])c([H])c2n([H])c([H])c(c2c1[H])C([H])([H])C([H])([H])C([H])([H])C([H])([H])N1C([H])([H])C([H])=C(c2c([H])c([H])c([H])c([H])c2[H])C([H])([H])C1([H])[H]	CARMOXIROLE	C	C	A	A	A	I
	CHEMBL432527	[H]O[C@]([H])(c1c([H])c([H])c(c([H])c1[H])C(C([H])([H])[H])(C([H])([H])[H])C([H])([H])[H])C([H])([H])C([H])([H])C([H])([H])N1C([H])([H])C([H])([H])C([H])(C([H])([H])C1([H])[H])C(O[H])(c1c([H])c([H])c([H])c([H])c1[H])c1c([H])c([H])c([H])c([H])c1[H]		C	C	A	C	C	III
	CHEMBL1023	[H]OC(=O)c1c([H])c([H])c(c([H])c1[H])C(=C([H])[H])c1c([H])c2c(c([H])c1C([H])([H])[H])C(C([H])([H])[H])(C([H])([H])[H])C([H])([H])C([H])([H])C2(C([H])([H])[H])C([H])([H])[H]	BEXAROTENE	C	C	A	C	C	II
	CHEMBL312750	[H]Oc1c([H])c2oc(c([H])c(=O)c2c(O[H])c1OC([H])([H])[H])-c1c([H])c([H])c(OC([H])([H])[H])c(OC([H])([H])[H])c1[H]		C	C	C	C	C	I
	CHEMBL542207	[H]OC(=O)C1=C([H])C([H])([H])C([H])([H])N(C([H])([H])C([H])([H])OC([H])(c2c([H])c([H])c(c([H])c2[H])C(F)(F)F)c2c([H])c([H])c(c([H])c2[H])C(F)(F)F)C1([H])[H]		C	C	A	C	C	III
	CHEMBL1046	[H]OC(=O)C([H])([H])C([H])([H])C([H])([H])C([H])([H])C([H])([H])N([H])[H]	AMINOCAPROIC ACID	C	C	C	C	C	VIII
	CHEMBL1059	[H]OC(=O)C([H])([H])[C@@]([H])(C([H])([H])N([H])[H])C([H])([H])C([H])(C([H])([H])[H])C([H])([H])[H]	PREGABALIN	C	C	C	C	C	VIII
	CHEMBL2069623	[H]N([H])c1nc([H])nc2n(nc(c12)C([H])([H])Oc1c([H])c([H])c([H])c(Cl)c1[H])C1([H])C([H])([H])C([H])([H])OC([H])([H])C1([H])[H]		C	C	A	A	A	VI
	CHEMBL88272	[H]N(C([H])([H])C([H])([H])Oc1c([H])c([H])c([H])c([H])c1OC([H])([H])C1([H])C([H])([H])C1([H])[H])C(C([H])([H])[H])(C([H])([H])[H])C([H])([H])c1c([H])n([H])c2c([H])c([H])c(Cl)c([H])c12		A	C	A	A	A	V
	CHEMBL2107617	[H]OC([H])(C([H])([H])OC1(C#C[H])C([H])([H])C([H])([H])C([H])([H])C([H])([H])C1([H])[H])C([H])([H])N1C([H])([H])C([H])([H])N(c2c([H])c([H])c([H])c(c2[H])C(F)(F)F)C([H])([H])C1([H])[H]	TERCIPRAZINE	B	B	C	A	B	VII
	CHEMBL8759	[H]OC(=O)[C@@]1([H])[C@]2([H])C([H])([H])C([H])([H])[C@@](N([H])[H])(C(=O)O[H])[C@]12[H]	EGLUMETAD	C	C	C	C	C	VIII
	CHEMBL476	[H]N([H])C(=O)c1nc([H])n([H])c1\N=N\N(C([H])([H])[H])C([H])([H])[H]	DACARBAZINE	C	C	C	C	C	IV
	CHEMBL483091	[H]N=C(SC([H])(C([H])([H])[H])C([H])([H])[H])N([H])[H]		C	C	C	C	C	VIII
	CHEMBL487553	[H]N(C(=O)C([H])([H])[H])c1nc(nc(c1[H])-c1nc(c([H])c([H])c1[H])N1C([H])([H])C([H])([H])C([H])(OC([H])([H])[H])C([H])([H])C1([H])[H])-n1nc(c([H])c1C([H])([H])[H])C([H])([H])[H]		C	A	A	C	A	X
	CHEMBL1527537	[H]Oc1c(c([H])c(c2c([H])c([H])c([H])nc12)C([H])([H])OC([H])([H])c1c([H])c([H])c([H])c([H])c1[H])C([H])([H])N1C([H])([H])C([H])([H])C([H])([H])C1([H])[H]		C	C	A	C	C	X
	CHEMBL562318	[H]c1c(c(nn1C([H])([H])[H])-c1c([H])c([H])c(OC([H])([H])c2nc3c([H])c([H])c([H])c([H])c3c([H])c2[H])c([H])c1[H])-c1c([H])c([H])nc([H])c1[H]	MARDEPODECT	A	A	A	A	A	II
	CHEMBL2179529	[H]N1C([H])([H])C2([H])C([H])([H])N(C(=O)c3oc(Cl)c([H])c3[H])C([H])([H])C2([H])C1([H])[H]	AZD1446	C	C	C	C	C	IX
	CHEMBL4303594	[H]c1nc(n(n1)C([H])([H])[H])C([H])([H])Oc1nn2c(nnc2c([H])c1C1([H])C([H])([H])C([H])([H])C1([H])[H])-c1c(F)c([H])c([H])c([H])c1F		C	A	A	A	A	IV
	CHEMBL4303183	[H]O[C@@]1([H])[C@]([H])(O[C@]2([H])[C@@]([H])(OC([H])([H])[H])[C@]([H])(OC(=O)C([H])([H])[H])C([H])([H])C(=O)O[C@]([H])(C([H])([H])[H])C([H])([H])\C([H])=C(/[H])\C(\[H])=C([H])\[C@]([H])(O[H])[C@]([H])(C([H])([H])[H])C([H])([H])[C@]2([H])C([H])([H])C([H])=O)O[C@]([H])(C([H])([H])[H])[C@@]([H])(O[C@]2([H])O[C@@]([H])(C([H])([H])[H])[C@]([H])(O[H])[C@@](OC(=O)C([H])([H])C([H])(C([H])([H])[H])C([H]…		C	C	C	B	C	VIII
	CHEMBL4303163	[H]c1nc([H])c(c([H])c1[H])C([H])([H])N(c1c([H])c([H])c([H])c(c1[H])-c1c([H])c([H])c(C#N)c([H])c1[H])S(=O)(=O)C([H])([H])C([H])([H])[H]		A	C	A	C	C	I
	CHEMBL576	[H]OC(=O)C([H])([H])C([H])([H])C(=O)O[H]	SUCCINIC ACID	C	C	C	C	C	VIII
	CHEMBL1200659	[H]OC(=O)[C@@]1([H])N(C(=O)[C@@]([H])(N([H])[C@]([H])(C(=O)OC([H])([H])C([H])([H])[H])C([H])([H])C([H])([H])c2c([H])c([H])c([H])c([H])c2[H])C([H])([H])[H])C([H])([H])C([H])([H])C1([H])[H]	ENALAPRIL MALEATE	C	C	C	C	C	I
	CHEMBL16901	[H]Oc1c([H])c([H])c(c([H])c1-c1c([H])c([H])c(O[H])c(c1[H])C([H])([H])C([H])=C([H])[H])C([H])([H])C([H])=C([H])[H]	HONOKIOL	C	C	B	C	C	III
	CHEMBL17127	[H]N([H])c1nc2n(nc([H])c2c2nc(nn12)-c1oc([H])c([H])c1[H])C([H])([H])C([H])([H])c1c([H])c([H])c([H])c([H])c1[H]	SCH-58261	C	A	A	B	A	IV
	CHEMBL1200411	[H]N1C(=O)C([H])([H])c2c1c([H])c([H])c([H])c2C([H])([H])C([H])([H])N(C([H])([H])C([H])([H])C([H])([H])[H])C([H])([H])C([H])([H])C([H])([H])[H]	ROPINIROLE HYDROCHLORIDE	C	C	C	C	C	X
	CHEMBL1504869	[H]N([H])c1nc2c(s1)C([H])([H])C([H])([H])N(C([H])([H])C([H])=C([H])[H])C([H])([H])C2([H])[H]	TALIPEXOLE HYDROCHLORIDE	C	C	C	C	C	VIII
	CHEMBL614	[H]N([H])C(=O)c1nc([H])c([H])nc1[H]	PYRAZINAMIDE	B	B	B	C	B	IV
	CHEMBL19449	[H]c1c([H])c([H])n2nc(c(C(=O)C([H])(C([H])([H])[H])C([H])([H])[H])c2c1[H])C([H])(C([H])([H])[H])C([H])([H])[H]	IBUDILAST	C	C	C	C	C	IV
	CHEMBL1449676	[H]OC([H])(C([H])([H])Cl)C([H])([H])n1c(nc([H])c1[N+]([O-])=O)C([H])([H])[H]	ORNIDAZOLE	C	C	C	C	C	IV
	CHEMBL1236395	[H]OC([H])([H])[C@@]1([H])O[C@]([H])(O[C@@]2([H])O[C@]([H])(C([H])([H])O[H])[C@@]([H])(O[H])[C@]([H])(O[H])[C@@]2([H])O[H])[C@]([H])(O[H])[C@@]([H])(O[H])[C@]1([H])O[H]	TREHALOSE	B	B	B	B	B	VIII
	CHEMBL1256841	[H]N(N([H])C([H])([H])C([H])([H])C(=O)N([H])C([H])([H])c1c([H])c([H])c([H])c([H])c1[H])C(=O)c1c([H])c([H])nc([H])c1[H]	NIALAMIDE	C	C	B	C	C	II
	CHEMBL4303728	[H]OC(=O)[C@]([H])(N([H])C(=O)c1sc2c([H])c(F)c([H])c([H])c2c1Cl)C([H])([H])c1c([H])c([H])c([H])c([H])c1[H]		C	C	B	C	C	V
	CHEMBL1395823	[H]c1c([H])c(c([H])c([H])c1OC([H])([H])[H])-n1nc2c3c(n([H])c([H])c2c1=O)C([H])([H])C([H])([H])C([H])([H])C([H])([H])C3([H])[H]		B	C	C	C	C	IV
	CHEMBL2105697	[H]c1c([H])c([H])c2c(nc(nc2c1[H])C([H])([H])[H])N(c1c([H])c([H])c(OC([H])([H])[H])c([H])c1[H])C([H])([H])[H]	VERUBULIN HYDROCHLORIDE	A	A	A	A	A	VIII
	CHEMBL518924	[H]N([H])C([H])([H])C([H])([H])C([H])([H])C([H])([H])N(C([H])([H])c1nc2c([H])c([H])c([H])c([H])c2n1[H])[C@]1([H])c2nc([H])c([H])c([H])c2C([H])([H])C([H])([H])C1([H])[H]	MAVORIXAFOR	C	A	A	A	A	IV
	CHEMBL1591074	[H]N(Sc1nc2c([H])c([H])c([H])c([H])c2s1)C1([H])C([H])([H])C([H])([H])C([H])([H])C([H])([H])C1([H])[H]		C	B	C	B	B	VIII
	CHEMBL3989759	[H]O[C@@]1(C(=O)OC([H])([H])c2c1c([H])c1-c3nc4c([H])c(F)c(c5c4c(c3C([H])([H])n1c2=O)[C@@]([H])(N([H])[H])C([H])([H])C5([H])[H])C([H])([H])[H])C([H])([H])C([H])([H])[H]	EXATECAN MESYLATE	C	A	A	A	A	IV
	CHEMBL550755	[H]OC([H])([H])[C@@]1([H])N([H])[C@@]([H])(c2c([H])n([H])c3c2nc([H])n([H])c3=O)[C@]([H])(O[H])[C@]1([H])O[H]	FORODESINE HYDROCHLORIDE	C	C	C	C	C	IV
	CHEMBL1200453	[H]OC([H])([H])C([H])([H])C([H])([H])C([H])([H])C([H])([H])C([H])([H])C([H])([H])C([H])([H])C([H])([H])C([H])([H])C([H])([H])C([H])([H])C([H])([H])C([H])([H])C([H])([H])C([H])([H])C([H])([H])C([H])([H])C([H])([H])C([H])([H])C([H])([H])C([H])([H])[H]	DOCOSANOL	C	C	C	C	C	VIII
	CHEMBL376379	[H]c1c(Cl)c([H])c(c([H])c1Cl)C(=O)OC1([H])C([H])([H])C2([H])N(C([H])([H])[H])C([H])(C([H])([H])C2([H])[H])C1([H])[H]		C	C	C	C	C	VII
	CHEMBL221722	[H]Oc1nc([H])c(F)nc1C(=O)N([H])[H]	FAVIPIRAVIR	B	B	C	B	B	IV
	CHEMBL376488	[H]O[C@@](c1c([H])c([H])c([H])c2c([H])c([H])c([H])c([H])c12)(C([H])([H])C([H])([H])N(C([H])([H])[H])C([H])([H])[H])[C@]([H])(c1c([H])c([H])c([H])c([H])c1[H])c1c([H])c2c([H])c(Br)c([H])c([H])c2nc1OC([H])([H])[H]	BEDAQUILINE	C	C	A	A	A	V
	CHEMBL255683	[H]O[C@]1([H])C([H])([H])[C@]2([H])[C@@]3(C([H])([H])[H])C([H])([H])C([H])([H])[C@]([H])(O[H])C(C([H])([H])[H])(C([H])([H])[H])[C@]3([H])[C@@]([H])(O[H])C([H])([H])[C@@]2(C([H])([H])[H])[C@]2(C([H])([H])[H])C([H])([H])C([H])([H])[C@@]([H])([C@@]12[H])[C@](O[H])(C([H])([H])[H])C([H])([H])C([H])([H])C([H])=C(C([H])([H])[H])C([H])([H])[H]		C	C	C	C	C	VIII
	CHEMBL1397913	[H]N(C([H])([H])C([H])([H])C([H])([H])C([H])([H])C([H])([H])C([H])([H])C([H])([H])[H])S(=O)(=O)c1c([H])c([H])c([H])c2c(Cl)c([H])c([H])c([H])c12		C	C	C	C	C	VIII
	CHEMBL1398474	[H]c1c([H])c([H])c2N(c3c([H])c(Cl)c([H])c([H])c3Oc2c1[H])C([H])([H])C([H])([H])C([H])([H])C([H])([H])N(C([H])([H])C([H])([H])[H])C([H])([H])C([H])([H])[H]		C	C	C	A	C	VII
	CHEMBL1407844	[H]c1c([H])c([H])c(OC([H])([H])c2c([H])c([H])c(c([H])c2[H])C([H])([H])C([H])([H])C([H])([H])N2C([H])([H])C([H])([H])OC([H])([H])C2([H])[H])c([H])c1[H]	FOMOCAINE	A	C	C	C	C	II
	CHEMBL2106615	[H]Oc1c([H])c([H])c(c([H])c1[H])-c1c(c2c([H])c(O[H])c([H])c([H])c2n1C([H])([H])c1c([H])c([H])c(OC([H])([H])C([H])([H])N2C([H])([H])C([H])([H])C([H])([H])C([H])([H])C([H])([H])C2([H])[H])c([H])c1[H])C([H])([H])[H]	BAZEDOXIFENE ACETATE	C	C	A	A	A	VI
	CHEMBL885	[H]OC([H])([H])[C@]1([H])O[C@]([H])(n2c([H])c(F)c(nc2=O)N([H])[H])C([H])([H])S1	EMTRICITABINE	C	C	C	C	C	VI
	CHEMBL1256131	[H]c1c([H])c(OC([H])([H])C(=O)OC([H])([H])C([H])([H])N(C([H])([H])[H])C([H])([H])[H])c([H])c([H])c1Cl	CENTROPHENOXINE HYDROCHLORIDE	C	B	C	B	B	VII
	CHEMBL304428	[H]N1C(=O)c2c(C1=O)c1c3c([H])c([H])c([H])c([H])c3n3c1c1n(c4c([H])c([H])c([H])c([H])c4c21)C1([H])OC3([H])C([H])([H])C1([H])[H]		C	A	C	C	C	IX
	CHEMBL304253	[H]N1C(=Nc2c([H])c([H])c(c([H])c2Cl)C([H])([H])[H])N([H])C([H])([H])C1([H])[H]	TOLONIDINE	C	C	C	C	C	II
	CHEMBL76904	[H]Oc1c([H])c([H])c(C([H])=C(C#N)C#N)c([H])c1O[H]	TYRPHOSTIN 23	C	C	C	B	C	III
	CHEMBL76903	[H]Oc1c([H])c([H])c(c([H])c1OC([H])([H])[H])C([H])([H])N([H])C(=O)C([H])([H])C([H])([H])C([H])([H])C([H])([H])C([H])([H])C([H])([H])C([H])([H])C(\[H])=C(\[H])C([H])([H])C([H])([H])C([H])([H])C([H])([H])C([H])([H])C([H])([H])C([H])([H])C([H])([H])[H]	OLVANIL	C	C	C	C	C	X
	CHEMBL1082	[H]OC(=O)[C@]1([H])N2C(=O)[C@@]([H])(N([H])C(=O)[C@]([H])(N([H])[H])c3c([H])c([H])c(O[H])c([H])c3[H])[C@@]2([H])SC1(C([H])([H])[H])C([H])([H])[H]	AMOXICILLIN	C	C	B	B	B	VI
	CHEMBL273481	[H]Oc1noc(c1[H])C([H])([H])N([H])[H]	MUSCIMOL	C	C	C	C	C	I
	CHEMBL1275	[H]c1n([H])c2c([H])c([H])c([H])c3c2c1C([H])([H])[C@@]1([H])N(C([H])([H])C([H])([H])C([H])([H])[H])C([H])([H])[C@]([H])(C([H])([H])SC([H])([H])[H])C([H])([H])[C@]31[H]	PERGOLIDE MESYLATE	C	B	C	C	C	V
	CHEMBL14126	[H]Oc1c([H])c([H])c2c([H])c([H])c([H])c([H])c2c1[H]	BETANAPHTHOL	B	C	C	C	C	VIII
	CHEMBL2110579	[H]N([H])C(C(=O)N([H])[C@@]([H])(C(=O)N1C([H])([H])C([H])([H])C([H])([H])[C@@](C(=O)N(N(C([H])([H])[H])C([H])([H])[H])C([H])([H])[H])(C([H])([H])c2c([H])c([H])c([H])c([H])c2[H])C1([H])[H])C([H])([H])c1c([H])n([H])c2c([H])c([H])c([H])c([H])c12)(C([H])([H])[H])C([H])([H])[H]	ANAMORELIN	C	C	A	C	C	I
	CHEMBL2143592	[H]N([H])c1nc([H])c([H])c(Oc2c([H])c([H])c(N([H])C(=O)c3c([H])n([H])c([H])c(-c4c([H])c([H])c(F)c([H])c4[H])c3=O)c([H])c2F)c1Cl		A	A	C	A	A	IV
	CHEMBL2179387	[H]N(c1c([H])c([H])c2N([H])C(=O)N(C([H])([H])[H])C([H])([H])c2c1[H])S(=O)(=O)c1c([H])c([H])c([H])c([H])c1OC([H])([H])[H]		B	C	C	C	C	V
	CHEMBL2179618	[H]ON([H])C(=O)c1c([H])c([H])c(c([H])c1[H])C([H])([H])N(C(=O)N([H])c1c([H])c([H])c([H])c([H])c1[H])C([H])([H])C([H])([H])C([H])([H])C([H])([H])[H]	NEXTURASTAT A	C	C	C	C	C	X
	CHEMBL260117	[H]Oc1c([H])c([H])c(c([H])c1OS(=O)(=O)O[H])[C@]([H])(O[H])[C@@]([H])(O[H])[C@]1([H])N([H])C(=O)[C@@]2([H])N(C(=O)C([H])(N([H])C(=O)[C@@]([H])(N([H])C(=O)c3c([H])c([H])c(c([H])c3[H])-c3noc(c3[H])-c3c([H])c([H])c(OC([H])([H])C([H])([H])C([H])([H])C([H])([H])C([H])([H])[H])c([H])c3[H])C([H])([H])[C@@]([H])(O[H])[C@@]([H])(O[H])N([H])C(=O)[C@@]3([H])N(C(=O)[C@@]([H])(N([H])C1=O)[C@]([H])(O[H])C([H])(…		C	B	C	C	C	I
	CHEMBL2311170	[H]O[C@@]1([H])C([H])([H])[C@@]2(C(=O)C([H])([H])C([H])([H])[C@@]2([H])[C@]2([H])C([H])([H])C([H])([H])C3=C([H])C(=O)C([H])([H])C([H])([H])[C@]3(C([H])([H])[H])[C@@]12[H])C([H])([H])[H]		C	C	C	C	C	VIII
	CHEMBL2323231	[H]N(C(=O)C([H])([H])Sc1nc2c(SC([H])([H])C2([H])[H])c(=O)n1-c1c([H])c([H])c([H])c([H])c1[H])c1nc([H])c(c([H])c1[H])-c1c([H])c([H])c([H])c([H])c1[H]		B	A	C	C	C	I
	CHEMBL2324344	[H]c1nc(N2C([H])([H])C([H])([H])C([H])(C(=O)C([H])([H])C([H])([H])C([H])([H])[H])C([H])([H])C2([H])[H])c2c(n1)C([H])([H])C([H])([H])N(C(=O)c1c([H])c([H])c(c([H])c1[H])-c1c([H])c([H])c([H])c([H])c1[H])C2([H])[H]		C	A	A	C	A	X
	CHEMBL2333941	[H]N([H])C1=N[C@@](c2c([H])c(c(F)c([H])c2F)-c2c([H])nc([H])nc2[H])(C([H])([H])[H])C([H])([H])C([H])([H])S1	LY-2811376	C	C	C	A	C	VI
	CHEMBL2387408	[H]OC(=O)C([H])([H])C([H])(N([H])C([H])([H])c1c([H])c2c(c([H])c1OC([H])([H])[H])[C@]([H])(N([H])[C@](C([H])([H])C([H])([H])[H])(C([H])([H])C([H])([H])C([H])([H])C([H])([H])[H])C([H])([H])S2(=O)=O)c1c([H])c([H])c([H])c([H])c1[H])C([H])([H])C(=O)O[H]	LINERIXIBAT	C	C	A	A	A	IX
	CHEMBL2391504	[H]N(c1nc([H])nc2c([H])c([H])c(F)c([H])c12)C([H])([H])c1c([H])c([H])c(F)c([H])c1[H]		A	A	C	A	A	I
	CHEMBL2393130	[H]OC([H])([H])C([H])([H])Oc1c(c([H])c(c([H])c1C([H])([H])[H])-c1nc2c([H])c(OC([H])([H])[H])c([H])c(OC([H])([H])[H])c2c(=O)n1[H])C([H])([H])[H]	APABETALONE	C	C	C	C	C	II
	CHEMBL2408045	[H]N(c1nc([H])nc2c([H])c(OC([H])([H])[H])c(OC3([H])C([H])([H])C([H])([H])N(C([H])([H])C(=O)N([H])C([H])([H])[H])C([H])([H])C3([H])[H])c([H])c12)c1c([H])c([H])c([H])c(Cl)c1F	SAPITINIB	C	A	A	A	A	VII
	CHEMBL2426364	[H]N(c1c([H])c([H])c([H])c([H])c1[H])c1c([H])c(c([H])c([H])c1C(=O)N1C([H])([H])C([H])([H])C([H])(N2C([H])([H])C([H])([H])C([H])([H])C2([H])[H])C([H])([H])C1([H])[H])C(=O)N1C([H])([H])C([H])([H])C([H])(N2C([H])([H])C([H])([H])C([H])([H])C2([H])[H])C([H])([H])C1([H])[H]		C	B	A	C	B	X
	CHEMBL2447914	[H]\C(=C(/[H])C([H])([H])C(\[H])=C(\[H])C([H])([H])C(\[H])=C(\[H])C([H])([H])C([H])([H])[H])C([H])([H])C(\[H])=C(\[H])C([H])([H])C(\[H])=C(\[H])C([H])([H])C(\[H])=C(\[H])C([H])([H])C([H])([H])C(=O)OC([H])([H])C([H])([H])[H]		C	C	C	C	C	VIII
	CHEMBL3105156	[H]N(C(=O)c1c([H])c([H])c(c([H])c1[H])C([H])([H])N([H])S(=O)(=O)c1c([H])c([H])c(c([H])c1[H])C(C([H])([H])[H])(C([H])([H])[H])C([H])([H])[H])c1c([H])nc([H])c([H])c1[H]		C	C	C	C	C	IX
	CHEMBL3137336	[H]N([H])C([H])([H])[C@@]([H])(N([H])C(=O)c1oc(Cl)c(c1[H])-c1c(Cl)c([H])nn1C([H])([H])[H])C([H])([H])c1c([H])c([H])c(F)c(F)c1[H]	UPROSERTIB	C	B	B	B	B	IV
	CHEMBL3186128	[H]N(C(=O)C([H])([H])C([H])([H])c1c([H])c([H])c(OC([H])([H])[H])c(OC([H])([H])[H])c1[H])c1nc2c([H])c([H])c(Cl)c([H])c2s1		C	B	A	A	A	V
	CHEMBL3187944	[H]C(=O)C([H])=C([H])c1c([H])c([H])c([H])c([H])c1[H]		B	C	B	B	B	III
	CHEMBL3218575	[H]N(c1nc2c([H])c([H])c([H])c([H])c2nc1N([H])S(=O)(=O)c1c([H])c([H])c(c([H])c1[H])C([H])([H])[H])c1c([H])c([H])c2nsnc2c1[H]	PILARALISIB	C	C	A	C	C	IX
	CHEMBL3222141	[H]N(C(=O)c1c([H])c([H])c([H])c(c1[H])S(=O)(=O)N1C([H])([H])C([H])([H])C([H])([H])C([H])([H])C([H])([H])C1([H])[H])c1c([H])c([H])c([H])c(Br)c1[H]		C	C	C	C	C	IX
	CHEMBL3251047	[H]c1c([H])c([H])c(c([H])c1[H])C(=O)C([H])([H])C#N		B	C	B	B	B	III
	CHEMBL4290012	[H]N(c1nc([H])c(F)c(n1)-c1c([H])c(F)c2nc(n(c2c1[H])C([H])(C([H])([H])[H])C([H])([H])[H])C([H])([H])[H])c1nc([H])c(c([H])c1[H])C([H])([H])N1C([H])([H])C([H])([H])N(C([H])([H])C([H])([H])[H])C([H])([H])C1([H])[H]		C	A	A	A	A	VI
	CHEMBL3352946	[H]c1nc(nc([H])c1[H])C#N		C	C	C	C	C	VIII
	CHEMBL4303301	[H]OC(=O)C([H])(C(=O)N([H])[C@]1([H])C(=O)N2[C@]1([H])SC(C([H])([H])[H])(C([H])([H])[H])[C@]2([H])C(=O)O[H])c1c([H])sc([H])c1[H]		C	B	C	C	C	VI
	CHEMBL4303479	[H]N(C(=O)OC([H])([H])[H])C([H])(C([H])([H])[H])C([H])([H])N([H])c1nc([H])c([H])c(n1)-c1c([H])n(nc1-c1c([H])c(Cl)c([H])c(N([H])S(=O)(=O)C([H])([H])[H])c1F)C([H])(C([H])([H])[H])C([H])([H])[H]		C	A	A	C	A	VI
	CHEMBL2180727	[H]N(C(=O)C([H])(N(C(=O)C([H])([H])n1c([H])c([H])nc1C([H])([H])[H])c1c([H])c([H])c([H])c(F)c1[H])c1c([H])c([H])c([H])c([H])c1C([H])([H])[H])C1([H])C([H])([H])C([H])([H])C([H])([H])C([H])([H])C1([H])[H]		C	C	A	A	A	IV
	CHEMBL406050	[H]c1nc(SSC([H])(C([H])([H])[H])C([H])([H])C([H])([H])[H])n([H])c1[H]	PX-12	C	C	C	C	C	IV
	CHEMBL1200891	[H]OC(C(=O)OC([H])([H])C1=NC([H])([H])C([H])([H])C([H])([H])N1C([H])([H])[H])(c1c([H])c([H])c([H])c([H])c1[H])C1([H])C([H])([H])C([H])([H])C([H])([H])C([H])([H])C1([H])[H]	OXYPHENCYCLIMINE HYDROCHLORIDE	C	C	C	C	C	VII
	CHEMBL305242	[H]C1=C2[C@@]([H])(C([H])([H])[H])C([H])([H])C3([H])C4([H])C([H])([H])C([H])([H])[C@](OC(=O)C([H])([H])[H])(C(=O)C([H])([H])[H])[C@@]4(C([H])([H])[H])C([H])([H])C([H])([H])C3([H])[C@@]2(C([H])([H])[H])C([H])([H])C([H])([H])C1=O		C	C	C	C	C	VIII
	CHEMBL3039358	[H]OC([H])([H])[C@]1(C([H])([H])[H])[C@]([H])(O[H])C([H])([H])C([H])([H])[C@@]2(C([H])([H])[H])[C@@]([H])(C(=C([H])[H])C([H])([H])C([H])([H])C12[H])C([H])([H])C(\[H])=C1\C(=O)OC([H])([H])[C@@]1([H])O[H]		C	B	C	A	B	VIII
	CHEMBL367463	[H]OC(=O)C([H])(c1c([H])c([H])c2Oc3nc([H])c([H])c([H])c3C([H])([H])c2c1[H])C([H])([H])[H]	PRANOPROFEN	C	C	C	C	C	V
	CHEMBL2333944	[H]OC(=O)C([H])([H])C([H])([H])C(=O)N1N=C(c2c(-c3c([H])c([H])c([H])c([H])c3[H])c3c([H])c(c([H])c([H])c3n([H])c2=O)C([H])([H])[H])C([H])([H])C1([H])c1c([H])c([H])c(Br)c([H])c1[H]		C	C	C	C	C	VII
	CHEMBL254832	[H]N(C([H])([H])C([H])([H])C([H])(c1c([H])c([H])c([H])c([H])c1[H])c1c([H])c([H])c([H])c([H])c1[H])C([H])(c1c([H])c([H])c([H])c([H])c1[H])C([H])([H])[H]	FENDILINE	A	A	A	A	A	X
	CHEMBL4303489	[H]OC1([H])C([H])([H])C([H])([H])C([H])(C(\[H])=C(/C([H])([H])[H])C2([H])OC(=O)C3([H])N(C(=O)C(=O)C4(O[H])OC([H])(C([H])(OC([H])([H])[H])C([H])([H])C4([H])C([H])([H])[H])C([H])(OC([H])([H])[H])C([H])([H])C([H])(C([H])([H])[H])C([H])([H])\C(=C([H])\C([H])(C(=O)C([H])([H])C([H])(O[H])C2([H])C([H])([H])[H])C([H])([H])C([H])([H])[H])C([H])([H])[H])C([H])([H])C([H])([H])C([H])([H])C3([H])[H])C([H])([H…		C	B	B	B	B	VIII
	CHEMBL164603	[H]OC(=O)C([H])([H])N1C(=S)C([H])(Oc2c1c([H])c([H])c([H])c2C([H])(C([H])([H])[H])C([H])([H])[H])C([H])(C([H])([H])[H])C([H])([H])[H]		C	C	C	C	C	II
	CHEMBL4303193	[H]OC(=O)C([H])([H])C1([H])c2c(c3c([H])c(F)c([H])c(F)c3n2C([H])([H])c2c([H])c([H])c(c([H])c2[H])S(=O)(=O)C([H])([H])[H])C([H])([H])C([H])([H])C1([H])[H]		C	C	A	C	C	IX
	CHEMBL1474552	[H]Oc1c([H])c([H])c2c(c1[H])C([H])([H])C([H])=C1C3([H])C([H])([H])C([H])([H])C(=O)C3(C([H])([H])[H])C([H])([H])C([H])([H])C21[H]		C	C	C	C	C	VII
	CHEMBL1897738	[H]OC(=O)C(Oc1c([H])c([H])c(c([H])c1[H])C1(c2c([H])c([H])c(OC(C(=O)O[H])(C([H])([H])[H])C([H])([H])C([H])([H])[H])c([H])c2[H])C([H])([H])C([H])([H])C([H])([H])C([H])([H])C1([H])[H])(C([H])([H])[H])C([H])([H])C([H])([H])[H]	CLINOFIBRATE	C	C	C	C	C	VII
	CHEMBL4303376	[H]c1nc(sc1[H])S(=O)c1c([H])c([H])c(c([H])c1[N+]([O-])=O)C(=O)N(c1c([H])c([H])c([H])c([H])c1C([H])([H])[H])C([H])([H])[H]		C	A	C	C	C	IX
	CHEMBL1201271	[H]c1c([H])c([H])c(c([H])c1[H])C([H])(N1C([H])([H])C([H])([H])N(C([H])([H])c2c([H])c([H])c(c([H])c2[H])C(C([H])([H])[H])(C([H])([H])[H])C([H])([H])[H])C([H])([H])C1([H])[H])c1c([H])c([H])c(Cl)c([H])c1[H]	BUCLIZINE	C	B	A	A	A	X
	CHEMBL3039335	[H]Oc1c([H])c([H])c2c(c1[H])C([H])([H])C([H])([H])C1([H])C3([H])C([H])([H])C([H])([H])[C@]([H])(OC(=O)C([H])([H])C([H])([H])C4([H])C([H])([H])C([H])([H])C([H])([H])C4([H])[H])[C@@]3(C([H])([H])[H])C([H])([H])C([H])([H])C21[H]		C	C	C	C	C	II
	CHEMBL1688966	[H]OC([H])([H])[C@@]1([H])O[C@@]([H])(n2nc([H])c3c2nc([H])n([H])c3=O)[C@]([H])(O[H])[C@]1([H])O[H]		C	C	C	C	C	I
	CHEMBL1712596	[H]O[C@@]1([H])C(=O)O[C@@]2([H])O[C@]34C(=O)O[C@]5([H])C([H])([H])[C@@]([H])(C(C([H])([H])[H])(C([H])([H])[H])C([H])([H])[H])[C@]12C35C([H])([H])[C@]1([H])OC(=O)[C@@]([H])(C([H])([H])[H])[C@]41O[H]		C	B	C	C	C	VIII
	CHEMBL4303254	[H]N(C(=O)N([H])c1c([H])c([H])c(c([H])c1[H])N(C([H])([H])[H])S(=O)(=O)c1c([H])nn(c1[H])-c1c([H])c([H])c(F)c([H])c1[H])c1c([H])c([H])c([H])c([H])c1[H]		C	A	A	C	A	IV
	CHEMBL4303320	[H]Oc1c([H])c([H])c(c([H])c1[H])C([H])([H])C([H])([H])C(=O)c1c(O[H])c([H])c(O[C@]2([H])O[C@]([H])(C([H])([H])O[H])[C@@]([H])(O[H])[C@]([H])(O[H])[C@]2([H])O[C@]2([H])O[C@@]([H])(C([H])([H])[H])[C@]([H])(O[H])[C@@]([H])(O[H])[C@@]2([H])O[H])c([H])c1O[H]		C	C	C	C	C	II
	CHEMBL4303437	[H]N([H])C(=O)N([H])c1sc(c([H])c1C(=O)N([H])[H])-c1c([H])c([H])c(c([H])c1O[C@]1([H])C([H])([H])N([H])C([H])([H])C1([H])[H])-c1c(noc1C([H])([H])[H])C([H])([H])[H]		C	C	C	C	C	IX
	CHEMBL4303413	[H]OC(=O)c1c([H])c(N=Nc2c([H])c([H])c(c([H])c2[H])S(=O)(=O)N([H])c2nnc(OC([H])([H])[H])c([H])c2[H])c([H])c([H])c1O[H]		C	C	C	C	C	IX
	CHEMBL1200912	[H]N([H])C(C([H])([H])[H])(C([H])([H])[H])C([H])([H])c1c([H])c([H])c([H])c([H])c1[H]	PHENTERMINE HYDROCHLORIDE	C	C	C	C	C	V
	CHEMBL453087	[H]OC([H])([H])[C@]1([H])O[C@@]([H])(O[C@@]2([H])[C@]([H])(O[C@@]3([H])[C@]([H])(O[H])[C@@]([H])(O[H])[C@]([H])(N=C(N([H])[H])N([H])[H])[C@@]([H])(O[H])[C@]3([H])N=C(N([H])[H])N([H])[H])O[C@@]([H])(C([H])([H])[H])[C@]2(O[H])C([H])=O)[C@@]([H])(N([H])C([H])([H])[H])[C@]([H])(O[H])[C@@]1([H])O[H]	STREPTOMYCIN SULFATE	C	C	C	C	C	VIII
	CHEMBL201945	[H]N(C(=O)[C@]1([H])N(C([H])([H])c2c([H])c([H])c([H])c([H])c2[H])C([H])([H])C([H])([H])C1([H])[H])C([H])([H])C([H])([H])C([H])([H])N1C([H])([H])C([H])([H])C2(OC([H])([H])c3c([H])c([H])c([H])c([H])c23)C([H])([H])C1([H])[H]		C	B	A	C	B	VII
	CHEMBL426123	[H]N1C(=O)C([H])([H])C([H])([H])[C@]([H])(N2C(=O)c3c([H])c([H])c([H])c([H])c3C2=O)C1=O		C	B	C	C	C	I
	CHEMBL405821	[H]N([H])C(=O)C(c1c([H])c([H])c([H])c([H])c1[H])(c1c([H])c([H])c(F)c([H])c1[H])c1c([H])c([H])c(F)c([H])c1[H]	SENICAPOC	C	C	C	B	C	III
	CHEMBL2144069	[H]N(C(=O)c1c([H])c([H])c([H])c(c1[H])C(C#N)(C([H])([H])[H])C([H])([H])[H])c1c([H])c([H])c(c(N([H])c2c([H])c([H])c3nc([H])n(c(=O)c3c2[H])C([H])([H])[H])c1[H])C([H])([H])[H]		A	A	A	A	A	I
	CHEMBL2165615	[H]N(C(=O)c1c([H])c(Oc2c([H])nc(nc2[H])C(=O)N(C([H])([H])[H])C([H])([H])[H])c2c([H])c(oc2c1[H])C([H])([H])[H])c1nc([H])c(nc1[H])C([H])([H])[H]	PF-04937319	C	A	C	C	C	IV
	CHEMBL2177736	[H]N([H])C(=O)c1c([H])nc(nc1N([H])c1c([H])c([H])c([H])c(c1[H])-n1nc([H])c([H])n1)N([H])[C@]1([H])C([H])([H])C([H])([H])C([H])([H])C([H])([H])[C@]1([H])N([H])[H]		C	A	A	B	A	IV
	CHEMBL409038	[H]N([H])c1nc([H])c([H])c(n1)-c1c([H])c([H])c2noc(-c3c([H])c([H])c(Cl)c([H])c3[H])c2c1[H]		C	C	A	A	A	I
	CHEMBL20562	[H]OC(=O)C(\[H])=C(\[H])SC(=N[H])N([H])[H]	ZAPA	C	C	C	C	C	VIII
	CHEMBL126	[H]N(C(=O)C([H])([H])[H])C([H])([H])[C@]1([H])OC(=O)N(c2c([H])c([H])c(N3C([H])([H])C([H])([H])OC([H])([H])C3([H])[H])c(F)c2[H])C1([H])[H]	LINEZOLID	C	C	C	C	C	VIII
	CHEMBL1702	[H]N(C([H])([H])[H])C([H])([H])C([H])([H])[C@@]([H])(Oc1c([H])c([H])c([H])c([H])c1C([H])([H])[H])c1c([H])c([H])c([H])c([H])c1[H]	ATOMOXETINE HYDROCHLORIDE	C	A	C	B	A	VII
	CHEMBL441225	[H]N(C([H])([H])c1c([H])c([H])c([H])c([H])c1OC([H])([H])[H])[C@@]1([H])C([H])([H])C([H])([H])C([H])([H])N([H])[C@@]1([H])c1c([H])c([H])c([H])c([H])c1[H]	CP-99994	B	B	C	A	B	I
	CHEMBL706	[H]OC([H])([H])C([H])([H])C([H])([H])C([H])([H])C([H])([H])C([H])([H])C([H])([H])C([H])([H])C([H])([H])C([H])([H])C([H])([H])C([H])([H])C([H])([H])C([H])([H])C([H])([H])C([H])([H])[H]	CETYL ALCOHOL	C	C	C	C	C	VIII
	CHEMBL3187065	[H]N1C([H])([H])C([H])([H])N(c2c([H])c([H])c([H])c3OC([H])([H])C([H])([H])Oc23)C([H])([H])C1([H])[H]		C	C	C	C	C	VII
	CHEMBL30024	[H]OC(=O)C([H])([H])C([H])([H])C(\[H])=C(\[H])C([H])([H])[C@]1([H])C([H])([H])O[C@@]([H])(O[C@]1([H])c1c([H])c([H])c([H])c([H])c1O[H])c1c([H])c([H])c([H])c([H])c1Cl		C	C	C	C	C	III
	CHEMBL1256773	[H]N([H])c1c([H])c(OC([H])([H])[H])c(c([H])c1Cl)C(=O)OC([H])([H])C([H])([H])N(C([H])([H])C([H])([H])[H])C([H])([H])C([H])([H])[H]		C	C	C	C	C	II
	CHEMBL286136	[H]N([H])c1c([H])c(OC([H])([H])[H])c(c([H])c1Cl)C(=O)OC([H])([H])C([H])([H])N1C([H])([H])C([H])([H])C([H])([H])C([H])([H])C1([H])[H]		C	C	C	C	C	II
	CHEMBL431701	[H]Oc1c([H])c(O[H])c2C(=O)[C@]([H])(O[H])[C@]([H])(Oc2c1[H])c1c([H])c([H])c2O[C@]([H])(C([H])([H])O[H])[C@]([H])(Oc2c1[H])c1c([H])c([H])c(O[H])c(OC([H])([H])[H])c1[H]	SILYBIN A	C	C	C	C	C	VII
	CHEMBL1722	[H]N1C([H])([H])C([H])([H])C([H])([H])C([H])([H])C1([H])C([H])(C(=O)OC([H])([H])[H])c1c([H])c([H])c([H])c([H])c1[H]	METHYLPHENIDATE HYDROCHLORIDE	C	C	C	C	C	V
	CHEMBL1717	[H]c1sc2c(c1[H])C([H])([H])N(C([H])([H])c1c([H])c([H])c([H])c([H])c1Cl)C([H])([H])C2([H])[H]	TICLOPIDINE HYDROCHLORIDE	C	C	C	A	C	IX
	CHEMBL42624	[H]Oc1c([H])c(OC([H])([H])[H])c([H])c2C(=O)c3c([H])c(c([H])c(O[H])c3C(=O)c12)C([H])([H])[H]	PHYSCION	C	C	C	C	C	III
	CHEMBL3605457	[H]N(C(=O)c1c(n(c2c([H])c([H])c([H])c([H])c12)[C@]([H])(C([H])([H])[H])C1([H])C([H])([H])C([H])([H])N(C([H])([H])C1([H])[H])S(=O)(=O)C([H])([H])C([H])([H])[H])C([H])([H])[H])C([H])([H])c1c(OC([H])([H])[H])c([H])c(n([H])c1=O)C([H])([H])[H]		C	C	A	C	C	I
	CHEMBL3623290	[H]N(c1nc([H])nc2c([H])c(OC([H])([H])[H])c(OC(=O)N3C([H])([H])C([H])([H])N(C([H])([H])[H])C([H])([H])[C@@]3([H])C([H])([H])[H])c([H])c12)c1c([H])c([H])c([H])c(Cl)c1F	AZD-3759	C	A	A	A	A	VIII
	CHEMBL3646118	[H]c1nnn(c1[H])-c1c([H])n([H])n(-c2nc([H])nc(c2[H])N2C([H])([H])C([H])([H])OC([H])([H])C2([H])[H])c1=O		C	A	B	C	A	IV
	CHEMBL3707348	[H]N([H])c1nc([H])c([H])n2c(nc(-c3c([H])c([H])c(c([H])c3[H])C(=O)N([H])c3nc([H])c([H])c([H])c3[H])c12)[C@@]1([H])N(C(=O)C#CC([H])([H])[H])C([H])([H])C([H])([H])C1([H])[H]	ACALABRUTINIB	C	A	C	C	C	IV
	CHEMBL3785909	[H]c1nn(c([H])c1-c1c([H])c(F)c2nnc(n2c1[H])[C@]([H])(n1c([H])c([H])c2nc([H])c(OC([H])([H])C([H])([H])OC([H])([H])[H])c([H])c2c1=O)C([H])([H])[H])C([H])([H])[H]		C	A	C	A	A	VI
	CHEMBL1275868	[H]N([H])C1=C(C(=O)OC2([H])C([H])([H])N(C2([H])[H])C([H])(c2c([H])c([H])c([H])c([H])c2[H])c2c([H])c([H])c([H])c([H])c2[H])C([H])(C(C(=O)OC([H])(C([H])([H])[H])C([H])([H])[H])=C(N1[H])C([H])([H])[H])c1c([H])c([H])c([H])c(c1[H])[N+]([O-])=O	AZELNIDIPINE	C	A	A	A	A	VII
	CHEMBL1712246	[H]Oc1c([H])c([H])c2c(c1[H])C([H])([H])[C@@]([H])(C([H])([H])C([H])([H])C([H])([H])C([H])([H])C([H])([H])C([H])([H])C([H])([H])C([H])([H])C([H])([H])S(=O)C([H])([H])C([H])([H])C([H])([H])C(F)(F)C(F)(F)F)C1([H])[C@]3([H])C([H])([H])C([H])([H])[C@]([H])(O[H])[C@@]3(C([H])([H])[H])C([H])([H])C([H])([H])[C@]21[H]		C	C	C	C	C	II
	CHEMBL4303504	[H]OC(=O)[C@@]1([H])N([H])C(=O)[C@@]2([H])N([H])C(=O)[C@]([H])(N([H])C(=O)[C@]3([H])N([H])C(=O)[C@@]([H])(N([H])C(=O)[C@]([H])(N([H])C(=O)[C@]([H])(N([H])[H])C([H])([H])C([H])(C([H])([H])[H])C([H])([H])[H])[C@]([H])(O[H])c4c([H])c([H])c(Oc5c([H])c3c([H])c(Oc3c([H])c([H])c(c([H])c3Cl)[C@@]2([H])O[H])c5O[C@]2([H])O[C@]([H])(C([H])([H])O[H])[C@@]([H])(O[H])[C@]([H])(O[H])[C@@]2([H])O[C@]2([H])O[C@@]…		C	C	C	A	C	I
	CHEMBL2103753	[H]c1c([H])c([H])c2c(c1[H])N1C(=O)C([H])([H])[C@]3([H])OC([H])([H])C([H])=C4C([H])([H])N5C([H])([H])C([H])([H])[C@]22[C@]5([H])C([H])([H])[C@]4([H])[C@]3([H])[C@]12[H]	STRYCHNINE SULFATE	C	C	C	C	C	V
	CHEMBL2442630	[H]OC([H])(C([H])([H])N([H])c1c([H])c([H])c([H])c([H])c1[H])C([H])([H])n1c2c([H])c([H])c(Br)c([H])c2c2c([H])c(Br)c([H])c([H])c12		C	C	A	A	A	VIII
	CHEMBL1200562	[H]OC([H])([H])C(=O)[C@@]1(OC(=O)C([H])([H])C([H])([H])C([H])([H])C([H])([H])[H])C([H])([H])C([H])([H])[C@@]2([H])[C@]3([H])C([H])([H])C([H])([H])C4=C([H])C(=O)C([H])([H])C([H])([H])[C@]4(C([H])([H])[H])[C@@]3([H])[C@@]([H])(O[H])C([H])([H])[C@]12C([H])([H])[H]	HYDROCORTISONE VALERATE	C	C	C	C	C	VIII
	CHEMBL3039315	[H]C1=C2C([H])([H])C([H])([H])C3([H])C4([H])C([H])([H])C([H])([H])[C@](OC(=O)C([H])([H])C([H])([H])C([H])([H])C([H])([H])C([H])([H])[H])(C(=O)C([H])([H])[H])[C@@]4(C([H])([H])[H])C([H])([H])C([H])([H])C3([H])[C@@]2(C([H])([H])[H])C([H])([H])C([H])([H])C1=O		C	C	C	C	C	VIII
	CHEMBL255696	[H]OC([H])([H])C([H])(O[H])C([H])([H])OC(=O)C([H])([H])C([H])([H])C([H])([H])C([H])([H])C([H])([H])C([H])([H])C([H])([H])C([H])([H])C([H])([H])C([H])([H])C([H])([H])C([H])([H])C([H])([H])C([H])([H])C([H])([H])C([H])([H])C([H])([H])[H]	GLYCERYL MONOSTEARATE	C	C	B	C	C	VIII
	CHEMBL3039470	[H]Oc1c(OC([H])([H])[H])c([H])c(c([H])c1OC([H])([H])[H])[C@]1([H])c2c([H])c3OC([H])([H])Oc3c([H])c2C([H])(O[C@]2([H])O[C@]3([H])C([H])([H])O[C@]([H])(OC3([H])[C@]([H])(O[H])[C@@]2([H])O[H])c2sc([H])c([H])c2[H])C2([H])C([H])([H])OC(=O)[C@]12[H]		C	C	C	C	C	II
	CHEMBL4303346	[H]N(C(=O)c1sc(nc1[H])C([H])([H])[H])[C@]([H])(C(=O)N([H])[C@]([H])(C(=O)N([H])[C@]([H])(C(=O)C1(OC1([H])[H])C([H])([H])[H])C([H])([H])c1c([H])c([H])c([H])c([H])c1[H])C([H])([H])OC([H])([H])[H])C([H])([H])OC([H])([H])[H]		A	C	C	C	C	I
	CHEMBL3884248	[H]OC([H])(C([H])([H])N1C([H])([H])C([H])([H])OC([H])([H])C1([H])[H])C([H])([H])n1c(nc([H])c1[N+]([O-])=O)C([H])([H])[H]	MORINIDAZOLE	C	C	C	C	C	IV
	CHEMBL6995	[H]OC([H])(C([H])([H])Oc1c([H])c([H])c(N([H])C(=O)C([H])([H])[H])c([H])c1[H])C([H])([H])N([H])C([H])(C([H])([H])[H])C([H])([H])[H]	PRACTOLOL	C	C	C	C	C	VII
	CHEMBL435582	[H]N(C([H])([H])C([H])(c1c([H])c([H])c(c([H])c1[H])-c1c([H])c([H])c(C#N)c([H])c1[H])C([H])([H])[H])S(=O)(=O)C([H])(C([H])([H])[H])C([H])([H])[H]		C	A	A	A	A	V
	CHEMBL2311933	[H]N(c1c([H])c(F)c([H])c(Cl)c1[H])c1c([H])c([H])c2nonc2c1[N+]([O-])=O		C	C	C	C	C	IV
	CHEMBL267744	[H]OC(=O)C([H])([H])Oc1c([H])c([H])c(C(=O)c2sc([H])c([H])c2[H])c(Cl)c1Cl	TICRYNAFEN	C	C	C	C	C	VI
	CHEMBL3115312	[H]OC(=O)c1c([H])nn(c1[H])-c1nc2c([H])c(OC(F)(F)F)c(Cl)c([H])c2n1[H]		C	C	C	B	C	VI
	CHEMBL416146	[H]c1nc(-c2c([H])nc(c([H])c2[H])C([H])([H])[H])c(c([H])c1Cl)-c1c([H])c([H])c(c([H])c1[H])S(=O)(=O)C([H])([H])[H]	ETORICOXIB	C	A	A	C	A	IX
	CHEMBL3186774	[H]OC(=O)C([H])([H])N([H])C(=O)c1c(O[H])c2c([H])c([H])c([H])c([H])c2n(c1=O)C([H])([H])c1c([H])c([H])c([H])c([H])c1[H]		C	C	C	C	C	I
	CHEMBL3237719	[H]OC([H])([H])C(=O)N1C([H])([H])c2c([H])c([H])c(nc2C([H])([H])C1([H])[H])N([H])c1nc([H])c2c(n1)n(c1c([H])nc([H])c([H])c21)[C@@]1([H])C([H])([H])C([H])([H])[C@]([H])(C([H])([H])[H])C([H])([H])C1([H])[H]		C	C	A	C	C	VI
	CHEMBL3342553	[H]N(C(=O)O[C@@]1([H])C([H])([H])Oc2c([H])c([H])c(c([H])c2[C@]1([H])N([H])C(=O)c1c([H])c([H])c(F)c([H])c1[H])N1C([H])([H])C([H])([H])N(C([H])([H])C1([H])[H])C1([H])C([H])([H])OC1([H])[H])C([H])([H])[H]		C	C	A	B	C	II
	CHEMBL560590	[H]N(C(=O)N1C([H])([H])C([H])([H])C([H])(C([H])([H])c2c([H])nc3c([H])c([H])c([H])c([H])c3c2[H])C([H])([H])C1([H])[H])c1c([H])c([H])c([H])c([H])c1[H]		A	A	A	A	A	I
	CHEMBL1568415	[H]N1C(=S)S\C(=C(/[H])c2c([H])c([H])c(c([H])c2[H])C([H])([H])C([H])([H])[H])C1=O		C	C	C	C	C	I
	CHEMBL604677	[H]OC(=O)c1c([H])c([H])c2C(=O)N(C(=O)c2c1[H])c1c([H])c([H])c([H])c(Oc2c([H])c([H])c(c([H])c2[H])[N+]([O-])=O)c1[H]		C	C	C	C	C	X
	CHEMBL1138	[H]Oc1c([H])c([H])c(c([H])c1[H])[C@@]1([H])N(C(=O)[C@]1([H])C([H])([H])C([H])([H])[C@]([H])(O[H])c1c([H])c([H])c(F)c([H])c1[H])c1c([H])c([H])c(F)c([H])c1[H]	EZETIMIBE	B	C	A	C	C	II
	CHEMBL690	[H]OC(=O)C([H])([H])[C@]([H])(O[H])C([H])([H])[C@]([H])(O[H])C([H])([H])C([H])([H])[C@@]1([H])[C@]([H])(C([H])=C([H])C2=C([H])[C@@]([H])(O[H])C([H])([H])[C@]([H])(OC(=O)[C@@]([H])(C([H])([H])[H])C([H])([H])C([H])([H])[H])[C@]12[H])C([H])([H])[H]	PRAVASTATIN SODIUM	C	C	C	C	C	VIII
	CHEMBL115097	[H]OC(=O)c1c([H])nc(nc1[H])N(c1c([H])c2c(c([H])c1OC([H])([H])C([H])([H])C([H])([H])C([H])([H])C([H])([H])C([H])([H])[H])C(C([H])([H])[H])(C([H])([H])[H])C([H])([H])C([H])([H])C2(C([H])([H])[H])C([H])([H])[H])C([H])([H])[H]		C	C	A	A	A	II
	CHEMBL120563	[H]C([H])([H])N(C(=S)SSC(=S)N(C([H])([H])[H])C([H])([H])[H])C([H])([H])[H]	THIRAM	C	C	C	C	C	III
	CHEMBL419792	[H]N(C([H])([H])[H])[C@]1([H])C([H])([H])c2c([H])c([H])c([H])c3n([H])c(=O)n(c23)C1([H])[H]	SUMANIROLE	C	A	C	C	C	IV
	CHEMBL1873475	[H]N([H])c1nc([H])nc2n(nc(-c3c([H])c([H])c(Oc4c([H])c([H])c([H])c([H])c4[H])c([H])c3[H])c12)[C@@]1([H])C([H])([H])N(C(=O)C([H])=C([H])[H])C([H])([H])C([H])([H])C1([H])[H]	IBRUTINIB	C	A	A	A	A	VI
	CHEMBL16073	[H]N(C(=O)C([H])([H])[H])c1c([H])c([H])c(OC([H])([H])C([H])([H])[H])c([H])c1[H]	PHENACETIN	C	C	C	B	C	VII
	CHEMBL1908397	[H]N1C([H])([H])C([H])([H])N(C(=O)c2c([H])c([H])c(\C([H])=C(/[H])c3nn([H])c4c([H])c([H])c([H])c([H])c34)c([H])c2[H])C([H])([H])C1([H])[H]	KW-2449	C	C	A	C	C	X
	CHEMBL1026	[H]Oc1c([H])c([H])c(c([H])c1[H])C1([H])c2c([H])c(O[H])c(O[H])c(Cl)c2C([H])([H])C([H])([H])N([H])C1([H])[H]	FENOLDOPAM MESYLATE	C	C	C	A	C	VI
	CHEMBL442218	[H]OC(=O)[C@@]1([H])N([H])C(=O)SC1([H])[H]	PROCYSTEINE	C	C	B	B	B	VI
	CHEMBL1256863	[H]N([H])C(=O)c1c([H])c([H])c2n([H])c([H])c(c2c1[H])C([H])([H])C([H])([H])N([H])[H]		C	C	C	C	C	I
	CHEMBL1788135	[H]c1c([H])c([H])c(c([H])c1[H])C([H])([H])C([H])([H])C([H])([H])C([H])([H])N1C([H])([H])C([H])([H])C([H])(C(=O)c2c([H])c([H])c(F)c([H])c2[H])C([H])([H])C1([H])[H]		C	A	A	A	A	III
	CHEMBL1951032	[H]N(c1nc([H])nc(OC2([H])C([H])([H])C([H])([H])N(C(=O)OC([H])(C([H])([H])[H])C([H])([H])[H])C([H])([H])C2([H])[H])c1OC([H])([H])[H])c1c([H])c([H])c(nc1C([H])([H])[H])S(=O)(=O)C([H])([H])[H]	ADP-597	C	A	C	C	C	IX
	CHEMBL1303	[H]Oc1c([H])c([H])c([H])c2c1C([H])([H])C([H])([H])[C@]([H])(N(C([H])([H])C([H])([H])c1sc([H])c([H])c1[H])C([H])([H])C([H])([H])C([H])([H])[H])C2([H])[H]	ROTIGOTINE	C	C	C	C	C	II
	CHEMBL1598472	[H]c1c([H])c([H])c(c([H])c1[H])C1(C(=O)OC([H])([H])C([H])([H])N(C([H])([H])C([H])([H])[H])C([H])([H])C([H])([H])[H])C([H])([H])C([H])([H])C([H])([H])C1([H])[H]	CARAMIPHEN HYDROCHLORIDE	C	C	C	C	C	III
	CHEMBL1448010	[H]N(C(=O)C([H])([H])Oc1c([H])c([H])c(OC([H])([H])[H])c([H])c1[H])C([H])([H])C([H])([H])N(C([H])([H])C([H])([H])[H])C([H])([H])C([H])([H])[H]		C	C	C	C	C	VII
	CHEMBL1397069	[H]OC([H])([H])[C@]([H])(O[H])C([H])([H])N([H])C(=O)c1c(I)c(N([H])C(=O)C([H])([H])OC([H])([H])[H])c(I)c(C(=O)N(C([H])([H])[H])C([H])([H])[C@@]([H])(O[H])C([H])([H])O[H])c1I		C	C	C	C	C	IV
	CHEMBL1230640	[H]OC(=O)c1c([H])c([H])c(O[H])c2nc([H])c([H])c([H])c12		C	C	C	C	C	I
	CHEMBL295416	[H]OC(=O)C([H])([H])Sc1nc(Cl)c([H])c(n1)N([H])c1c([H])c([H])c([H])c(c1C([H])([H])[H])C([H])([H])[H]	PIRINIXIC ACID	C	A	C	A	A	VI
	CHEMBL2171124	[H]N([H])c1nc([H])nc2n(c([H])c(-c3c([H])c([H])c4N(C(=O)C([H])([H])c5c([H])c([H])c([H])c(c5[H])C(F)(F)F)C([H])([H])C([H])([H])c4c3[H])c12)C([H])([H])[H]		A	A	A	A	A	IV
	CHEMBL4303225	[H]N(C(=O)C([H])(N1c2c([H])c([H])c([H])c([H])c2C([H])([H])C([H])([H])C1([H])[H])c1c([H])c([H])c([H])c([H])c1[H])c1noc(c1[H])C([H])([H])[H]		C	A	A	C	A	IV
	CHEMBL2381340	[H]N(c1nc([H])c2N(C(=O)c3c([H])c([H])c([H])c([H])c3N(c2n1)C1([H])C([H])([H])C([H])([H])C([H])([H])C1([H])[H])C([H])([H])[H])c1c([H])c([H])c(c([H])c1OC([H])([H])C([H])([H])[H])C(=O)N1C([H])([H])C([H])([H])C([H])(N2C([H])([H])C([H])([H])N(C([H])([H])[H])C([H])([H])C2([H])[H])C([H])([H])C1([H])[H]		C	A	A	C	A	IX
	CHEMBL585902	[H]N([H])[C@]([H])(C([H])([H])N([H])c1nc(-c2c([H])c([H])nc([H])c2[H])c(-c2c([H])c([H])c3c([H])c([H])c([H])c([H])c3c2[H])c(=O)n1C([H])([H])[H])C([H])([H])c1c([H])c([H])c([H])c([H])c1[H]	AMG-548	A	A	A	A	A	IV
	CHEMBL27308	[H]OC(=O)C([H])(N([H])C(=O)C([H])([H])[H])C(SN=O)(C([H])([H])[H])C([H])([H])[H]	SNAP (S-NITROSO-N-ACETYLPENICILLAMINE)	B	C	C	C	C	VIII
	CHEMBL1711959	[H]c1c([H])c(c([H])c(Cl)c1Cl)C(=O)N(C([H])([H])[H])[C@]1([H])C([H])([H])C([H])([H])C([H])([H])C([H])([H])[C@]1([H])N1C([H])([H])C([H])([H])C([H])([H])C1([H])[H]		C	B	C	C	C	II
	CHEMBL1721515	[H]OC(=O)C([H])([H])N1C([H])([H])C([H])([H])N(C([H])([H])C(=O)O[H])C([H])([H])C([H])([H])N(C([H])([H])C(=O)O[H])C([H])([H])C([H])([H])N(C([H])([H])C(=O)O[H])C([H])([H])C1([H])[H]	TETRAXETAN	C	C	C	C	C	VIII
	CHEMBL1778663	[H]OC(C([H])([H])[H])(C([H])([H])[H])C([H])([H])C([H])([H])C([H])([H])[C@@]([H])(N([H])c1nc(N([H])c2nn([H])c(c2[H])C([H])([H])[H])c([H])c(c1C#N)C([H])([H])[H])C([H])([H])[H]		C	A	C	C	C	X
	CHEMBL3989556	[H]N(C(=O)c1c(OC([H])([H])[H])c([H])c([H])c(Br)c1OC([H])([H])[H])C([H])([H])[C@@]1([H])N(C([H])([H])C([H])([H])[H])C([H])([H])C([H])([H])C1([H])[H]	REMOXIPRIDE HYDROCHLORIDE	C	B	C	C	C	I
	CHEMBL4303155	[H]N([H])c1nc([H])c-2c([H])c1OC([H])(c1c([H])c(F)c([H])c([H])c1C(=O)N(C([H])([H])[H])C([H])([H])c1nn(c(C#N)c-21)C([H])([H])[H])C([H])([H])[H]		C	A	C	A	A	II
	CHEMBL4303712	[H]OC([H])([H])[C@@]1([H])O[C@@]([H])(O[C@]2([H])[C@]([H])(O[H])[C@@]([H])(O[H])[C@]([H])(O[C@@]3([H])[C@]([H])(O[H])[C@@]([H])(O[H])C([H])(O[H])O[C@]3([H])C([H])([H])O[H])O[C@]2([H])C([H])([H])O[H])[C@]([H])(O[H])[C@@]([H])(O[H])[C@@]1([H])O[H]		C	B	B	B	B	VIII
	CHEMBL2021342	[H]OC(=O)C([H])([H])C([H])([H])[C@]([H])(N([H])C(=O)c1c([H])c([H])c(N([H])C([H])([H])C2([H])N([H])c3c(O[H])nc(nc3N([H])C2([H])[H])N([H])[H])c([H])c1[H])C(=O)O[H]		C	C	C	C	C	I
	CHEMBL2104153	[H]c1c([H])c([H])c2N(c3c([H])c(C#N)c([H])c([H])c3Sc2c1[H])C([H])([H])C([H])(C([H])([H])[H])C([H])([H])N(C([H])([H])[H])C([H])([H])[H]	CYAMEMAZINE	C	B	C	C	C	IX
	CHEMBL1201081	[H]OC(=O)C([H])([H])C([H])([H])C(=O)OC([H])([H])C(=O)[C@@]1(O[H])C([H])([H])C([H])([H])[C@@]2([H])[C@]3([H])C([H])([H])[C@@]([H])(C4=C([H])C(=O)C([H])=C([H])[C@]4(C([H])([H])[H])[C@@]3([H])[C@@]([H])(O[H])C([H])([H])[C@]12C([H])([H])[H])C([H])([H])[H]	METHYLPREDNISOLONE SODIUM SUCCINATE	C	A	C	A	A	VIII
	CHEMBL1200832	[H]\C(C#CC(C([H])([H])[H])(C([H])([H])[H])C([H])([H])[H])=C(\[H])C([H])([H])N(C([H])([H])[H])C([H])([H])c1c([H])c([H])c([H])c2c([H])c([H])c([H])c([H])c12	TERBINAFINE HYDROCHLORIDE	C	C	C	C	C	IV
	CHEMBL1210954	[H]OC(=O)c1c([H])n(c2c(OC([H])([H])[H])c(N3C([H])([H])C([H])([H])C([H])([H])C([H])(N([H])C([H])([H])[H])C3([H])[H])c(F)c([H])c2c1=O)C1([H])C([H])([H])C1([H])[H]	BALOFLOXACIN	C	C	C	C	C	VI
	CHEMBL1358012	[H]N1C(=O)C2(N(c3c([H])c([H])c([H])c([H])c3[H])C1([H])[H])C([H])([H])C([H])([H])N(C([H])([H])[C@]1([H])Oc3c([H])c([H])c([H])c([H])c3OC1([H])[H])C([H])([H])C2([H])[H]		C	C	C	C	C	VII
	CHEMBL1372341	[H]OC(=O)c1nc2c(c(O[H])c1[H])c1nc3c([H])c([H])c([H])c([H])c3oc1c([H])c2=O	PIRENOXINE	C	C	C	C	C	I
	CHEMBL1413406	[H]N1C(C([H])([H])[H])(C([H])([H])[H])C([H])([H])C([H])(OC(=O)C([H])([H])C([H])([H])C([H])([H])C([H])([H])C([H])([H])C([H])([H])[H])C([H])([H])C1(C([H])([H])[H])C([H])([H])[H]		C	C	C	C	C	VIII
	CHEMBL582878	[H]OC(=O)C([H])([H])C([H])([H])C([H])([H])c1c([H])n([H])c2c([H])c([H])c([H])c([H])c12	INDOLE-3-BUTYRIC ACID	C	C	C	C	C	I
	CHEMBL1684984	[H]N([H])c1nc([H])c(c([H])n1)-c1nc(nc2N(C([H])([H])C([H])([H])c12)S(=O)(=O)C([H])([H])[H])N1C([H])([H])C([H])([H])OC([H])([H])C1([H])[H]	PA-799	C	A	C	A	A	I
	CHEMBL1698008	[H]c1c([H])c(oc1[N+]([O-])=O)S(=O)(=O)c1c([H])c([H])c(c([H])c1[H])C([H])([H])[H]		C	C	C	C	C	IX
	CHEMBL4303221	[H]Oc1c([H])c([H])c(c([H])c1[H])C([H])([H])C([H])([H])N([H])c1nc(nc2n(c([H])nc12)C([H])(C([H])([H])[H])C([H])([H])[H])-c1c([H])sc2c([H])c([H])c([H])c([H])c12		C	A	A	A	A	IV
	CHEMBL1987518	[H]OS(=O)(=O)c1c([H])c([H])c2n([H])c(nc2c1[H])-c1c([H])c([H])c([H])c([H])c1[H]	ENSULIZOLE	B	C	C	C	C	IX
	CHEMBL1448187	[H]OC([H])([H])C([H])([H])N1C([H])([H])C([H])([H])N(C([H])([H])C([H])([H])C([H])([H])N2c3c([H])c([H])c([H])c([H])c3Sc3c([H])c([H])c(c([H])c23)C(F)(F)F)C([H])([H])C1([H])[H]	FLUPHENAZINE HYDROCHLORIDE	C	B	B	A	B	IX
	CHEMBL29411	[H]Oc1c([H])c(c([H])c([H])c1C([H])(C([H])([H])[H])C([H])([H])[H])C([H])([H])[H]	THYMOL	C	C	C	C	C	III
	CHEMBL480718	[H]c1nc([H])n2c1C([H])([H])C([H])([H])C([H])([H])[C@]2([H])c1c([H])c([H])c(C#N)c([H])c1[H]		C	C	C	A	C	VI
	CHEMBL1200868	[H]Oc1c([H])c(N([H])[H])c([H])c([H])c1C(=O)Oc1c([H])c([H])c([H])c([H])c1[H]	PHENYL AMINOSALICYLATE	B	C	C	C	C	II
	CHEMBL1201192	[H]N([H])C(=O)C([H])([H])[S@@](=O)C([H])(c1c([H])c([H])c([H])c([H])c1[H])c1c([H])c([H])c([H])c([H])c1[H]	ARMODAFINIL	C	C	C	C	C	V
	CHEMBL384304	[H]N([H])c1nc(nc([H])c1C(=O)c1c(OC([H])([H])[H])c([H])c([H])c(F)c1F)N([H])C1([H])C([H])([H])C([H])([H])N(C([H])([H])C1([H])[H])S(=O)(=O)C([H])([H])[H]	RG-547	A	A	C	A	A	IV
	CHEMBL1425	[H]Sc1nc([H])nc2nc([H])n([H])c12	MERCAPTOPURINE	C	C	C	C	C	IV
	CHEMBL1412853	[H]N([H])c1nc2c([H])c([H])c([H])c([H])c2n1S(=O)(=O)c1c([H])c([H])c(c([H])c1[H])C([H])([H])[H]		C	C	C	C	C	IX
	CHEMBL4303675	[H]C1=C([H])[C@@]2([H])[C@]3([H])C([H])([H])C([H])([H])[C@](OC(=O)C([H])([H])[H])(C(=O)C([H])([H])[H])[C@@]3(C([H])([H])[H])C([H])([H])C([H])([H])[C@]2([H])[C@@]2(C1=C([H])C(=O)C([H])([H])C2([H])[H])C([H])([H])[H]		C	C	C	C	C	VIII
	CHEMBL507327	[H]c1c([H])c([H])c2c3nn(-c4c([H])c([H])c(Cl)c([H])c4[H])c(=O)c3c([H])n([H])c2c1[H]		C	A	C	C	C	IV
	CHEMBL1600780	[H]N([H])C([H])(C([H])([H])[H])C([H])([H])c1c([H])n([H])c2c([H])c([H])c(OC([H])([H])c3sc([H])c([H])c3[H])c([H])c12		C	A	C	C	C	V
	CHEMBL1611192	[H]OC(=O)[C@]([H])(N([H])[H])c1c([H])c(O[H])c([H])c([H])c1Cl		C	C	C	B	C	III
	CHEMBL1282	[H]N([H])c1nc2c([H])c([H])c([H])c([H])c2c2n(c([H])nc12)C([H])([H])C([H])(C([H])([H])[H])C([H])([H])[H]	IMIQUIMOD	C	A	C	A	A	IV
	CHEMBL1631694	[H]c1nc(n(c1[N+]([O-])=O)C([H])([H])[H])C([H])([H])Oc1c([H])c([H])c(SC([H])([H])[H])c([H])c1[H]	FEXINIDAZOLE	C	C	C	C	C	IX
	CHEMBL191066	[H]Oc1c([H])c([H])c(c([H])c1[H])-c1c(nn2c(c([H])c(nc12)C(F)(F)F)C(F)(F)F)-c1c([H])c([H])c([H])c([H])c1[H]		C	C	A	C	C	IV
	CHEMBL46469	[H]Oc1c([H])c([H])c([H])c2c1C(=O)c1c(O[H])c([H])c([H])c([H])c1C2([H])[H]	ANTHRALIN	B	C	C	B	C	III
	CHEMBL250428	[H]N(C(=O)c1c([H])c([H])c(F)c([H])c1[H])c1c([H])c([H])c([H])c([H])c1C(=O)OC([H])([H])[H]		C	C	C	B	C	III
	CHEMBL52229	[H]C(=C(C([H])([H])[H])C([H])([H])[H])C([H])([H])c1c(OC([H])([H])[H])c([H])c([H])c2c([H])c([H])c(=O)oc12	OSTHOLE	C	C	C	C	C	I
	CHEMBL254328	[H]O[C@]1([H])C([H])([H])C2=C([H])C([H])([H])[C@@]3([H])[C@]4([H])C([H])([H])C([H])=C(c5c([H])nc([H])c([H])c5[H])[C@@]4(C([H])([H])[H])C([H])([H])C([H])([H])[C@]3([H])[C@@]2(C([H])([H])[H])C([H])([H])C1([H])[H]	ABIRATERONE	C	B	A	C	B	V
	CHEMBL54440	[H]O[C@@]1([H])C([H])([H])C(=O)O[C@]([H])(C([H])([H])C([H])([H])[C@@]2([H])[C@]([H])(C([H])=C([H])C3=C([H])C([H])([H])C([H])([H])[C@]([H])(OC(=O)[C@@]([H])(C([H])([H])[H])C([H])([H])C([H])([H])[H])[C@]23[H])C([H])([H])[H])C1([H])[H]	MEVASTATIN	C	C	C	C	C	VIII
	CHEMBL56900	[H]N1C([H])([H])C([H])([H])N(c2nc3c([H])c([H])c([H])c([H])c3n2C([H])([H])c2c([H])c([H])c([H])c([H])c2[H])C([H])([H])C1([H])[H]	LERISETRON	A	A	C	A	A	IV
	CHEMBL259388	[H]c1sc2nc(c(c(=O)n2c1[H])C([H])([H])C([H])([H])N1C([H])([H])C([H])([H])C(=C(c2c([H])c([H])c([H])c([H])c2[H])c2c([H])c([H])c(F)c([H])c2[H])C([H])([H])C1([H])[H])C([H])([H])[H]		C	A	A	A	A	IV
	CHEMBL71921	[H]OC(=O)C([H])([H])C([H])([H])C([H])([H])C([H])([H])C([H])([H])[C@]([H])(C1=C(C(=O)C(=C(C1=O)C([H])([H])[H])C([H])([H])[H])C([H])([H])[H])c1c([H])c([H])c([H])c([H])c1[H]		C	C	C	C	C	III
	CHEMBL441472	[H]N(C(=O)N1C([H])([H])C([H])([H])N(c2nc([H])c([H])c([H])c2Cl)C([H])([H])C1([H])[H])c1c([H])c([H])c(c([H])c1[H])C(C([H])([H])[H])(C([H])([H])[H])C([H])([H])[H]		C	A	A	A	A	IV
	CHEMBL1473875	[H]c1c([H])c([H])c(c([H])c1[H])[C@]([H])(N1C([H])([H])C([H])([H])N(C([H])([H])[H])C([H])([H])C1([H])[H])c1c([H])c([H])c(Cl)c([H])c1[H]		B	C	C	C	C	X
	CHEMBL1478530	[H]Oc1c([H])c([H])c(c2c([H])c([H])c(=O)n([H])c12)[C@@]([H])(O[H])[C@@]([H])(N([H])C([H])(C([H])([H])[H])C([H])([H])[H])C([H])([H])C([H])([H])[H]		C	C	C	C	C	V
	CHEMBL1488819	[H]OC([H])([H])[C@]([H])(O[H])C([H])([H])n1c([H])nc2n(c(=O)n(c(=O)c12)C([H])([H])[H])C([H])([H])[H]		C	C	C	C	C	IV
	CHEMBL1562779	[H]OC(=O)c1oc(OC([H])([H])C([H])([H])C([H])([H])C([H])([H])C([H])([H])C([H])([H])C([H])([H])C([H])([H])C([H])([H])C([H])([H])C([H])([H])C([H])([H])C([H])([H])C([H])([H])[H])c([H])c1[H]		C	C	C	C	C	IV
	CHEMBL51697	[H]N([H])c1c([H])c([H])c([H])c2c1C([H])([H])N(C([H])([H])[H])C([H])([H])[C@@]2([H])c1c([H])c([H])c([H])c([H])c1[H]		C	C	C	A	C	X
	CHEMBL1511	[H]Oc1c([H])c([H])c2c(c1[H])C([H])([H])C([H])([H])[C@@]1([H])[C@]3([H])C([H])([H])C([H])([H])[C@]([H])(OC(=O)C([H])([H])C([H])([H])C([H])([H])C([H])([H])[H])[C@@]3(C([H])([H])[H])C([H])([H])C([H])([H])[C@]21[H]	ESTRADIOL VALERATE	C	C	C	C	C	II
	CHEMBL66089	[H]N([H])c1nc([H])nc2nc(c([H])c(-c3c([H])c([H])c([H])c(Br)c3[H])c12)-c1c([H])nc(c([H])c1[H])N1C([H])([H])C([H])([H])OC([H])([H])C1([H])[H]		C	A	A	A	A	IV
	CHEMBL1607273	[H]OC(=O)C([H])([H])OC([H])([H])C([H])([H])N1C([H])([H])C([H])([H])N(C([H])([H])C1([H])[H])C([H])(c1c([H])c([H])c([H])c([H])c1[H])c1c([H])c([H])c(Cl)c([H])c1[H]	CETIRIZINE HYDROCHLORIDE	C	B	C	C	C	VII
	CHEMBL1256692	[H]c1c([H])c(c([H])c(Cl)c1Cl)C([H])([H])C(=O)N(C([H])([H])[H])[C@@]1([H])C([H])([H])C([H])([H])[C@]2(OC([H])([H])C([H])([H])C2([H])[H])C([H])([H])[C@]1([H])N1C([H])([H])C([H])([H])C([H])([H])C1([H])[H]		C	C	C	C	C	VII
	CHEMBL1592663	[H]c1sc2c(c1[H])C(=C1C([H])([H])C([H])([H])N(C([H])([H])[H])C([H])([H])C1([H])[H])c1c([H])c([H])c([H])c([H])c1C([H])([H])C2([H])[H]		C	A	C	C	C	IX
	CHEMBL399510	[H]N([H])c1c([H])c(OC([H])([H])[H])c(c([H])c1Br)C(=O)N([H])C([H])([H])C([H])([H])N(C([H])([H])C([H])([H])[H])C([H])([H])C([H])([H])[H]	BROMOPRIDE	C	B	C	C	C	I
	CHEMBL1367565	[H]Oc1c([H])c([H])c(c([H])c1[H])C([H])(O[H])C([H])([H])N([H])[H]	OCTOPAMINE HYDROCHLORIDE	C	C	B	C	C	III
	CHEMBL1851943	[H]ON([H])C(=O)C(\[H])=C(/[H])c1c([H])c([H])c2n(c(nc2c1[H])C([H])([H])C([H])([H])C([H])([H])C([H])([H])[H])C([H])([H])C([H])([H])N(C([H])([H])C([H])([H])[H])C([H])([H])C([H])([H])[H]	Pracinostat	C	A	C	C	C	IV
	CHEMBL1938870	[H]OC(=O)C([H])([H])n1nnc(n1)-c1onc(c1[H])N1C([H])([H])C([H])([H])C([H])(Oc2c([H])c(F)c([H])c([H])c2Br)C([H])([H])C1([H])[H]	MK-8245	C	C	C	C	C	II
	CHEMBL1475191	[H]c1c([H])c([H])c2c(c1[H])C([H])([H])C([H])([H])c1c([H])c([H])c([H])c([H])c1C2([H])OC1([H])C([H])([H])[C@@]2([H])N(C([H])([H])[H])[C@]([H])(C([H])([H])C2([H])[H])C1([H])[H]		C	C	A	A	A	VII
	CHEMBL1872946	[H]N(C(=O)C([H])([H])[H])c1nc([H])c(s1)[N+]([O-])=O	NITHIAMIDE	C	C	C	C	C	VIII
	CHEMBL1947204	[H]C([H])=C([H])C(=O)N([H])c1c([H])c([H])c2nc([H])nc(N([H])c3c([H])c([H])c(OC([H])([H])c4c([H])c([H])c([H])c(F)c4[H])c(Cl)c3[H])c2c1[H]	ALLITINIB	C	A	A	A	A	II
	CHEMBL2086586	[H]N(C(=O)c1c([H])c([H])c2OC([H])([H])C([H])([H])Oc2c1[H])[C@@]1([H])C([H])([H])N2C([H])([H])C([H])([H])C1([H])C([H])([H])C2([H])[H]		C	B	C	C	C	II
	CHEMBL4303463	[H]Oc1c([H])c([H])c(c([H])c1[H])C([H])(O[H])C([H])(O[H])C1([H])N([H])C(=O)C2([H])N(C(=O)C([H])(N([H])C(=O)C([H])(N([H])C(=O)c3c([H])c([H])c(c([H])c3[H])-c3c([H])c([H])c(c([H])c3[H])-c3c([H])c([H])c(OC([H])([H])C([H])([H])C([H])([H])C([H])([H])C([H])([H])[H])c([H])c3[H])C([H])([H])C([H])(O[H])C([H])(O[H])N([H])C(=O)C3([H])N(C(=O)C([H])(N([H])C1=O)C([H])(O[H])C([H])([H])[H])C([H])([H])C([H])(C([H])…		C	B	C	C	C	I
	CHEMBL146428	[H]N=C1N([H])C(=O)N2C([H])([H])C12[H]	IMEXON	C	C	C	C	C	VIII
	CHEMBL388676	[H]C1=C([H])C([H])([H])C2([H])C(=O)N(SC(Cl)(Cl)Cl)C(=O)C2([H])C1([H])[H]	CAPTAN	B	C	C	C	C	I
	CHEMBL4303709	[H]OC([H])([H])C1([H])O[C@]([H])(O[H])C([H])(N([H])C(=O)C([H])([H])[H])[C@]([H])(O[H])[C@]1([H])O[H]		C	B	B	B	B	VIII
	CHEMBL1106	[H]N([H])C1=NC([H])([H])C2([H])N1c1c([H])c([H])c([H])c([H])c1C([H])([H])c1c([H])c([H])c([H])c([H])c21	EPINASTINE	C	C	C	C	C	IX
	CHEMBL4303499	[H]c1c([H])c2n(c(=O)c1[H])C([H])([H])[C@]1([H])C([H])([H])N(C([H])([H])C([H])([H])N3C([H])([H])[C@]4([H])c5c([H])c([H])c([H])c(=O)n5C([H])([H])[C@]([H])(C3([H])[H])C4([H])[H])C([H])([H])[C@@]2([H])C1([H])[H]		C	C	A	C	C	I
	CHEMBL4173075	[H]O[C@@]1([H])c2c(c(Oc3c([H])c(F)c([H])c(C#N)c3[H])c([H])c([H])c2S(=O)(=O)C([H])([H])[H])C([H])([H])C1(F)F		C	C	C	C	C	IX
	CHEMBL4303377	[H]N([H])C(=O)Oc1c([H])c([H])c([H])c([H])c1C(=O)OC([H])([H])C([H])([H])[H]		B	C	C	B	C	III
	CHEMBL4303227	[H]N=C(N([H])[H])N([H])C([H])([H])C([H])([H])C([H])([H])[C@]([H])(N([H])[H])C(=O)N([H])[C@@]([H])(C(=O)N(C([H])([H])[H])[C@]([H])(C(=O)N([H])[C@@]([H])(C(=O)N([H])[C@]([H])(C(=O)N([H])[C@]([H])(C(=O)N([H])[H])C([H])([H])C([H])([H])SC([H])([H])[H])C([H])([H])C([H])(C([H])([H])[H])C([H])([H])[H])C([H])([H])c1c([H])n([H])c2c([H])c([H])c([H])c([H])c12)C([H])([H])c1c([H])c([H])c([H])c([H])c1[H])C([H])…		A	C	C	C	C	V
	CHEMBL4303611	[H]\C(=C(\[H])c1nc2c([H])c(c([H])c([H])c2c([H])c1[H])C(F)(F)F)C(=O)c1c([H])c([H])nc([H])c1[H]		C	A	A	A	A	V
	CHEMBL1980391	[H]N1c2nn([H])c(c2N=C(c2c([H])c([H])c([H])c([H])c2Cl)c2c([H])c(F)c(OC([H])([H])[H])c([H])c12)C([H])([H])[H]	RG-1530	C	C	A	A	A	VI
	CHEMBL16217	[H]Oc1c([H])c([H])c(c([H])c1[H])C(C([H])([H])[H])(C([H])([H])[H])C([H])([H])[H]		C	C	C	C	C	III
	CHEMBL1876082	[H]OC([H])(c1c([H])c([H])c2c([H])c([H])c([H])c([H])c2c1[H])C([H])([H])N([H])C([H])(C([H])([H])[H])C([H])([H])[H]	PRONETALOLHYDROCHLORIDE	C	C	C	C	C	III
	CHEMBL3426805	[H]ON([H])C(=O)C(\[H])=C(/[H])c1c([H])c([H])c(\C([H])=C(/[H])C(=O)c2c([H])c([H])c([H])c(F)c2[H])n1C([H])([H])[H]		C	A	C	B	A	X
	CHEMBL3560504	[H]C1([H])OC(=O)C([H])([H])C([H])([H])C([H])([H])C([H])([H])C([H])([H])C([H])([H])C([H])([H])C([H])([H])C([H])([H])C([H])([H])C([H])([H])C([H])([H])C1([H])[H]		C	C	C	C	C	VIII
	CHEMBL3589649	[H]Oc1c(c(=O)oc2c([H])c([H])c([H])c([H])c12)[C@]([H])(c1c([H])c([H])c([H])c([H])c1[H])C([H])([H])C([H])([H])[H]		C	C	C	B	C	VII
	CHEMBL3617053	[H]N(C(=O)C([H])(c1c([H])c([H])c([H])c([H])c1[H])c1c([H])c([H])c([H])c([H])c1[H])c1c([H])c([H])c(c([H])c1[H])S(=O)(=O)N([H])c1nc([H])c([H])s1		C	C	C	C	C	X
	CHEMBL3672841	[H]N(C(=O)c1c([H])c(C#CC([H])([H])N2C([H])([H])C([H])([H])OC([H])([H])C2([H])[H])c([H])c(N(C([H])([H])C([H])([H])[H])[C@@]2([H])C([H])([H])C([H])([H])[C@]([H])(N(C([H])([H])[H])C([H])([H])C([H])([H])OC([H])([H])[H])C([H])([H])C2([H])[H])c1C([H])([H])[H])C([H])([H])c1c(c([H])c(n([H])c1=O)C([H])([H])[H])C([H])([H])[H]		C	C	A	C	C	VI
	CHEMBL3989868	[H]N(C1=NC(C([H])([H])[H])(C([H])([H])[H])C([H])([H])O1)c1c([H])c([H])c2nc([H])nc(N([H])c3c([H])c([H])c(Oc4c([H])c([H])n5nc([H])nc5c4[H])c(c3[H])C([H])([H])[H])c2c1[H]	TUCATINIB	C	A	A	A	A	IV
	CHEMBL3989908	[H]OC(C([H])([H])[H])(C([H])([H])[H])C([H])([H])N([H])c1nc(nc(n1)-c1nc(c([H])c([H])c1[H])C(F)(F)F)N([H])c1c([H])c([H])nc(c1[H])C(F)(F)F	ENASIDENIB	C	A	A	A	A	I
	CHEMBL4065484	[H]N(c1nc([H])c(-c2c([H])c([H])c(c([H])c2[H])S(=O)(=O)C([H])([H])[H])c2nnc([H])n12)C([H])([H])c1oc([H])c([H])c1[H]		C	A	C	A	A	IV
	CHEMBL4116008	[H]N([H])C(=O)c1c([H])nc(nc1N([H])C1([H])C([H])([H])C1([H])[H])N([H])c1c([H])c([H])c(c([H])c1[H])N1C([H])([H])C([H])([H])N(C([H])([H])C1([H])[H])S(=O)(=O)C([H])([H])C([H])([H])[H]		C	A	A	C	A	VIII
	CHEMBL1182714	[H]N(c1c(c(Cl)nc2nc([H])nn12)-c1c(F)c([H])c(OC([H])([H])C([H])([H])C([H])([H])N([H])C([H])([H])[H])c([H])c1F)[C@@]([H])(C([H])([H])[H])C(F)(F)F	CEVIPABULIN	A	A	A	A	A	VI
	CHEMBL301922	[H]N([H])C(=O)C([H])([H])N([H])C(=O)C([H])(N([H])C(=O)C1([H])N([H])C([H])([H])C([H])([H])C1([H])[H])C([H])([H])C([H])(C([H])([H])[H])C([H])([H])[H]		C	C	C	C	C	VIII
	CHEMBL4303498	[H]OC1(C([H])([H])[H])C([H])([H])C([H])([H])C2([H])C3([H])C([H])([H])C([H])([H])C4([H])C([H])([H])C(=O)C([H])(C([H])=O)C([H])([H])C4(C([H])([H])[H])C3([H])C([H])([H])C([H])([H])C12C([H])([H])[H]		C	C	C	C	C	VIII
	CHEMBL2218913	[H]OC([H])([H])[C@]1([H])N([H])C(=O)[C@@]([H])(N([H])[H])C([H])([H])N([H])C(=O)[C@@]([H])(N([H])C(=O)\C(N([H])C(=O)[C@@]([H])(N([H])C1=O)C([H])([H])N([H])C(=O)C([H])([H])C([H])(N([H])[H])C([H])([H])C([H])([H])C([H])([H])N([H])[H])=C(/[H])N([H])C(=O)N([H])[H])C1([H])N([H])C(=N[H])N([H])C([H])([H])C1([H])[H]	CAPREOMYCIN SULFATE	C	C	C	C	C	V
	CHEMBL278398	[H]c1c([H])c([H])c(c([H])c1[H])C1([H])C2=C(c3c([H])c([H])c([H])c([H])c13)C([H])([H])C([H])([H])N(C([H])([H])[H])C2([H])[H]	PHENINDAMINE	C	A	C	A	A	III
	CHEMBL454950	[H]OC1=C(C(=O)N([H])[H])C(=O)[C@@]2(O[H])C(O[H])=C3C(=O)c4c(O[H])c([H])c([H])c([H])c4[C@](O[H])(C([H])([H])[H])[C@@]3([H])C([H])([H])[C@@]2([H])[C@]1([H])N(C([H])([H])[H])C([H])([H])[H]	TETRACYCLINE HYDROCHLORIDE	C	C	C	C	C	II
	CHEMBL4303514	[H]Oc1c([H])c([H])c(c([H])c1C([H])(N=O)C([H])([H])C([H])([H])C([H])([H])C([H])([H])C([H])([H])C([H])([H])C([H])([H])C([H])([H])C([H])([H])C([H])([H])C([H])([H])[H])C([H])([H])[H]		C	C	C	C	C	III
	CHEMBL453863	[H]C([H])(n1c(=O)n(c(=O)n(c1=O)C([H])([H])C1([H])OC1([H])[H])C([H])([H])C1([H])OC1([H])[H])C1([H])OC1([H])[H]	TEROXIRONE	C	C	C	C	C	VIII
	CHEMBL2107832	[H]OC([H])([H])[C@@]([H])(O[H])C([H])([H])N([H])C(=O)c1c([H])c([H])nc([H])c1N([H])c1c([H])c([H])c(I)c([H])c1F	PIMASERTIB	A	C	C	B	C	X
	CHEMBL4303545	[H]c1c([H])c(c([H])c(OC([H])([H])[H])c1OC([H])([H])[H])S(=O)(=O)N1C([H])([H])C([H])([H])N(C([H])([H])C([H])([H])C1([H])[H])S(=O)(=O)c1c([H])c([H])c(OC([H])([H])[H])c(OC([H])([H])[H])c1[H]		B	C	C	A	C	VIII
	CHEMBL1628527	[H]N(C(=O)C([H])([H])c1c([H])c([H])c(c([H])c1[H])N1C(=O)c2c(c(OC([H])([H])C([H])([H])[H])c3c([H])c([H])c([H])c([H])c3c2OC([H])([H])C([H])([H])[H])C1([H])[H])S(=O)(=O)c1c([H])c([H])c([H])c([H])c1[H]		C	C	C	C	C	I
	CHEMBL2170177	[H]ON([H])C(=O)c1c([H])c([H])c2c([H])c([H])n(c2c1[H])C([H])([H])c1c([H])c([H])c(OC([H])([H])[H])c([H])c1[H]		C	A	C	C	C	I
	CHEMBL1257	[H]C(F)(F)OC(F)(F)C([H])(F)Cl	ENFLURANE	C	C	C	C	C	VIII
	CHEMBL482767	[H]N(C(=O)N([H])c1c([H])c([H])c([H])c(Cl)c1[H])c1nc([H])c(s1)C([H])([H])C([H])([H])N=c1n([H])c([H])nc2c([H])c([H])sc12	SNS-314	A	C	A	B	C	VIII
	CHEMBL98869	[H]N([H])[C@]([H])(C(=O)N1C([H])([H])C([H])([H])C([H])([H])C([H])([H])C1([H])[H])C([H])([H])C([H])([H])N([H])C([H])([H])c1c([H])c([H])c(Cl)c([H])c1[H]		B	B	C	C	C	X
	CHEMBL23330	[H]N([H])C(=O)c1c([H])c(N2C([H])([H])C2([H])[H])c(c([H])c1[N+]([O-])=O)[N+]([O-])=O	TRETAZICAR	C	C	C	C	C	V
	CHEMBL25599	[H]OC(=O)c1nc2c([H])c([H])c([H])c([H])c2c([H])c1C([H])([H])C(=O)O[H]		C	A	C	C	C	I
	CHEMBL699	[H]OC([H])([H])C([H])([H])n1c([H])nc2n(c(=O)n(c(=O)c12)C([H])([H])[H])C([H])([H])[H]	ETOFYLLINE	C	C	C	C	C	IV
	CHEMBL278751	[H]c1c([H])c(OC([H])([H])[H])c2c(c1[H])[C@]([H])(C([H])([H])[H])[C@]([H])(N(C([H])([H])C([H])([H])C([H])([H])[H])C([H])([H])C([H])([H])C([H])([H])[H])C([H])([H])C2([H])[H]		C	C	C	C	C	II
	CHEMBL810	[H]N([H])C(=O)c1nc([H])n2c1nnn(c2=O)C([H])([H])[H]	TEMOZOLOMIDE	C	A	C	C	C	IV
	CHEMBL1677	[H]N([H])c1c2c(nc3c([H])c([H])c([H])c([H])c13)C([H])([H])C([H])([H])C([H])([H])C2([H])[H]	TACRINE HYDROCHLORIDE	C	C	C	A	C	I
	CHEMBL2105737	[H]N(C(=O)c1c([H])c([H])c([H])c(-c2c([H])c([H])c(OC(F)(F)F)c([H])c2[H])c1C([H])([H])[H])c1c([H])nc(c([H])c1[H])N1C([H])([H])[C@@]([H])(O[C@]([H])(C([H])([H])[H])C1([H])[H])C([H])([H])[H]	SONIDEGIB	A	A	A	A	A	X
	CHEMBL246957	[H]Oc1c([H])c(oc(=O)c1C1=NC([H])([H])C([H])([H])SC([H])(c2c([H])c([H])c(OC([H])([H])[H])c([H])c2OC([H])([H])[H])C1([H])[H])C([H])([H])[H]		C	C	C	C	C	VI
	CHEMBL40275	[H]Oc1c([H])c([H])c([H])c2C(=O)c3c([H])c(c([H])c(O[H])c3C(=O)c12)C([H])([H])O[H]	ALOE-EMODIN	C	B	C	C	C	III
	CHEMBL3039081	[H]O[C@@]1([H])C([H])([H])C([H])([H])[C@]2(C([H])=O)C3([H])C([H])([H])C([H])([H])[C@]4(C([H])([H])[H])C([H])(C5=C([H])C(=O)OC5([H])[H])C([H])([H])C([H])([H])[C@]4(O[H])C3([H])C([H])([H])C([H])([H])[C@]2(O[H])C1([H])[H]		A	A	C	A	A	VIII
	CHEMBL4303527	[H]c1c([H])c([H])c(c([H])c1[H])C([H])([H])Oc1c([H])c([H])c([H])c(c1[H])-c1nc(nc(c1[H])C(F)(F)F)S(=O)C([H])([H])C([H])([H])[H]		C	B	C	C	C	II
	CHEMBL1088752	[H]N(C(=O)c1c([H])nc(c([H])c1[H])-c1c([H])c(c([H])c(F)c1C([H])([H])[H])C(=O)N([H])C1([H])C([H])([H])C1([H])[H])C([H])([H])C(C([H])([H])[H])(C([H])([H])[H])C([H])([H])[H]	LOSMAPIMOD	C	C	A	A	A	IV
	CHEMBL1089221	[H]OC(=O)C([H])([H])Oc1nn(c2c([H])c([H])c([H])c([H])c12)C([H])([H])c1c([H])c([H])c([H])c([H])c1[H]	BENDAZAC	C	C	C	C	C	VI
	CHEMBL1086580	[H]Oc1nc(nc2c1C([H])([H])SC([H])([H])C2([H])[H])-c1c([H])c([H])c(c([H])c1[H])C(F)(F)F		C	A	C	C	C	I
	CHEMBL215421	[H]N(C([H])([H])C([H])([H])Oc1c(OC([H])([H])[H])c([H])c([H])c([H])c1OC([H])([H])[H])C([H])([H])[C@]1([H])Oc2c([H])c([H])c([H])c([H])c2OC1([H])[H]		B	C	C	C	C	VII
	CHEMBL195789	[H]N(C(=O)C(\[H])=C(/[H])c1c([H])c([H])c(c([H])c1[H])C(C([H])([H])[H])(C([H])([H])[H])C([H])([H])[H])c1c([H])c([H])c2OC([H])([H])C([H])([H])Oc2c1[H]		A	B	A	B	B	II
	CHEMBL1200370	[H]c1c([H])c([H])c(c([H])c1[H])C(=O)OOC(=O)c1c([H])c([H])c([H])c([H])c1[H]	BENZOYL PEROXIDE	C	C	C	C	C	II
	CHEMBL198362	[H]N(C(=O)c1sc(Cl)c([H])c1[H])C([H])([H])[C@]1([H])OC(=O)N(c2c([H])c([H])c(c([H])c2[H])N2C(=O)C([H])([H])OC([H])([H])C2([H])[H])C1([H])[H]	RIVAROXABAN	C	C	C	A	C	I
	CHEMBL198997	[H]OC(=O)c1c([H])c([H])c(c([H])c1F)-c1nc(OC([H])([H])C([H])([H])OC([H])([H])C([H])([H])C([H])([H])C([H])([H])[H])c(s1)C([H])([H])[H]		C	A	C	C	C	IV
	CHEMBL202887	[H]N(C(=O)c1c([H])c([H])c(c([H])c1[H])-c1nc([H])c([H])c(c1[H])-c1c([H])n([H])nc1-c1nc([H])c([H])c([H])c1[H])C1([H])C([H])([H])C([H])([H])OC([H])([H])C1([H])[H]		C	B	A	C	B	X
	CHEMBL212301	[H]OC(=O)[C@]([H])(N([H])[H])C([H])([H])C([H])([H])C([H])([H])N([H])C(=N[H])N([H])[H]		C	C	C	C	C	VIII
	CHEMBL252556	[H]OC([H])([H])C([H])([H])C([H])([H])C([H])([H])C([H])([H])C([H])([H])C([H])([H])C([H])([H])C([H])([H])C([H])([H])C1=C(C(=O)C(OC([H])([H])[H])=C(OC([H])([H])[H])C1=O)C([H])([H])[H]	IDEBENONE	C	B	C	C	C	VIII
	CHEMBL1609430	[H]N([H])OC([H])([H])[H]	METHOXYAMINE HYDROCHLORIDE	C	C	C	C	C	VIII
	CHEMBL1223381	[H]N(C(=O)c1nc([H])c([H])c([H])c1[H])c1c([H])c([H])c(c(Cl)c1[H])S(=O)(=O)N([H])c1c([H])c([H])c([H])c([H])c1Cl		C	A	A	C	A	IV
	CHEMBL1230020	[H]N(c1c([H])c([H])c(F)c(C(=O)c2c([H])n([H])c3nc([H])c(Cl)c([H])c23)c1F)S(=O)(=O)C([H])([H])C([H])([H])C([H])([H])[H]	PLX-4720	C	C	C	C	C	IV
	CHEMBL1234071	[H]OC(=O)C([H])([H])C([H])([H])C([H])([H])C([H])([H])[C@]1([H])SSC([H])([H])C1([H])[H]		C	C	B	C	C	VIII
	CHEMBL243001	[H]c1c([H])c(Oc2c([H])c([H])c3nc(n(c(=O)c3c2[H])C([H])([H])[C@]2([H])C([H])([H])N(C([H])([H])C([H])([H])C2([H])[H])C([H])(C([H])([H])[H])C([H])([H])[H])C([H])([H])[H])c([H])c([H])c1F		C	A	A	A	A	I
	CHEMBL409	[H]OC(C(=O)N([H])c1c([H])c([H])c(C#N)c(c1[H])C(F)(F)F)(C([H])([H])[H])C([H])([H])S(=O)(=O)c1c([H])c([H])c(F)c([H])c1[H]	BICALUTAMIDE	C	B	C	C	C	VII
	CHEMBL1257040	[H]c1c([H])c([H])c2N(c3c([H])c(c([H])c([H])c3Sc2c1[H])C(F)(F)F)C([H])([H])C([H])([H])C([H])([H])N1C([H])([H])C([H])([H])N(C([H])([H])[H])C([H])([H])C1([H])[H]	TRIFLUOPERAZINE HYDROCHLORIDE	B	B	A	B	B	IX
	CHEMBL1326877	[H]Oc1c([H])c([H])c([H])c([H])c1C(=O)c1c([H])c([H])c(OC([H])([H])[H])c([H])c1O[H]	DIOXYBENZONE	C	B	C	B	B	III
	CHEMBL206253	[H]c1c([H])c([H])c(c(c1[H])-c1c([H])c(nc([H])c1N(C(=O)C(c1c([H])c(c([H])c(c1[H])C(F)(F)F)C(F)(F)F)(C([H])([H])[H])C([H])([H])[H])C([H])([H])[H])N1C([H])([H])C([H])([H])N(C([H])([H])[H])C([H])([H])C1([H])[H])C([H])([H])[H]	NETUPITANT	C	A	A	A	A	X
	CHEMBL1357656	[H]OC(=O)C([H])([H])C([H])([H])[C@@]([H])(N([H])C(=O)C([H])([H])N([H])C(=O)C([H])([H])[H])C(=O)O[H]		C	C	C	C	C	VIII
	CHEMBL377219	[H]c1nc([H])c(c([H])c1[H])C([H])([H])n1nnnc1-c1c([H])c([H])c([H])c(Cl)c1Cl		C	C	C	C	C	VI
	CHEMBL1514715	[H]Oc1c([H])c([H])c(O[H])c(c1[H])S(=O)(=O)O[H]	ETHAMSYLATE	C	C	C	C	C	VIII
	CHEMBL49642	[H]N(C(=O)C(=O)c1c([H])n(c2c([H])c([H])c([H])c([H])c12)C([H])([H])c1c([H])c([H])c(Cl)c([H])c1[H])c1c([H])c([H])nc([H])c1[H]	INDIBULIN	B	A	A	A	A	X
	CHEMBL225157	[H]N(c1c([H])c([H])c(F)c([H])c1Cl)S(=O)(=O)[C@@]1([H])C(=C([H])C([H])([H])C([H])([H])C1([H])[H])C(=O)OC([H])([H])C([H])([H])[H]	RESATORVID	C	B	C	C	C	IV
	CHEMBL227744	[H]OC(=O)[C@@]([H])(N([H])[H])C([H])([H])C([H])([H])C([H])([H])N([H])C(=N[H])N([H])[N+]([O-])=O	N (g)-NITRO-L-ARGININE	C	C	B	C	C	VIII
	CHEMBL1488165	[H]OC(=O)[C@@]1([H])N(C(=O)[C@@]2([H])N([H])C(=O)C([H])([H])C2([H])[H])C([H])([H])SC1([H])[H]	PIDOTIMOD	C	C	C	C	C	VI
	CHEMBL1628565	[H]N(C(=O)c1c([H])c([H])c(F)c([H])c1[H])c1c([H])c([H])c2n([H])c3c(c2c1[H])C([H])([H])[C@]([H])(N(C([H])([H])[H])C([H])([H])[H])C([H])([H])C3([H])[H]		C	A	A	A	A	V
	CHEMBL1237066	[H]OC(=O)C([H])(O[H])[C@]([H])(O[H])[C@@]([H])(O[H])[C@]([H])(O[H])[C@]([H])(O[H])C([H])([H])O[H]	CALCIUM GLUCEPTATE	B	B	B	B	B	VIII
	CHEMBL4303262	[H]N(c1c([H])c(OC([H])([H])[H])c(c([H])c1Cl)C(=O)N([H])[C@]1([H])C([H])([H])C([H])([H])N(C([H])([H])c2c([H])c([H])c([H])c([H])c2[H])[C@]1([H])C([H])([H])[H])C([H])([H])[H]		C	B	A	C	B	II
	CHEMBL499968	[H]O\N=C1\C(=O)N([H])c2c1c([H])c([H])c(Cl)c2Cl		C	C	C	C	C	II
	CHEMBL471411	[H]N(C(=O)c1c([H])c([H])c([H])c([H])c1[H])c1nc(c([H])s1)-c1c([H])c([H])c(c([H])c1C([H])([H])[H])C([H])([H])[H]		A	C	C	A	C	V
	CHEMBL471233	[H]N(C([H])([H])C([H])([H])N1C([H])([H])C([H])([H])C([H])(C([H])([H])OC(=O)c2c(OC([H])([H])[H])n([H])c3c([H])c([H])c(F)c([H])c23)C([H])([H])C1([H])[H])S(=O)(=O)C([H])([H])[H]		C	A	C	C	C	I
	CHEMBL2137530	[H]N(c1c([H])c([H])nc([H])c1[H])c1c([H])c([H])c(N([H])C([H])([H])C([H])([H])c2c([H])n([H])c3c([H])c([H])c([H])c([H])c23)c([H])c1[H]	Serdemetan	B	C	A	A	A	X
	CHEMBL600764	[H]N(C(=O)C([H])([H])N1C([H])([H])C([H])([H])N(C(=O)c2oc([H])c([H])c2[H])C([H])([H])C1([H])[H])c1c([H])c(c([H])c([H])c1Cl)C(F)(F)F		C	C	C	A	C	IV
	CHEMBL1852688	[H]N(C(=O)N(c1nc([H])nc(N([H])c2c([H])c([H])c(c([H])c2[H])N2C([H])([H])C([H])([H])N(C([H])([H])C([H])([H])[H])C([H])([H])C2([H])[H])c1[H])C([H])([H])[H])c1c(Cl)c(OC([H])([H])[H])c([H])c(OC([H])([H])[H])c1Cl	INFIGRATINIB	C	A	A	A	A	IV
	CHEMBL189584	[H]N(C(=O)N([H])C(C([H])([H])[H])(C([H])([H])[H])C([H])([H])[H])c1nc2nc(nc([H])c2c([H])c1-c1c([H])c(OC([H])([H])[H])c([H])c(OC([H])([H])[H])c1[H])N([H])C([H])([H])C([H])([H])C([H])([H])C([H])([H])N(C([H])([H])C([H])([H])[H])C([H])([H])C([H])([H])[H]	PD-173074	C	A	A	A	A	IV
	CHEMBL1789842	[H]Oc1c([H])c([H])c(c2c([H])c([H])c(=O)n([H])c12)[C@@]([H])(O[H])C([H])([H])N([H])C1([H])C([H])([H])c2c([H])c(c(c([H])c2C1([H])[H])C([H])([H])C([H])([H])[H])C([H])([H])C([H])([H])[H]	INDACATEROL MALEATE	C	C	A	C	C	V
	CHEMBL1161936	[H]OC(=O)c1c([H])nc(SSc2nc([H])c(c([H])c2[H])C(=O)O[H])c([H])c1[H]		C	C	C	C	C	VI
	CHEMBL1201073	[H]OC(=O)[C@]([H])(S[H])[C@]([H])(S[H])C(=O)O[H]	SUCCIMER	C	C	C	B	C	VIII
	CHEMBL235191	[H]N([H])c1c([H])c([H])c([H])c([H])c1N([H])C(=O)c1c([H])c([H])c(N([H])C(=O)C([H])([H])[H])c([H])c1[H]	TACEDINALINE	C	C	B	C	C	III
	CHEMBL1234268	[H]OC(=O)[C@]([H])(N([H])[H])C([H])([H])C([H])([H])SC([H])([H])[H]		C	C	C	B	C	VIII
	CHEMBL1096435	[H]N(C(=O)[C@@]([H])(c1c([H])c([H])c(c([H])c1[H])S(=O)(=O)C([H])([H])[H])C([H])([H])C1([H])C([H])([H])C([H])([H])C([H])([H])C1([H])[H])c1nc([H])c([H])s1	Ro-281675	C	A	C	C	C	IX
	CHEMBL536282	[H]Sc1nc([H])c(n1[C@]1([H])C([H])([H])c2c([H])c(F)c([H])c(F)c2C([H])([H])C1([H])[H])C([H])([H])N([H])[H]	NEPICASTAT HYDROCHLORIDE	C	A	B	A	A	IV
	CHEMBL543763	[H]N(C([H])([H])[H])C([H])([H])C([H])([H])C([H])([H])C([H])([H])Oc1c([H])c([H])c([H])c([H])c1C([H])([H])c1c([H])c([H])c([H])c([H])c1[H]		C	C	C	C	C	II
	CHEMBL190561	[H]OC(=O)c1c([H])n2c3c(c(N4C([H])([H])C([H])([H])C([H])(O[H])C([H])([H])C4([H])[H])c(F)c([H])c3c1=O)C([H])([H])C([H])([H])[C@]2([H])C([H])([H])[H]		C	C	C	C	C	VI
	CHEMBL2216827	[H]C([H])=C([H])C(=O)N([H])c1c([H])c([H])c([H])c(N([H])c2nc(nc([H])c2F)N([H])c2c([H])c([H])c(Oc3c([H])c([H])nc(c3[H])C(=O)N([H])C([H])([H])[H])c([H])c2[H])c1[H]		C	A	A	A	A	I
	CHEMBL1086339	[H]N(C(=O)C([H])([H])n1c([H])nc2n(c(=O)n(c(=O)c12)C([H])([H])[H])C([H])([H])[H])c1c([H])c([H])c(c([H])c1[H])C([H])(C([H])([H])[H])C([H])([H])C([H])([H])[H]		C	C	C	C	C	IV
	CHEMBL278488	[H]OC(=O)C1=C([H])C(=O)C(O1)(c1c([H])c([H])c([H])c([H])c1[H])C([H])([H])[H]	ACIFRAN	C	C	C	C	C	V
	CHEMBL1513232	[H]OC(=O)C([H])([H])C([H])([H])C([H])([H])N([H])C(=O)C([H])([H])C([H])([H])C([H])([H])C([H])([H])C([H])([H])C([H])([H])C([H])([H])C(\[H])=C(\[H])C([H])([H])C(\[H])=C(\[H])C([H])([H])C([H])([H])C([H])([H])C([H])([H])C([H])([H])[H]		C	C	C	B	C	VIII
	CHEMBL507674	[H]OC(=O)C1=C(C([H])([H])Sc2nnnn2C([H])([H])[H])C([H])([H])S[C@@]2([H])N1C(=O)[C@@]2([H])N([H])C(=O)[C@]([H])(N([H])C(=O)N1C(=O)C(=O)N(C([H])([H])C([H])([H])[H])C([H])([H])C1([H])[H])c1c([H])c([H])c(O[H])c([H])c1[H]	CEFOPERAZONE	C	B	C	C	C	VI
	CHEMBL1650237	[H]N([H])c1nnc([H])s1		C	C	C	C	C	V
	CHEMBL578211	[H]c1nc([H])c(c([H])c1[H])[C@@]1([H])N(C(=O)C([H])([H])C1([H])[H])C([H])([H])[H]	COTININE	C	C	C	C	C	X
	CHEMBL2362410	[H]O[C@]([H])(C([H])([H])Oc1c([H])c([H])c(c([H])c1[H])C([H])([H])C([H])([H])C(=O)OC([H])([H])[C@@]1([H])OC(OC1([H])[H])(C([H])([H])[H])C([H])([H])[H])C([H])([H])N([H])C([H])([H])C([H])([H])N([H])C(=O)N1C([H])([H])C([H])([H])OC([H])([H])C1([H])[H]		B	C	C	C	C	VII
	CHEMBL2017179	[H]OC(=O)[C@@]1([H])C([H])([H])C([H])([H])[C@]([H])(C([H])([H])N2c3c(c([H])c(c([H])c3[C@@]([H])(N(c3nnn(n3)C([H])([H])[H])C([H])([H])c3c([H])c(c([H])c(c3[H])C(F)(F)F)C(F)(F)F)C([H])([H])C([H])([H])C2([H])[H])C([H])([H])[H])C([H])([H])[H])C([H])([H])C1([H])[H]	EVACETRAPIB	A	C	C	C	C	II
	CHEMBL658	[H]c1sc(c([H])c1[H])C([H])([H])C([H])([H])N1C([H])([H])C([H])([H])C(N(C(=O)C([H])([H])C([H])([H])[H])c2c([H])c([H])c([H])c([H])c2[H])(C([H])([H])OC([H])([H])[H])C([H])([H])C1([H])[H]	SUFENTANIL	C	C	C	C	C	X
	CHEMBL37161	[H]N(C(=O)OC([H])([H])[H])c1nc2c([H])c([H])c(Sc3c([H])c([H])c([H])c([H])c3[H])c([H])c2n1[H]	FENBENDAZOLE	C	C	A	C	C	IX
	CHEMBL288166	[H]OC(=O)[C@@]([H])(N([H])[H])C([H])([H])[C@]([H])(C(=O)O[H])C([H])([H])[H]	2S,4R-4-METHYLGLUTAMATE	C	C	B	B	B	VIII
	CHEMBL4303680	[H]OC(=O)C([H])([H])C([H])([H])C([H])(C([H])([H])[H])C1([H])C([H])([H])C([H])([H])C2([H])C3([H])C([H])(O[H])C([H])(C([H])([H])C([H])([H])[H])C4([H])C([H])([H])C([H])(O[H])C([H])([H])C([H])([H])C4(C([H])([H])[H])C3([H])C([H])([H])C([H])([H])C12C([H])([H])[H]		C	C	C	C	C	VIII
	CHEMBL430112	[H]N([H])C1([H])C2([H])C([H])([H])C([H])([H])C([H])(C2([H])[H])C1([H])C([H])(C([H])([H])[H])C([H])([H])[H]		C	C	C	C	C	VIII
	CHEMBL459505	[H]N(c1nc2c([H])c([H])c([H])c([H])c2s1)c1c([H])c([H])c(c([H])c1[H])C([H])(n1nc([H])nc1[H])C([H])(C([H])([H])C([H])([H])[H])C([H])([H])C([H])([H])[H]	TALAROZOLE	B	C	A	C	C	V
	CHEMBL4303286	[H]N([H])C1=N[C@@]2(c3c([H])c(N([H])C(=O)c4nc([H])c(F)c([H])c4[H])c([H])c([H])c3F)C([H])([H])OC([H])([H])[C@]2([H])C([H])([H])S1		C	A	C	C	C	VI
	CHEMBL780	[H]OC(=O)C([H])([H])N(C([H])([H])C(=O)O[H])C([H])([H])C([H])([H])N(C([H])([H])C(=O)O[H])C([H])([H])C([H])([H])N(C([H])([H])C(=O)O[H])C([H])([H])C(=O)O[H]	PENTETIC ACID	C	C	C	C	C	VIII
	CHEMBL3970748	[H]N(C(=O)c1c([H])c([H])c([H])c([H])c1[H])c1nc2c([H])c(c([H])c([H])c2n1C([H])([H])C([H])([H])C([H])([H])c1c([H])c([H])c([H])c([H])c1[H])C(=O)OC([H])([H])[H]		C	C	A	C	C	IV
	CHEMBL3989547	[H]N1C(=Nc2nc(c([H])s2)-c2c([H])c([H])c([H])c([H])c2Oc2c([H])c([H])c(c([H])c2C([H])([H])[H])C([H])([H])[H])N([H])C([H])([H])C([H])([H])C1([H])[H]	ABAFUNGIN	A	A	A	A	A	V
	CHEMBL3990804	[H]N1C(=O)SC([H])(C1=O)C([H])([H])c1c([H])c([H])c(OC([H])([H])C([H])([H])c2nc(oc2C([H])([H])[H])-c2c([H])c([H])c([H])c([H])c2[H])c2c([H])c([H])sc12	EDAGLITAZONE	C	A	C	A	A	VI
	CHEMBL2107531	[H]OC(=O)C([H])([H])N([H])C(=O)C([H])(SC(=O)c1sc([H])c([H])c1[H])C([H])([H])[H]	STEPRONIN	B	C	C	C	C	VI
	CHEMBL293375	[H]OS(=O)(=O)Oc1c([H])c([H])c2c(c1[H])C([H])([H])C([H])([H])C1([H])C3([H])C([H])([H])C([H])([H])C(=O)[C@@]3(C([H])([H])[H])C([H])([H])C([H])([H])C21[H]		C	C	C	C	C	II
	CHEMBL1435687	[H]OC1([H])C([H])([H])\C(=C(\[H])/C(/[H])=C2\C([H])([H])C([H])([H])C([H])([H])C3(C([H])([H])[H])C2([H])C([H])([H])C([H])([H])C3([H])C([H])(C(\[H])=C(/[H])C([H])(C([H])([H])[H])C([H])(C([H])([H])[H])C([H])([H])[H])C([H])([H])[H])C([H])(C([H])([H])[H])C([H])([H])C1([H])[H]		C	C	C	C	C	VIII
	CHEMBL607710	[H]OC([H])(C([H])([H])OC(=O)N([H])[H])C([H])([H])Oc1c([H])c([H])c(Cl)c([H])c1[H]	CHLORPHENESIN CARBAMATE	C	B	C	B	B	VII
	CHEMBL247471	[H]OC(=O)C([H])([H])C([H])([H])C([H])([H])c1c([H])c(F)c([H])c([H])c1[C@]([H])(N(c1c([H])c(F)c([H])c([H])c1F)S(=O)(=O)c1c([H])c([H])c(Cl)c([H])c1[H])C([H])([H])[H]		C	A	C	C	C	IV
	CHEMBL1235017	[H]OC(=O)c1c([H])c(=O)n([H])c(=O)n1[H]	OROTIC ACID	C	C	C	C	C	I
	CHEMBL1255655	[H]c1c(Cl)c(Cl)c([H])c2n(c(=O)n([H])c12)C([H])([H])C([H])([H])[H]		C	B	C	B	B	VI
	CHEMBL1256415	[H]N([H])c1c2c(nc3c([H])c([H])c(OC([H])([H])[H])c([H])c13)C([H])([H])C([H])([H])C([H])([H])C2([H])[H]		C	A	C	A	A	I
	CHEMBL158784	[H]N(\C(=N/S(=O)(=O)c1c([H])c([H])c(Cl)c([H])c1[H])N1N=C(c2c([H])c([H])c(Cl)c([H])c2[H])C([H])(c2c([H])c([H])c([H])c([H])c2[H])C1([H])[H])C([H])([H])[H]	RAC-IBIPINABANT	C	C	A	C	C	IV
	CHEMBL1765508	[H]N(C(=O)c1c([H])c([H])nc2c([H])c([H])c([H])c([H])c12)[C@@]1([H])C([H])([H])C([H])([H])N(C(=O)c2c([H])c(c([H])c(c2[H])C(F)(F)F)C(F)(F)F)[C@]([H])(C([H])([H])c2c([H])c([H])c(Cl)c([H])c2[H])C1([H])[H]	SPERGUALIN	B	C	A	A	A	X
	CHEMBL4303325	[H]Oc1c([H])c([H])c(OC(=O)c2sc([H])c([H])c2[H])c([H])c1C(C([H])([H])[H])(C([H])([H])[H])C([H])([H])[H]		C	B	C	C	C	II
	CHEMBL184238	[H]N([H])C(=O)c1c([H])c([H])c([H])c(c1[H])-c1c([H])c([H])c([H])c(OC(=O)N([H])C2([H])C([H])([H])C([H])([H])C([H])([H])C([H])([H])C2([H])[H])c1[H]	URB-597	C	C	A	C	C	III
	CHEMBL416	[H]c1oc2c(OC([H])([H])[H])c3oc(=O)c([H])c([H])c3c([H])c2c1[H]	METHOXSALEN	C	B	B	B	B	II
	CHEMBL20	[H]N([H])S(=O)(=O)c1nnc(s1)N([H])C(=O)C([H])([H])[H]	ACETAZOLAMIDE	C	C	C	C	C	VIII
	CHEMBL421	[H]OC(=O)c1c([H])c(\N=N\c2c([H])c([H])c(c([H])c2[H])S(=O)(=O)N([H])c2nc([H])c([H])c([H])c2[H])c([H])c([H])c1O[H]	SULFASALAZINE	C	A	C	C	C	IX
	CHEMBL266497	[H]N1C(=O)N([H])[C@]2(C1=O)c1c([H])c(F)c([H])c([H])c1OC([H])([H])C2([H])[H]	SORBINIL	C	C	C	C	C	VII
	CHEMBL93645	[H]OC(=O)C([H])([H])OC(=O)C([H])([H])c1c([H])c([H])c([H])c([H])c1N([H])c1c(Cl)c([H])c([H])c([H])c1Cl	ACECLOFENAC	C	C	C	C	C	VII
	CHEMBL1345380	[H]OC(=O)C([H])([H])C([H])([H])C([H])(N([H])C(=O)c1c([H])c([H])c([H])c([H])c1[H])C(=O)N(C([H])([H])C([H])([H])C([H])([H])[H])C([H])([H])C([H])([H])C([H])([H])[H]		C	B	C	C	C	I
	CHEMBL2103764	[H]OC(=O)C1=C(C([H])([H])[H])C([H])([H])S[C@@]2([H])N1C(=O)[C@@]2([H])N([H])C(=O)C(=N/OC([H])([H])[H])\c1nc(sc1[H])N([H])[H]	CEFETAMET	C	C	C	C	C	VI
	CHEMBL12344	[H]N=C(SC([H])([H])C([H])([H])C([H])([H])N(C([H])([H])[H])C([H])([H])[H])N([H])[H]	DIMAPRIT	C	C	C	C	C	VI
	CHEMBL2103933	[H]OC([H])([H])C([H])([H])OC(=O)N([H])C([H])([H])c1c([H])c([H])c([H])c([H])c1[H]	BURAMATE	C	C	C	C	C	III
	CHEMBL472694	[H]OC(=O)C(\[H])=C1/C([H])([H])C([H])([H])C([H])([H])c2c([H])c([H])c([H])c([H])c2C1([H])O[H]		C	C	C	B	C	III
	CHEMBL13779	[H]N(\N=C(/[H])c1c([H])[n+]([O-])c2c([H])c([H])c([H])c([H])c2[n+]1[O-])C(=O)OC([H])([H])[H]	CARBADOX	C	A	C	C	C	IV
	CHEMBL1568	[H]OC([H])([H])[C@@]1([H])O[C@@]([H])(n2c([H])nc3c(nc(F)nc23)N([H])[H])[C@@]([H])(O[H])[C@]1([H])O[H]	FLUDARABINE	C	A	A	A	A	IV
	CHEMBL517449	[H]c1oc([H])c(c1[H])[C@]1([H])OC(=O)[C@@]2([H])O[C@]22[C@@]3(C(=O)C([H])([H])[C@@]4([H])C(O[C@@]5([H])C([H])([H])C(=O)OC([H])([H])[C@@]45[C@@]3([H])C([H])([H])C([H])([H])[C@@]12C([H])([H])[H])(C([H])([H])[H])C([H])([H])[H])C([H])([H])[H]	LIMONIN	C	C	C	C	C	VII
	CHEMBL2107456	[H]OC(=O)C(\[H])=C(/[H])C([H])([H])C([H])([H])C([H])([H])C([H])([H])[C@@]1([H])C(=O)C([H])([H])[C@@]([H])(O[H])[C@]1([H])C(\[H])=C(/[H])[C@@]([H])(O[H])C([H])([H])[C@@]([H])(C([H])([H])[H])C([H])([H])C([H])([H])C([H])([H])C([H])([H])[H]	LIMAPROST	C	C	C	C	C	VIII
	CHEMBL473186	[H]N([H])c1nc(c([H])c(n1)C([H])(C([H])([H])[H])C([H])([H])[H])-c1c([H])c([H])c(F)c2c([H])c([H])c([H])c([H])c12		C	A	A	A	A	I
	CHEMBL494480	[H]Oc1c([H])c([H])c([H])c2OC3(C([H])=C(c4c([H])c([H])c(c([H])c4[H])C(=O)N(C([H])([H])C([H])([H])[H])C([H])([H])C([H])([H])[H])c12)C([H])([H])C([H])([H])N([H])C([H])([H])C3([H])[H]		C	C	A	C	C	VII
	CHEMBL464552	[H]N(c1nc(N([H])c2c([H])c([H])c([H])c(F)c2C(=O)N([H])C([H])([H])[H])c2c([H])c([H])n([H])c2n1)c1c([H])c2N(C(=O)C([H])([H])N(C([H])([H])[H])C([H])([H])[H])C([H])([H])C([H])([H])c2c([H])c1OC([H])([H])[H]		C	A	A	A	A	IV
	CHEMBL583194	[H]c1c([H])c2c([H])c(c([H])c([H])c2n1[H])-c1nc(N2C([H])([H])C([H])([H])OC([H])([H])C2([H])[H])c2c([H])nn(c2n1)C1([H])C([H])([H])C([H])([H])N(C([H])([H])c2c([H])nc([H])c([H])c2[H])C([H])([H])C1([H])[H]		A	A	A	A	A	VI
	CHEMBL571858	[H]c1c(c2c([H])c([H])c([H])nc2n1C([H])([H])C([H])([H])N(C([H])([H])[H])C([H])([H])[H])S(=O)(=O)c1c([H])c([H])c([H])c(F)c1[H]		C	A	C	A	A	IV
	CHEMBL567303	[H]OC1(C([H])([H])c2c([H])c([H])c([H])c([H])c2[H])C([H])([H])C([H])([H])N(C([H])([H])C([H])([H])N([H])C(=O)N([H])c2c([H])c(nc3c([H])c([H])c([H])c([H])c23)C([H])([H])[H])C([H])([H])C1([H])[H]	PALOSURAN	C	A	A	A	A	I
	CHEMBL1076257	[H]OC([H])([H])[C@@]1([H])O[C@@]([H])(n2c([H])c(F)c(nc2=O)N([H])[H])C([H])([H])[C@]1([H])O[H]		C	C	C	A	C	I
	CHEMBL1087630	[H]N(C(=O)OC([H])([H])[H])c1nc2c([H])c(OC([H])([H])C([H])([H])C([H])([H])[H])c([H])c([H])c2n1[H]	OXIBENDAZOLE	C	C	C	C	C	VII
	CHEMBL1483341	[H]c1c([H])c(c([H])c2N3N(C(=O)[C@@]([H])(C3=O)C([H])([H])C([H])([H])C([H])([H])[H])C(=Nc12)N(C([H])([H])[H])C([H])([H])[H])C([H])([H])[H]		C	C	C	C	C	I
	CHEMBL1527815	[H]O[C@@]([H])(C([H])([H])Oc1c([H])c([H])c(c([H])c1[H])C([H])([H])OC([H])([H])C([H])([H])OC([H])(C([H])([H])[H])C([H])([H])[H])C([H])([H])N([H])C([H])(C([H])([H])[H])C([H])([H])[H]		C	C	C	C	C	VII
	CHEMBL147507	[H]N([H])[C@]([H])(C([H])([H])[H])C([H])([H])Oc1c(c([H])c([H])c([H])c1C([H])([H])[H])C([H])([H])[H]	(R)-MEXILETINE	C	C	C	C	C	II
	CHEMBL345714	[H]OC(=O)c1nc([H])c([n+]([O-])c1[H])C([H])([H])[H]	ACIPIMOX	C	B	C	C	C	IV
	CHEMBL3545341	[H]N1C([H])([H])C([H])([H])C([H])(Oc2c([H])c([H])c3c(c([H])c([H])n([H])c3=O)c2[H])C([H])([H])C1([H])[H]	SAR-407899	C	C	C	C	C	VII
	CHEMBL237500	[H]N([H])[C@@]1([H])C([H])([H])N(c2nc3n(c(=O)n(c(=O)c3n2C([H])([H])C#CC([H])([H])[H])C([H])([H])c2nc(c3c([H])c([H])c([H])c([H])c3n2)C([H])([H])[H])C([H])([H])[H])C([H])([H])C([H])([H])C1([H])[H]	LINAGLIPTIN	C	C	C	C	C	IV
	CHEMBL44657	[H]Oc1c(OC([H])([H])[H])c([H])c(c([H])c1OC([H])([H])[H])[C@]1([H])c2c([H])c3OC([H])([H])Oc3c([H])c2[C@@]([H])(O[C@]2([H])O[C@]3([H])C([H])([H])O[C@]([H])(O[C@@]3([H])[C@]([H])(O[H])[C@@]2([H])O[H])C([H])([H])[H])[C@@]2([H])C([H])([H])OC(=O)[C@]12[H]	ETOPOSIDE	C	A	A	C	A	II
	CHEMBL296480	[H]O[C@]([H])(C([H])([H])N1C([H])([H])C2([H])C([H])([H])C([H])([H])C([H])([H])C([H])([H])C2([H])C([H])([H])[C@@]1([H])C(=O)N([H])C(C([H])([H])[H])(C([H])([H])[H])C([H])([H])[H])[C@@]([H])(N([H])C(=O)[C@@]([H])(N([H])C(=O)c1nc2c([H])c([H])c([H])c([H])c2c([H])c1[H])C([H])([H])C(=O)N([H])[H])C([H])([H])c1c([H])c([H])c([H])c([H])c1[H]		B	C	C	C	C	V
	CHEMBL253582	[H]OC([H])([H])[C@@]1([H])O[C@](O[C@@]2([H])O[C@]([H])(C([H])([H])O[H])[C@@]([H])(O[H])[C@]([H])(O[H])[C@@]2([H])O[H])(C([H])([H])O[H])[C@@]([H])(O[H])[C@]1([H])O[H]	SUCROSE	C	B	B	B	B	VIII
	CHEMBL58510	[H]N(c1c([H])c([H])nc2c([H])c(Cl)c([H])c([H])c12)C([H])(C([H])([H])[H])C([H])([H])C([H])([H])C([H])([H])N(C([H])([H])C([H])([H])[H])C([H])([H])C([H])([H])[H]	CHLOROQUINE PHOSPHATE	C	C	C	A	C	VI
	CHEMBL300138	[H]N1C(=O)C(=C(C1=O)c1c([H])n(c2c([H])c([H])c([H])c([H])c12)C1([H])C([H])([H])C([H])([H])N(C([H])([H])c2nc([H])c([H])c([H])c2[H])C([H])([H])C1([H])[H])c1c([H])n(c2c([H])c([H])c([H])c([H])c12)C([H])([H])[H]	ENZASTAURIN	C	C	C	C	C	VI
	CHEMBL925	[H]OC(=O)[C@@]([H])(N([H])[H])C([H])([H])c1c([H])c([H])c(O[H])c([H])c1[H]	TYROSINE	B	B	C	B	B	V
	CHEMBL401930	[H]O[C@@]([H])(c1c([H])c([H])c([H])c(Cl)c1[H])C([H])([H])N([H])c1c([H])c([H])n([H])c(=O)c1-c1nc2c(c([H])c(c([H])c2n1[H])N1C([H])([H])C([H])([H])OC([H])([H])C1([H])[H])C([H])([H])[H]		C	A	A	A	A	II
	CHEMBL77517	[H]N([H])S(=O)(=O)c1c([H])c([H])c(c([H])c1[H])S(=O)(=O)N([H])c1c([H])c([H])c([H])c2c(Cl)c([H])n([H])c12	INDISULAM	C	C	C	C	C	IX
	CHEMBL1630563	[H]c1c(nc2OC([H])([H])[C@@]([H])(OC([H])([H])c3c([H])nc(c([H])c3[H])-c3c([H])c([H])c(OC(F)(F)F)c([H])c3[H])C([H])([H])n12)[N+]([O-])=O	TBA-354	C	A	C	C	C	IV
	CHEMBL153057	[H]OC(=O)C([H])([H])Oc1c([H])c([H])c(OC([H])([H])C([H])([H])C([H])([H])Oc2c([H])c([H])c(C(=O)C([H])([H])[H])c(O[H])c2C([H])([H])C([H])([H])C([H])([H])[H])c([H])c1[H]		C	C	C	C	C	VII
	CHEMBL2178100	[H]OC([H])([H])[C@@]1(N(C(=O)N(C1=O)c1c([H])c([H])c(C#N)c(c1[H])C(F)(F)F)C([H])([H])[H])c1c([H])c([H])c([H])c([H])c1[H]		C	C	C	C	C	I
	CHEMBL2205807	[H]c1nc(c([H])c([H])c1C([H])([H])[H])-c1nc([H])c(c([H])c1[H])C([H])([H])[H]	ABAMETAPIR	C	C	C	C	C	I
	CHEMBL1689369	[H]OC(=O)C([H])([H])C([H])([H])Sc1nc([H])nc2sc([H])c(-c3c([H])c([H])c(c([H])c3[H])C([H])([H])[H])c12		C	C	B	C	C	IX
	CHEMBL1744069	[H]O[C@@]([H])(C([H])([H])Oc1nsnc1N1C([H])([H])C([H])([H])OC([H])([H])C1([H])[H])C([H])([H])N([H])C(C([H])([H])[H])(C([H])([H])[H])C([H])([H])[H]		C	C	C	C	C	VII
	CHEMBL2367812	[H]\C(=C(\[H])C([H])([H])N1C([H])([H])C([H])([H])C([H])([H])C([H])([H])C1([H])[H])C(=O)N1C([H])([H])C([H])([H])[C@@]2([H])N(C(=O)[C@@]([H])(C([H])(C([H])([H])[H])C([H])([H])[H])[C@]12[H])S(=O)(=O)C([H])([H])[H]		C	B	C	C	C	II
	CHEMBL177809	[H]Oc1c([H])c(I)c(c([H])c1OC([H])([H])[H])C([H])([H])N([H])C(=O)C([H])([H])C([H])([H])C([H])([H])C([H])([H])C([H])([H])C([H])([H])C([H])([H])C([H])([H])[H]		C	B	C	C	C	IV
	CHEMBL2419490	[H]N(C(=O)C1([H])C([H])([H])C([H])([H])N(c2nc(c(c([H])c2C#N)C(=O)OC([H])([H])C([H])([H])[H])C([H])([H])[H])C([H])([H])C1([H])[H])S(=O)(=O)C([H])([H])c1c([H])c([H])c([H])c([H])c1[H]		C	A	C	C	C	X
	CHEMBL2436978	[H]c1c([H])c2c([H])c(c([H])c([H])c2n1[H])-c1c([H])n([H])c2nc([H])c(c([H])c12)-c1c([H])c([H])c(c([H])c1[H])C([H])([H])N1C([H])([H])C([H])([H])N(C([H])([H])[H])C([H])([H])C1([H])[H]		C	C	A	C	C	IV
	CHEMBL187734	[H]OC(=O)C([H])([H])SC([H])([H])C([H])([H])C([H])([H])C([H])([H])C([H])([H])C([H])([H])C([H])([H])C([H])([H])C([H])([H])C([H])([H])C([H])([H])C([H])([H])C([H])([H])C([H])([H])[H]	TETRADECYLTHIOACETIC ACID	B	C	B	C	C	VIII
	CHEMBL3039201	[H]Oc1c([H])c(c([H])c(O[H])c1O[H])C(=O)Oc1c([H])c(c([H])c(O[H])c1O[H])C(=O)OC([H])([H])[C@@]1([H])O[C@]([H])(OC(=O)c2c([H])c(O[H])c(O[H])c(OC(=O)c3c([H])c(O[H])c(O[H])c(O[H])c3[H])c2[H])[C@]([H])(OC(=O)c2c([H])c(O[H])c(O[H])c(OC(=O)c3c([H])c(O[H])c(O[H])c(O[H])c3[H])c2[H])[C@@]([H])(OC(=O)c2c([H])c(O[H])c(O[H])c(OC(=O)c3c([H])c(O[H])c(O[H])c(O[H])c3[H])c2[H])[C@]1([H])OC(=O)c1c([H])c(O[H])c(O[H])…		C	C	C	C	C	II
	CHEMBL2005379	[H]O[C@]1([H])[C@@]([H])(OC(=O)C([H])([H])[H])[C@@]2(C([H])([H])[H])[C@]3(OC3([H])[H])[C@]1([H])O[C@]1([H])C([H])=C(C([H])([H])[H])C([H])([H])C([H])([H])[C@]21C([H])([H])OC(=O)C([H])([H])[H]		B	A	C	A	A	VIII
	CHEMBL3112741	[H]OS(=O)(=O)ON1C(=O)N2C([H])([H])[C@@]1([H])C([H])([H])C([H])([H])[C@@]2([H])C(=O)N([H])C1([H])C([H])([H])C([H])([H])N([H])C([H])([H])C1([H])[H]	RELEBACTAM	C	C	C	C	C	VIII
	CHEMBL3128043	[H]N(c1n([H])nc2c1C([H])([H])N(C(=O)N([H])[C@@]([H])(c1c([H])c([H])c([H])c([H])c1[H])C([H])([H])N(C([H])([H])[H])C([H])([H])[H])C2(C([H])([H])[H])C([H])([H])[H])c1nc(nc2c([H])c([H])sc12)C([H])([H])[H]	PF-03758309	C	C	A	C	C	IV
	CHEMBL9	[H]OC(=O)c1c([H])n(c2c([H])c(N3C([H])([H])C([H])([H])N([H])C([H])([H])C3([H])[H])c(F)c([H])c2c1=O)C([H])([H])C([H])([H])[H]	NORFLOXACIN	C	C	C	C	C	I
	CHEMBL3192687	[H]Oc1c([H])c([H])c2c([H])c([H])c([H])c([H])c2c1\C([H])=N\S(=O)(=O)c1sc([H])c([H])c1[H]		C	C	C	C	C	IX
	CHEMBL3341861	[H]N(C(=O)N([H])c1c([H])c([H])c([H])c(c1[H])-c1nc(c([H])c([H])c1[H])N1C([H])([H])C([H])([H])C([H])([H])C1([H])[H])c1c([H])c([H])c(Cl)c([H])c1[H]		C	A	A	A	A	X
	CHEMBL3348842	[H]O[C@]1([H])C([H])([H])[C@@]2(C([H])([H])[H])[C@]3([H])C([H])([H])C([H])([H])[C@]4([H])[C@]5(C([H])([H])[C@@]35C([H])([H])C([H])([H])[C@]2(C([H])([H])[H])[C@@]1([H])[C@@]([H])(N([H])C([H])([H])[H])C([H])([H])[H])C([H])([H])C([H])([H])[C@]([H])(N([H])C([H])([H])[H])C4(C([H])([H])[H])C([H])([H])[H]		C	C	C	C	C	VIII
	CHEMBL3348861	[H]Oc1c([H])c(O[H])c2C(=O)[C@]([H])(O[H])[C@]([H])(Oc2c1[H])c1c([H])c(O[H])c(O[H])c(O[H])c1[H]	Ampelopsin	C	C	C	C	C	VII
	CHEMBL2146722	[H]OC(=O)C([H])(c1c([H])c([H])c(c(c1[H])-c1c([H])c([H])c(c([H])c1[H])C(F)(F)F)C([H])(N1C([H])([H])C([H])([H])C([H])(C([H])([H])[H])C([H])([H])C1([H])[H])c1c([H])c([H])c(F)c([H])c1[H])C([H])([H])[H]		A	C	A	C	C	X
	CHEMBL4303474	[H]OC(=O)C1=C(C([H])([H])OC(=O)C([H])([H])[H])C([H])([H])SC2([H])N1C(=O)[C@@]2([H])N([H])C(=O)C([H])([H])C([H])([H])C([H])([H])C([H])(N([H])[H])C(=O)O[H]		C	C	C	B	C	VI
	CHEMBL4303641	[H]OC(=O)C([H])([H])Oc1c([H])c([H])c(c([H])c1[H])C(=O)c1c(oc2c([H])c([H])c([H])c([H])c12)C([H])([H])C([H])([H])[H]		C	B	C	C	C	VII
	CHEMBL1184904	[H]Oc1c([H])c2N([H])C(=O)\C(=C(/[H])\C(\[H])=C([H])/[C@]([H])(OC([H])([H])[H])[C@@]([H])(OC(=O)N([H])[H])\C(=C([H])\[C@]([H])(C([H])([H])[H])[C@@]([H])(O[H])[C@@]([H])(OC([H])([H])[H])C([H])([H])[C@]([H])(C([H])([H])[H])C([H])([H])c(c2O[H])c1N([H])C([H])([H])C([H])=C([H])[H])C([H])([H])[H])C([H])([H])[H]	RETASPIMYCIN	A	C	C	C	C	V
	CHEMBL4297282	[H]N(C(=O)[C@@]1([H])N(C(=O)[C@@]([H])(N([H])C(=O)[C@@]([H])(N([H])C([H])([H])[H])C([H])([H])[H])C2([H])C([H])([H])C([H])([H])C([H])([H])C([H])([H])C2([H])[H])C([H])([H])C([H])([H])C1([H])[H])c1sc(nc1-c1c([H])c([H])c([H])c([H])c1[H])-c1nc([H])c([H])o1	GDC-0917	C	C	C	C	C	X
	CHEMBL1136	[H]O[C@@]1([H])[C@]([H])(O[C@]2([H])[C@]([H])(C(=O)[C@]([H])(C(=O)O[C@]([H])(C([H])([H])C([H])([H])[H])[C@]3(OC(=O)N(C([H])([H])C([H])([H])C([H])([H])C([H])([H])n4c([H])nc(c4[H])-c4c([H])nc([H])c([H])c4[H])[C@]3([H])[C@]([H])(C(=O)[C@]([H])(C([H])([H])[H])C([H])([H])[C@]2(OC([H])([H])[H])C([H])([H])[H])C([H])([H])[H])C([H])([H])[H])C([H])([H])[H])C([H])([H])[H])O[C@]([H])(C([H])([H])[H])C([H])([H…	TELITHROMYCIN	C	C	B	C	C	IV
	CHEMBL4303529	[H]N(C(=O)N(C([H])([H])c1c([H])c([H])c2-c3c([H])c([H])c([H])c([H])c3C([H])([H])c2c1[H])C1([H])C([H])([H])C([H])([H])C([H])([H])C([H])([H])C([H])([H])C1([H])[H])c1c(c([H])c(c([H])c1C([H])([H])[H])C([H])([H])[H])C([H])([H])[H]		C	C	A	C	C	X
	CHEMBL1201044	[H]c1c([H])c([H])c(c(c1[H])N1C([H])([H])C([H])([H])N(C([H])([H])C([H])([H])c2nnc3n2C([H])([H])C([H])([H])C([H])([H])C3([H])[H])C([H])([H])C1([H])[H])C([H])([H])[H]	DAPIPRAZOLE HYDROCHLORIDE	C	C	C	A	C	III
	CHEMBL4303338	[H]OC(=O)[C@@]([H])(N([H])[H])C([H])([H])c1c([H])c([H])c(c([H])c1[H])-c1nc(nc(O[C@]([H])(c2c([H])c([H])c(c([H])c2[H])-c2c([H])c([H])c([H])c(OC([H])([H])[H])c2[H])C(F)(F)F)c1[H])N([H])[H]		C	C	A	C	C	IV
	CHEMBL4303478	[H]O[C@]([H])(C([H])([H])N(C([H])([H])C([H])(C([H])([H])[H])C([H])([H])[H])S(=O)(=O)c1c([H])c([H])c([H])c(N([H])[H])c1[H])[C@@]([H])(N([H])C(=O)[C@@]([H])(N([H])C(=O)C([H])([H])N([H])C([H])([H])c1c([H])c([H])c([H])c(F)c1[H])C(C([H])([H])[H])(C([H])([H])[H])C([H])([H])[H])C([H])([H])c1c([H])c([H])c([H])c([H])c1[H]		C	B	A	C	B	X
	CHEMBL15928	[H]N(C(=O)c1c([H])c([H])c(c([H])c1[H])-c1c([H])c([H])c(c([H])c1C([H])([H])[H])-c1noc(n1)C([H])([H])[H])c1c([H])c([H])c(OC([H])([H])[H])c(c1[H])N1C([H])([H])C([H])([H])N(C([H])([H])[H])C([H])([H])C1([H])[H]	GR-127935	A	A	A	A	A	III
	CHEMBL567	[H]OC([H])([H])C([H])([H])N1C([H])([H])C([H])([H])N(C([H])([H])C([H])([H])C([H])([H])N2c3c([H])c([H])c([H])c([H])c3Sc3c([H])c([H])c(Cl)c([H])c23)C([H])([H])C1([H])[H]	PERPHENAZINE	C	C	A	A	A	IX
	CHEMBL17423	[H]N1C(=O)C([H])([H])C([H])([H])c2c([H])c(c([H])c([H])c12)N1C([H])([H])C([H])([H])N(C(=O)c2c([H])c([H])c(OC([H])([H])[H])c(OC([H])([H])[H])c2[H])C([H])([H])C1([H])[H]	VESNARINONE	C	B	C	B	B	X
	CHEMBL590	[H]C1=C(C(=O)c2c([H])c([H])c([H])c([H])c2C1=O)C([H])([H])[H]	MENADIONE	C	C	C	C	C	VII
	CHEMBL275854	[H]Oc1c([H])c([H])c2n([H])c([H])c(c2c1[H])C([H])([H])C([H])(N([H])[H])C([H])([H])[H]		C	C	C	C	C	V
	CHEMBL600	[H]OC(=O)[C@@]([H])(N([H])C(=O)C([H])([H])[H])C([H])([H])S[H]	ACETYLCYSTEINE	C	C	B	B	B	VIII
	CHEMBL18331	[H]c1c([H])c([H])n2c(nc(c(c2=O)C([H])([H])C([H])([H])N2C([H])([H])C([H])([H])C([H])(C(=O)c3c([H])c([H])c(F)c([H])c3[H])C([H])([H])C2([H])[H])C([H])([H])[H])c1[H]	PIRENPERONE	C	A	A	A	A	I
	CHEMBL2107744	[H]OC(=O)C(Oc1c([H])c([H])c(c([H])c1[H])C([H])([H])C(=O)N([H])c1c([H])c(c([H])c(c1[H])C([H])([H])[H])C([H])([H])[H])(C([H])([H])[H])C([H])([H])[H]	EFAPROXIRAL SODIUM	C	C	C	C	C	VII
	CHEMBL21241	[H]OC(=O)C(Sc1c([H])c([H])c(c([H])c1[H])C([H])([H])C([H])([H])N(C(=O)N([H])C1([H])C([H])([H])C([H])([H])C([H])([H])C([H])([H])C1([H])[H])C([H])([H])C([H])([H])C([H])([H])C([H])([H])C1([H])C([H])([H])C([H])([H])C([H])([H])C([H])([H])C1([H])[H])(C([H])([H])[H])C([H])([H])[H]	GW7647	B	C	C	C	C	IX
	CHEMBL24944	[H]Oc1c(Br)c([H])c(Br)c([H])c1C(=O)N([H])c1c([H])c([H])c(Br)c([H])c1[H]	TRIBROMSALAN	C	C	B	B	B	VII
	CHEMBL128	[H]N(C([H])([H])[H])S(=O)(=O)C([H])([H])c1c([H])c([H])c2n([H])c([H])c(c2c1[H])C([H])([H])C([H])([H])N(C([H])([H])[H])C([H])([H])[H]	SUMATRIPTAN	C	C	C	C	C	I
	CHEMBL1200822	[H]N(C(=O)c1c([H])c(OC([H])([H])C(F)(F)F)c([H])c([H])c1OC([H])([H])C(F)(F)F)C([H])([H])C1([H])N([H])C([H])([H])C([H])([H])C([H])([H])C1([H])[H]	FLECAINIDE ACETATE	B	C	C	C	C	II
	CHEMBL1705	[H]N(C1=NC([H])([H])C([H])([H])N1[H])c1c(Cl)c([H])c([H])c([H])c1Cl	CLONIDINE HYDROCHLORIDE	C	C	C	C	C	IV
	CHEMBL1569	[H]N([H])C12C([H])([H])C3([H])C([H])([H])C([H])(C([H])([H])C([H])(C3([H])[H])C1([H])[H])C2([H])[H]	AMANTADINE HYDROCHLORIDE	C	C	C	C	C	VIII
	CHEMBL137	[H]OC([H])([H])C([H])([H])n1c(c([H])nc1C([H])([H])[H])[N+]([O-])=O	METRONIDAZOLE	C	C	C	C	C	IV
	CHEMBL677	[H]Oc1c([H])c([H])c(c([H])c1O[H])[C@@]([H])(O[H])[C@@]([H])(N([H])[H])C([H])([H])[H]	LEVONORDEFRIN	C	C	C	C	C	V
	CHEMBL23327	[H]OC([H])([H])[C@]([H])(N([H])c1nc(N([H])c2c([H])c([H])c([H])c(Cl)c2[H])c2nc([H])n(c2n1)C([H])(C([H])([H])[H])C([H])([H])[H])C([H])(C([H])([H])[H])C([H])([H])[H]	PURVALANOLA	C	C	A	A	A	VI
	CHEMBL25230	[H]Oc1c([H])c([H])c([H])c(c1[H])[C@]([H])(N1C([H])([H])[C@]([H])(N(C([H])([H])C([H])=C([H])[H])C([H])([H])[C@]1([H])C([H])([H])[H])C([H])([H])[H])c1c([H])c([H])c(c([H])c1[H])C(=O)N(C([H])([H])C([H])([H])[H])C([H])([H])C([H])([H])[H]		C	B	A	C	B	X
	CHEMBL25306	[H]OC(C([H])=C([H])[H])(C([H])([H])[H])C([H])([H])C([H])([H])C([H])=C(C([H])([H])[H])C([H])([H])[H]	LINALOOL	C	C	C	C	C	VIII
	CHEMBL711	[H]c1c([H])c([H])c(c([H])c1[H])C1([H])C(=O)c2c([H])c([H])c([H])c([H])c2C1=O	PHENINDIONE	C	C	C	C	C	III
	CHEMBL278519	[H]c1c([H])c([H])c2C(=O)C([H])(C(=O)c2c1[H])c1c([H])c([H])c(Cl)c([H])c1[H]	CLORINDIONE	C	C	C	C	C	III
	CHEMBL1200911	[H]OC([H])([H])C([H])([H])OC([H])([H])C([H])([H])N1C([H])([H])C([H])([H])N(C2=Nc3c([H])c([H])c([H])c([H])c3Sc3c([H])c([H])c([H])c([H])c23)C([H])([H])C1([H])[H]	QUETIAPINE FUMARATE	C	C	C	A	C	IX
	CHEMBL719	[H]OC(=O)C([H])([H])C([H])([H])C([H])([H])C([H])([H])C([H])([H])C([H])([H])C([H])([H])C([H])([H])OC(=O)C(\[H])=C(/C([H])([H])[H])C([H])([H])[C@]1([H])OC([H])([H])[C@]([H])(C([H])([H])[C@]2([H])O[C@@]2([H])[C@@]([H])(C([H])([H])[H])[C@@]([H])(O[H])C([H])([H])[H])[C@@]([H])(O[H])[C@@]1([H])O[H]	MUPIROCIN	C	B	C	B	B	VIII
	CHEMBL1330764	[H]c1c([H])c([H])c(c([H])c1[H])C([H])([H])C([H])([H])C([H])([H])N1C([H])([H])C([H])([H])N(C([H])([H])C([H])([H])OC([H])(c2c([H])c([H])c([H])c([H])c2[H])c2c([H])c([H])c([H])c([H])c2[H])C([H])([H])C1([H])[H]		C	C	A	A	A	III
	CHEMBL26424	[H]c1c([H])c([H])c(c([H])c1[H])C([H])([H])c1c([H])c([H])c(OC([H])([H])C([H])([H])N(C([H])([H])C([H])([H])[H])C([H])([H])C([H])([H])[H])c([H])c1[H]	TESMILIFENE	C	C	C	B	C	II
	CHEMBL26019	[H]N([H])C([H])([H])C([H])([H])c1c([H])c([H])c(OC([H])([H])[H])c(OC([H])([H])[H])c1[H]		B	C	C	C	C	III
	CHEMBL1204168	[H]N(c1c([H])c([H])c([H])c(Br)c1[H])c1nc([H])nc2c([H])c(OC([H])([H])[H])c(OC([H])([H])[H])c([H])c12		A	A	A	A	A	VIII
	CHEMBL282093	[H]N([H])S(=O)(=O)c1c([H])c([H])c(c([H])c1[H])-n1nc(c([H])c1-c1c([H])c([H])c(Cl)c([H])c1[H])C(F)(F)F		C	C	C	C	C	IV
	CHEMBL285819	[H]OC([H])([H])[C@@]1([H])O[C@@]([H])(n2c([H])nc3c(nc(Cl)nc23)N([H])[H])[C@]([H])(O[H])[C@]1([H])O[H]		A	B	C	C	C	IV
	CHEMBL31344	[H]OC(=O)c1n([H])c2c([H])c(Cl)c([H])c(Cl)c2c1C([H])([H])C([H])([H])C(=O)O[H]		C	C	C	C	C	VI
	CHEMBL1200791	[H]Oc1c(c(c(c([H])c1C(C([H])([H])[H])(C([H])([H])[H])C([H])([H])[H])C([H])([H])[H])C([H])([H])C1=NC([H])([H])C([H])([H])N1[H])C([H])([H])[H]	OXYMETAZOLINE HYDROCHLORIDE	C	C	C	C	C	IX
	CHEMBL31574	[H]Oc1c([H])c([H])c2c(oc(-c3c([H])c([H])c(O[H])c(O[H])c3[H])c(O[H])c2=O)c1[H]	FISETIN	C	C	C	C	C	I
	CHEMBL284795	[H]c1nc(c([H])n1[H])C1=C([H])C([H])([H])C([H])([H])c2c(sc(c12)C([H])([H])[H])C([H])([H])[H]		C	C	C	C	C	IV
	CHEMBL781	[H]OC1(N2C(=NC([H])([H])C2([H])[H])c2c([H])c([H])c([H])c([H])c12)c1c([H])c([H])c(Cl)c([H])c1[H]	MAZINDOL	C	C	C	A	C	VII
	CHEMBL2110588	[H]O[C@]([H])(c1c([H])c([H])c2OC([H])([H])C([H])([H])Oc2c1[H])[C@]([H])(N([H])C(=O)C([H])([H])C([H])([H])C([H])([H])C([H])([H])C([H])([H])C([H])([H])C([H])([H])[H])C([H])([H])N1C([H])([H])C([H])([H])C([H])([H])C1([H])[H]	ELIGLUSTAT	C	C	C	C	C	V
	CHEMBL1571	[H]C1=C([H])[C@]2(C(=C([H])C1=O)C([H])([H])C([H])([H])[C@]1([H])[C@]2([H])C([H])([H])C([H])([H])[C@@]2(OC(=O)C([H])([H])C([H])([H])[C@@]12[H])C([H])([H])[H])C([H])([H])[H]	TESTOLACTONE	C	C	C	C	C	VIII
	CHEMBL1565817	[H]O[C@](C(=O)O[C@]1([H])C(OC([H])([H])[H])=C([H])[C@@]23N(C([H])([H])C([H])([H])C2([H])[H])C([H])([H])C([H])([H])c2c([H])c4OC([H])([H])Oc4c([H])c2[C@@]13[H])(C([H])([H])C(=O)OC([H])([H])[H])C([H])([H])C([H])([H])C(O[H])(C([H])([H])[H])C([H])([H])[H]		A	A	A	A	A	V
	CHEMBL100473	[H]N([H])C(\Sc1c([H])c([H])c([H])c([H])c1N([H])[H])=C(/C#N)\C(\C#N)=C(\Sc1c([H])c([H])c([H])c([H])c1N([H])[H])N([H])[H]	U-0126	A	C	A	A	A	IX
	CHEMBL1130	[H]O[C@@]1([H])[C@@]([H])(O[C@]([H])(C([H])([H])[H])[C@@]1([H])O[H])n1c([H])c(F)c(=O)n([H])c1=O	DOXIFLURIDINE	C	C	C	C	C	I
	CHEMBL1200479	[H]C([H])([H])C([H])([H])N(C([H])([H])C([H])([H])[H])C([H])([H])C([H])([H])OC(=O)C1(C([H])([H])C([H])([H])C([H])([H])C([H])([H])C1([H])[H])C1([H])C([H])([H])C([H])([H])C([H])([H])C([H])([H])C1([H])[H]	DICYCLOMINE HYDROCHLORIDE	C	C	C	C	C	VIII
	CHEMBL376103	[H]c1nc(c([H])c([H])c1[H])[C@]([H])(c1c([H])c([H])c([H])c([H])c1[H])C([H])([H])C([H])([H])N(C([H])([H])[H])C([H])([H])[H]		C	C	C	C	C	V
	CHEMBL1385206	[H]OC(=O)c1c([H])n2c3c(SC([H])([H])C2([H])[H])c(N2C([H])([H])C([H])([H])N(C([H])([H])[H])C([H])([H])C2([H])[H])c(F)c([H])c3c1=O		C	C	C	C	C	IX
	CHEMBL396460	[H]OC(=O)[C@@]([H])(N([H])C(=O)[C@@]([H])(N([H])C(=O)[C@@]([H])(N([H])C(=O)[C@@]([H])(N([H])C(=O)[C@@]([H])(N([H])C(=O)[C@@]([H])(N([H])C(=O)[C@@]([H])(N([H])C(=O)[C@@]([H])(N([H])C(=O)[C@@]([H])(N([H])C(=O)[C@@]([H])(N([H])C(=O)[C@@]([H])(N([H])C(=O)C([H])([H])N([H])C(=O)[C@@]([H])(N([H])C(=O)[C@@]([H])(N([H])C(=O)C([H])([H])N([H])C(=O)C([H])([H])N([H])C(=O)[C@@]([H])(N([H])[H])C([H])([H])c1c([H…	NOCICEPTIN	C	C	B	C	C	V
	CHEMBL1341792	[H]OC(=O)c1c([H])c([H])c(c([H])c1[H])N1C(=O)c2nn([H])c(c2C1([H])c1c([H])c([H])c([H])c(O[H])c1[H])-c1c([H])c([H])c(c([H])c1[H])C([H])([H])[H]		C	C	C	C	C	X
	CHEMBL592374	[H]N1C([H])([H])[C@@]2([H])C([H])([H])[C@@]2(c2c([H])c([H])c(Cl)c(Cl)c2[H])C1([H])[H]	AMITIFADINE	C	C	C	A	C	II
	CHEMBL1162496	[H]OC(=O)C([H])([H])C([H])(O[H])C([H])([H])[H]	3-HYDROXYBUTANOATE	C	C	C	B	C	VIII
	CHEMBL2104501	[H]c1c([H])c([H])c(c([H])c1[H])N(C([H])([H])C([H])([H])C([H])([H])N(C([H])([H])C([H])([H])[H])C([H])([H])C([H])([H])[H])C1([H])C([H])([H])c2c([H])c([H])c([H])c([H])c2C1([H])[H]	APRINDINE HYDROCHLORIDE	C	C	C	C	C	V
	CHEMBL375166	[H]O[C@]1([H])C([H])([H])ON(C(=O)c2c(sc3n(c(=O)n(c(=O)c23)C([H])([H])[H])C([H])([H])C([H])(C([H])([H])[H])C([H])([H])[H])C([H])([H])c2c(nn([H])c2C([H])([H])[H])C([H])([H])[H])C1([H])[H]		C	C	B	C	C	X
	CHEMBL1241767	[H]Oc1c([H])c([H])c([H])c(c1[H])-c1nn(c2nc([H])nc(N([H])[H])c12)C([H])([H])c1nc2c([H])c([H])c([H])c(c2c(=O)n1-c1c([H])c([H])c([H])c([H])c1C([H])([H])[H])C([H])([H])[H]		C	C	C	C	C	IV
	CHEMBL94841	[H]Oc1nnc(-c2c([H])c([H])c(Cl)c([H])c2[H])n1C([H])([H])C([H])([H])[H]		C	B	C	A	B	VI
	CHEMBL515271	[H]Oc1c([H])c([H])c([H])c(N([H])c2nc([H])c(F)c(n2)N([H])c2c([H])c([H])c([H])c(O[H])c2[H])c1[H]		C	A	B	A	A	VIII
	CHEMBL527026	[H]N(c1c([H])c([H])c(F)c(Cl)c1[H])c1c(C#N)c([H])nc2c(Cl)c([H])c(N([H])C([H])([H])c3nnn(c3[H])C3([H])C([H])([H])C([H])([H])N(C([H])([H])C([H])([H])[H])C([H])([H])C3([H])[H])c([H])c12		C	C	A	A	A	VI
	CHEMBL1543306	[H]OC(c1c([H])c([H])c([H])c([H])c1[H])(c1c([H])c([H])c([H])c([H])c1[H])C1([H])C([H])([H])C([H])([H])N(C(=S)N([H])c2c([H])c([H])c(OC([H])([H])C([H])([H])[H])c([H])c2[H])C([H])([H])C1([H])[H]		C	C	A	A	A	II
	CHEMBL1553155	[H]OC(=O)c1c([H])c(Oc2c([H])c([H])c(c([H])c2[H])[N+]([O-])=O)c([H])c(Oc2c([H])c([H])c(c([H])c2[H])[N+]([O-])=O)c1[H]		C	C	C	C	C	III
	CHEMBL1213887	[H]Oc1c([H])c([H])c([H])c(c1[H])[C@@]1([H])N([H])C(=S)N([H])C(=C1C(=O)OC([H])([H])C([H])([H])[H])C([H])([H])[H]		C	C	C	C	C	VII
	CHEMBL1788131	[H]c1c([H])c([H])c(c([H])c1[H])C([H])([H])C([H])([H])C([H])([H])C([H])([H])N1C([H])([H])C([H])([H])C([H])(c2c([H])c([H])c([H])c([H])c2[H])C([H])([H])C1([H])[H]		A	C	C	C	C	III
	CHEMBL1256874	[H]N(C(=O)c1c([H])c([H])c([H])c(c1[H])C([H])([H])[H])C([H])([H])N1C([H])([H])C([H])([H])N(c2c([H])c([H])c([H])c([H])c2C#N)C([H])([H])C1([H])[H]		C	C	A	A	A	III
	CHEMBL451835	[H]OC(=O)c1c([H])c([H])c(C#Cc2c([H])c([H])c3c(c2[H])C(C([H])([H])[H])(C([H])([H])[H])C([H])([H])C([H])([H])C3(C([H])([H])[H])C([H])([H])[H])c([H])c1[H]		C	C	A	C	C	VII
	CHEMBL457665	[H]OC(=O)[C@@]([H])(N([H])[H])C([H])([H])SS(=O)(=O)O[H]		C	C	C	B	C	IX
	CHEMBL1455	[H]C([H])([H])N(c1nc(nc(n1)N(C([H])([H])[H])C([H])([H])[H])N(C([H])([H])[H])C([H])([H])[H])C([H])([H])[H]	ALTRETAMINE	C	C	C	C	C	VIII
	CHEMBL446452	[H]c1n([H])c2c([H])c([H])c([H])c([H])c2c1C([H])([H])c1c([H])n([H])c2c([H])c([H])c([H])c([H])c12	ARUNDINE	C	C	C	C	C	V
	CHEMBL204021	[H]c1c([H])c(c([H])c([H])c1F)C([H])([H])Sc1nc(=O)c2c(n1C([H])([H])C(=O)N(C([H])([H])c1c([H])c([H])c(c([H])c1[H])-c1c([H])c([H])c(c([H])c1[H])C(F)(F)F)C([H])([H])C([H])([H])N(C([H])([H])C([H])([H])[H])C([H])([H])C([H])([H])[H])C([H])([H])C([H])([H])C2([H])[H]	DARAPLADIB	C	A	A	C	A	I
	CHEMBL1445061	[H]N1C([H])([H])C([H])([H])c2c(c3c([H])c([H])c([H])c([H])c3n2C([H])([H])[H])C([H])([H])C1([H])[H]		C	A	C	C	C	I
	CHEMBL267458	[H]N(c1onc(c1C([H])([H])[H])C([H])([H])[H])S(=O)(=O)c1c([H])c([H])c([H])c2c(c([H])c([H])c([H])c12)N(C([H])([H])[H])C([H])([H])[H]	BMS-182874	C	C	C	C	C	IX
	CHEMBL553725	[H]N1C(=NC([H])([H])C1([H])[H])c1oc2c([H])c([H])c([H])c([H])c2c1[H]		C	C	C	C	C	X
	CHEMBL1256179	[H]OC([H])(C([H])([H])Oc1c([H])c([H])c([H])c([H])c1C([H])([H])C([H])=C([H])[H])C([H])([H])N([H])C([H])(C([H])([H])[H])C([H])([H])[H]	ALPRENOLOL HYDROCHLORIDE	C	C	C	C	C	VII
	CHEMBL1611	[H]OC1=NC(=O)C(N1[H])(c1c([H])c([H])c([H])c([H])c1[H])c1c([H])c([H])c([H])c([H])c1[H]	PHENYTOIN SODIUM	C	C	C	C	C	IX
	CHEMBL414	[H]OC(=O)c1c([H])c([H])c(c([H])c1[H])S(=O)(=O)N([H])[H]	CARZENIDE	C	B	C	C	C	IX
	CHEMBL36	[H]N([H])c1nc(N([H])[H])c(-c2c([H])c([H])c(Cl)c([H])c2[H])c(n1)C([H])([H])C([H])([H])[H]	PYRIMETHAMINE	A	A	C	A	A	I
	CHEMBL43	[H]N(c1c([H])c([H])c(N([H])S(=O)(=O)C([H])([H])[H])c([H])c1OC([H])([H])[H])c1c2c([H])c([H])c([H])c([H])c2nc2c([H])c([H])c([H])c([H])c12	AMSACRINE	C	A	C	C	C	VIII
	CHEMBL7939	[H]N(c1c([H])c([H])c(F)c([H])c1[H])c1c([H])c2C(=O)N([H])C(=O)c2c([H])c1N([H])c1c([H])c([H])c(F)c([H])c1[H]	CGP-53353	A	A	A	A	A	X
	CHEMBL275006	[H]N([H])c1c([H])c([H])c(c([H])c1[H])C1=NN=C(C([H])([H])[H])C([H])([H])c2c([H])c3OC([H])([H])Oc3c([H])c12	GYKI-52466	C	C	C	C	C	VII
	CHEMBL67	[H]Oc1c([H])c(\C([H])=C(\[H])c2c([H])c(OC([H])([H])[H])c(OC([H])([H])[H])c(OC([H])([H])[H])c2[H])c([H])c([H])c1OC([H])([H])[H]	COMBRETASTATIN A4	C	B	C	C	C	III
	CHEMBL1116	[H]Oc1c([H])c([H])c(c([H])c1[H])-c1sc2c([H])c(O[H])c([H])c([H])c2c1C(=O)c1c([H])c([H])c(OC([H])([H])C([H])([H])N2C([H])([H])C([H])([H])C([H])([H])C([H])([H])C2([H])[H])c([H])c1[H]	RALOXIFENE HYDROCHLORIDE	C	C	C	C	C	IX
	CHEMBL786	[H]c1c([H])c([H])c(c([H])c1[H])C(=C(\c1c([H])c([H])c([H])c([H])c1[H])C([H])([H])C([H])([H])[H])\c1c([H])c([H])c(OC([H])([H])C([H])([H])N(C([H])([H])[H])C([H])([H])[H])c([H])c1[H]	TAMOXIFEN CITRATE	B	A	A	C	A	II
	CHEMBL74	[H]OC(=O)c1oc2c([H])c([H])c([H])c(OC([H])([H])C([H])(O[H])C([H])([H])Oc3c([H])c([H])c([H])c4oc(c([H])c(=O)c34)C(=O)O[H])c2c(=O)c1[H]	CROMOLYN SODIUM	C	C	C	C	C	II
	CHEMBL1201006	[H]c1nc(c([H])c([H])c1[H])N(C([H])([H])c1c([H])c([H])c(OC([H])([H])[H])c([H])c1[H])C([H])([H])C([H])([H])N(C([H])([H])[H])C([H])([H])[H]	PYRILAMINE MALEATE	B	A	C	C	C	X
	CHEMBL2105715	[H]c1c([H])c(c([H])c([H])c1C(=O)N1C([H])([H])C([H])([H])N(C([H])([H])C1([H])[H])C1([H])C([H])([H])C1([H])[H])C([H])([H])N1C([H])([H])C([H])([H])OC([H])([H])C1([H])[H]	BAVISANT DIHYDROCHLORIDE	C	C	C	C	C	X
	CHEMBL2103870	[H]OC(=O)c1c([H])c([H])c([H])c(c1[H])-c1nc(N([H])C(=O)C2(c3c([H])c([H])c4OC(F)(F)Oc4c3[H])C([H])([H])C2([H])[H])c([H])c([H])c1C([H])([H])[H]	LUMACAFTOR	B	A	A	B	A	X
	CHEMBL2103882	[H]N1C(=O)[C@@]([H])(c2c([H])n([H])c3c([H])c([H])c([H])c([H])c23)[C@@]([H])(C1=O)c1c([H])n2c3c(c([H])c([H])c([H])c13)C([H])([H])C([H])([H])C2([H])[H]	TIVANTINIB	C	C	C	C	C	I
	CHEMBL1511957	[H]c1c([H])c([H])c(c([H])c1[H])C([H])(C(=O)OC1([H])C([H])([H])N(C([H])([H])C([H])([H])[H])C([H])([H])C([H])([H])C1([H])[H])c1c([H])c([H])c([H])c([H])c1[H]	PIPERIDOLATE HYDROCHLORIDE	C	C	C	C	C	III
	CHEMBL4303603	[H]N([H])[C@@]([H])(C([H])([H])C(=O)N1C([H])([H])c2nnc(n2C([H])([H])C1([H])[H])C(F)(F)F)C([H])([H])c1nn([H])c2c(F)c(F)c([H])c([H])c12		C	C	C	C	C	V
	CHEMBL4303436	[H]OS(=O)(=O)c1c([H])c([H])c(N([H])[H])c([H])c1[H]		C	C	C	C	C	VIII
	CHEMBL1434137	[H]OC(=O)c1c([H])c([H])c(c([H])c1[H])-c1c([H])c([H])c2c([H])c(c(O[H])c([H])c2c1[H])C12C([H])([H])C3([H])C([H])([H])C([H])(C([H])([H])C([H])(C3([H])[H])C1([H])[H])C2([H])[H]		C	B	B	B	B	III
	CHEMBL1414870	[H]SC(=N[H])N([H])N([H])c1c([H])c([H])c(N=NC(=N[H])N([H])[H])c([H])c1[H]		C	C	C	C	C	VIII
	CHEMBL4303215	[H]N([H])c1c([H])c(N([H])C([H])([H])c2c(c([H])c(c([H])c2C([H])([H])[H])C([H])([H])[H])C([H])([H])[H])c([H])c([H])c1N([H])C(=O)OC([H])([H])C([H])([H])[H]		C	C	A	C	C	III
	CHEMBL4303565	[H]N(C(=O)c1c([H])c([H])c(Cl)c([H])c1[H])[C@@]1([H])C([H])([H])C([H])([H])C([H])([H])C([H])([H])[C@]1([H])N([H])[C@@]([H])(c1c([H])c([H])c([H])c2c([H])c([H])c([H])c([H])c12)C([H])([H])[H]		B	B	A	C	B	X
	CHEMBL4303271	[H]c1c2c(c([H])c(OC([H])([H])[H])c1OC([H])([H])[H])[C@]([H])(C([H])([H])N(C([H])([H])[H])C([H])([H])C([H])([H])C([H])([H])N1C(=O)C([H])([H])c3c([H])c(OC([H])([H])[H])c(OC([H])([H])[H])c([H])c3C([H])([H])C1([H])[H])C2([H])[H]		B	C	A	C	C	III
	CHEMBL4303319	[H]Oc1c([H])c(O[H])c2c(oc(-c3c([H])c([H])c(c([H])c3[H])C(F)(F)F)c(O[H])c2=O)c1C([H])([H])C([H])=C(C([H])([H])[H])C([H])([H])[H]		C	C	C	C	C	I
	CHEMBL82970	[H]Oc1c([H])c([H])c([H])c([H])c1C(=O)N([H])c1c([H])c([H])c([H])c([H])c1[H]	SALICYLANILIDE	C	C	B	B	B	III
	CHEMBL1256361	[H]N(N([H])C([H])(C([H])([H])[H])C([H])([H])[H])C(=O)c1c([H])c([H])nc([H])c1[H]	IPRONIAZID PHOSPHATE	C	C	C	C	C	I
	CHEMBL460499	[H]N(C(=O)n1c([H])c(F)c(=O)n([H])c1=O)C([H])([H])C([H])([H])C([H])([H])C([H])([H])C([H])([H])C([H])([H])[H]	CARMOFUR	C	C	C	C	C	VII
	CHEMBL473104	[H]OC(=O)C1=C([H])C([H])([H])C([H])([H])N(C([H])([H])C([H])([H])ON=C(c2c([H])c([H])c([H])c([H])c2[H])c2c([H])c([H])c([H])c([H])c2[H])C1([H])[H]		C	C	C	C	C	VII
	CHEMBL495727	[H]N(C(=O)N([H])C1([H])C([H])([H])C1([H])[H])c1c([H])n([H])nc1-c1nc2c([H])c([H])c(c([H])c2n1[H])C([H])([H])N1C([H])([H])C([H])([H])OC([H])([H])C1([H])[H]	AT-9283	C	C	C	A	C	IV
	CHEMBL359632	[H]N(C(=O)N([H])[C@@]1([H])C([H])([H])OC(O[C@@]1([H])c1c([H])c([H])c([H])c([H])c1[H])(C([H])([H])[H])C([H])([H])[H])c1c([H])c([H])c(Br)c([H])c1Br		C	C	C	A	C	V
	CHEMBL190	[H]c1nc2c(n1[H])n(c(=O)n(c2=O)C([H])([H])[H])C([H])([H])[H]	THEOPHYLLINE	C	B	C	B	B	IV
	CHEMBL1241674	[H]Oc1c([H])c([H])c2n([H])c(c([H])c2c1[H])-c1nn(c2nc([H])nc(N([H])[H])c12)C([H])(C([H])([H])[H])C([H])([H])[H]		C	C	A	A	A	VI
	CHEMBL1287853	[H]N(c1nc([H])c(c(n1)N([H])c1c([H])c([H])c([H])c(c1[H])S(=O)(=O)N([H])C(C([H])([H])[H])(C([H])([H])[H])C([H])([H])[H])C([H])([H])[H])c1c([H])c([H])c(OC([H])([H])C([H])([H])N2C([H])([H])C([H])([H])C([H])([H])C2([H])[H])c([H])c1[H]	FEDRATINIB	C	C	A	A	A	VIII
	CHEMBL353581	[H]ON([H])C(=O)C([H])([H])C([H])([H])C([H])([H])C([H])([H])C([H])([H])C([H])([H])C(=O)N([H])c1c([H])nc([H])c([H])c1[H]	PYROXAMIDE	B	C	C	C	C	VIII
	CHEMBL4303536	[H]O[C@@]1([H])C([H])([H])[C@]2([H])N(C([H])([H])[H])[C@]([H])(C1([H])[H])[C@@]1([H])O[C@@]21[H]		C	B	C	C	C	VIII
	CHEMBL1234574	[H]N(C(=O)c1sc([H])c([H])c1[H])C([H])([H])C([H])([H])c1c(n([H])c2c([H])c([H])c([H])c([H])c12)C([H])([H])[H]		C	C	C	C	C	I
	CHEMBL3191466	[H]N([H])C(=S)N([H])\N=C(/[H])c1c([H])oc2c([H])c([H])c([H])c([H])c2c1=O		C	C	C	C	C	VII
	CHEMBL1092581	[H]OC([H])([H])C([H])([H])N(c1c([H])c2oc(c(C(=O)N([H])C([H])([H])[H])c2c([H])c1C1([H])C([H])([H])C1([H])[H])-c1c([H])c([H])c(F)c([H])c1[H])S(=O)(=O)C([H])([H])[H]	NESBUVIR	C	A	C	C	C	I
	CHEMBL1094636	[H]N([H])C(=O)c1c([H])c([H])c([H])c2c([H])n(nc12)-c1c([H])c([H])c(c([H])c1[H])[C@@]1([H])C([H])([H])N([H])C([H])([H])C([H])([H])C1([H])[H]	NIRAPARIB	C	A	A	B	A	IV
	CHEMBL1098726	[H]OC(=O)c1c([H])nc(c([H])c1[H])N1C([H])([H])[C@@]([H])(c2c([H])c([H])c(C#N)c([H])c2[H])[C@]2(N(C(=O)N(C2=O)c2c([H])c(Cl)c([H])c(Cl)c2[H])C([H])([H])[H])C1([H])[H]		C	A	C	A	A	V
	CHEMBL1165268	[H]OC(=O)c1c(I)c([H])c(I)c(N([H])C(=O)C([H])([H])C([H])([H])C([H])([H])C([H])([H])C(=O)N([H])c2c(I)c([H])c(I)c(C(=O)O[H])c2I)c1I	IODIPAMIDE	B	B	C	C	C	IV
	CHEMBL1200776	[H]N(C([H])([H])C([H])([H])C([H])([H])c1c([H])c([H])c([H])c(c1[H])C(F)(F)F)[C@@]([H])(c1c([H])c([H])c([H])c2c([H])c([H])c([H])c([H])c12)C([H])([H])[H]	CINACALCET HYDROCHLORIDE	A	A	A	A	A	X
	CHEMBL1201404	[H]O[C@@]1([H])C([H])([H])[C@@]2(C([H])([H])[H])[C@@]([H])(C([H])([H])[C@@]([H])(C([H])([H])[H])[C@]2(O[H])C(=O)C([H])([H])Cl)[C@]2([H])C([H])([H])C([H])([H])C3=C([H])C(=O)C([H])=C([H])[C@]3(C([H])([H])[H])[C@@]12Cl	MOMETASONE	C	C	C	C	C	VII
	CHEMBL1423	[H]c1c([H])c([H])c2n(c(=O)n([H])c2c1[H])C1([H])C([H])([H])C([H])([H])N(C([H])([H])C([H])([H])C([H])([H])C([H])(c2c([H])c([H])c(F)c([H])c2[H])c2c([H])c([H])c(F)c([H])c2[H])C([H])([H])C1([H])[H]	PIMOZIDE	A	A	A	A	A	VI
	CHEMBL1200340	[H]N([H])[C@@]1([H])C([H])([H])C(=C([H])[C@@]([H])(OC([H])(C([H])([H])C([H])([H])[H])C([H])([H])C([H])([H])[H])[C@]1([H])N([H])C(=O)C([H])([H])[H])C(=O)OC([H])([H])C([H])([H])[H]	OSELTAMIVIR PHOSPHATE	C	C	C	C	C	VIII
	CHEMBL1235116	[H]N(C([H])([H])[H])C([H])([H])c1c([H])c([H])c2n(c3c([H])c([H])c([H])c([H])c3c2c1[H])C([H])([H])C([H])([H])[H]		C	C	C	C	C	I
	CHEMBL1236107	[H]c1nn(c([H])c1-c1nn2c(Sc3c([H])c([H])c4nc([H])c([H])c([H])c4c3[H])nnc2c([H])c1[H])C([H])([H])[H]	SGX-523	C	C	A	A	A	IV
	CHEMBL228792	[H]N(c1nc([H])nc2n([H])c([H])nc12)C([H])([H])c1oc([H])c([H])c1[H]	KINETIN	C	A	C	A	A	IV
	CHEMBL3989534	[H]Oc1c([H])c([H])c(c([H])c1[H])S(=O)(=O)O[H]	PHENOLSULPHONATE SODIUM	C	C	C	C	C	VIII
	CHEMBL1497	[H]OC([H])([H])C(=O)[C@@]1(OC(=O)C([H])([H])C([H])([H])C([H])([H])C([H])([H])[H])[C@@]([H])(C([H])([H])[H])C([H])([H])[C@@]2([H])[C@]3([H])C([H])([H])C([H])([H])C4=C([H])C(=O)C([H])=C([H])[C@]4(C([H])([H])[H])[C@@]3(F)[C@@]([H])(O[H])C([H])([H])[C@]12C([H])([H])[H]	BETAMETHASONE VALERATE	C	C	C	C	C	VII
	CHEMBL262344	[H]Oc1c([H])c([H])c(\C([H])=C(/[H])[C@@](C([H])=C([H])[H])(C([H])([H])[H])C([H])([H])C([H])([H])C([H])=C(C([H])([H])[H])C([H])([H])[H])c([H])c1[H]	BAKUCHIOL	C	C	C	C	C	III
	CHEMBL1256808	[H]c1nc([H])n(c1[H])C([H])([H])C([H])(OC([H])([H])C([H])([H])C([H])([H])c1c([H])c([H])c(OC([H])([H])[H])c([H])c1[H])c1c([H])c([H])c(OC([H])([H])[H])c([H])c1[H]		A	A	A	A	A	IX
	CHEMBL260538	[H]C1=C2C(=C3[C@@]([H])(c4c([H])c([H])c(c([H])c4[H])N(C([H])([H])[H])C([H])([H])[H])C([H])([H])[C@@]4(C([H])([H])[H])[C@@]([H])(C([H])([H])C([H])([H])[C@]4(OC(=O)C([H])([H])[H])C(=O)C([H])([H])[H])[C@]3([H])C([H])([H])C2([H])[H])C([H])([H])C([H])([H])C1=O	ULIPRISTAL ACETATE	C	C	A	C	C	VII
	CHEMBL50112	[H]N(C(=O)c1c([H])c([H])c(I)c([H])c1[H])C1([H])C([H])([H])C([H])([H])N(C([H])([H])c2c([H])c([H])c([H])c([H])c2[H])C([H])([H])C1([H])[H]		C	B	C	B	B	X
	CHEMBL440298	[H]Oc1c([H])c([H])c(\C([H])=C(/C#N)C(=O)N([H])C([H])([H])C([H])([H])C([H])([H])C([H])([H])c2c([H])c([H])c([H])c([H])c2[H])c([H])c1O[H]		C	B	B	B	B	III
	CHEMBL964	[H]C([H])([H])C([H])([H])N(C(=S)SSC(=S)N(C([H])([H])C([H])([H])[H])C([H])([H])C([H])([H])[H])C([H])([H])C([H])([H])[H]	DISULFIRAM	C	C	C	C	C	III
	CHEMBL2397386	[H]N(C(=O)c1c([H])c([H])c2-c3c([H])c([H])c([H])c([H])c3C([H])([H])c2c1[H])C([H])([H])C([H])([H])C([H])([H])C([H])([H])N1C([H])([H])C([H])([H])N(c2c([H])c([H])c([H])c(Cl)c2Cl)C([H])([H])C1([H])[H]		C	C	A	A	A	IV
	CHEMBL63829	[H]OC(=O)C([H])([H])C(C([H])([H])[H])(C([H])([H])[H])C([H])([H])C([H])([H])C([H])([H])C([H])([H])C([H])([H])C([H])([H])C([H])([H])C([H])([H])C([H])([H])C([H])([H])C(C([H])([H])[H])(C([H])([H])[H])C([H])([H])C(=O)O[H]		C	C	B	C	C	VIII
	CHEMBL1779046	[H]c1c([H])c(F)c([H])c(c1[H])N(C(=O)O[C@@]1([H])C([H])([H])N2C([H])([H])C([H])([H])C1([H])C([H])([H])C2([H])[H])C([H])([H])c1c([H])c(F)c(F)c(F)c1[H]	TARAFENACIN	C	A	A	B	A	VII
	CHEMBL63154	[H]c1c([H])c([H])c2c(c(n([H])c2c1[H])-c1c([H])c([H])c(F)c([H])c1[H])C([H])([H])C(=O)N(C([H])([H])C([H])([H])C([H])([H])C([H])([H])C([H])([H])C([H])([H])[H])C([H])([H])C([H])([H])C([H])([H])C([H])([H])C([H])([H])C([H])([H])[H]		A	C	C	A	C	I
	CHEMBL1257078	[H]c1c([H])c([H])c(c([H])c1[H])N(C([H])([H])c1c([H])c([H])c([H])c([H])c1[H])C([H])([H])C([H])(N1C([H])([H])C([H])([H])C([H])([H])C1([H])[H])C([H])([H])OC([H])([H])C([H])(C([H])([H])[H])C([H])([H])[H]		C	C	C	C	C	VII
	CHEMBL188343	[H]N(c1nc(N([H])C2([H])C([H])([H])C([H])([H])C([H])([H])C([H])([H])C2([H])[H])c2nc([H])n([H])c2n1)c1c([H])c([H])c(c([H])c1[H])N1C([H])([H])C([H])([H])OC([H])([H])C1([H])[H]	REVERSINE	C	A	A	A	A	IV
	CHEMBL83899	[H]N([H])c1c([H])c(OC([H])([H])[H])c(c([H])c1Cl)C(=O)C([H])([H])C([H])([H])C1([H])C([H])([H])C([H])([H])N(C([H])([H])C([H])([H])N([H])S(=O)(=O)C([H])([H])[H])C([H])([H])C1([H])[H]		C	C	C	C	C	II
	CHEMBL1651998	[H]OC(C([H])([H])[H])(C([H])([H])[H])C1([H])C([H])([H])C([H])([H])C(O[H])(C([H])([H])[H])C([H])([H])C1([H])[H]	TERPIN	C	C	C	C	C	VIII
[truncated: 1,501 more rows]

## Sheet: Table S3
	Table S3. SMILES strings of the test set, the corresponding experimental and predicted activities.
	ChEMBL ID	SMILES	Name	Experimental Classe	Prediction ExtCDK model	Prediction 1D&2D model	Prediction MACCS model	Prediction CM model	Prob_A_CM Model	Structural cluster
	CHEMBL173929	[H]O[C@@]1([H])C([H])=C(C([H])([H])[H])[C@]([H])(C(\[H])=C(/[H])\C(=C(/[H])\C(\[H])=C(/[H])\C(=C(/[H])\C(\[H])=C(/[H])\C(\[H])=C(\C(\[H])=C(/[H])\C(\[H])=C(\C(\[H])=C(/[H])C2=C(C([H])([H])[H])C([H])([H])[C@@]([H])(O[H])C([H])([H])C2(C([H])([H])[H])C([H])([H])[H])/C([H])([H])[H])/C([H])([H])[H])\C([H])([H])[H])\C([H])([H])[H])C(C([H])([H])[H])(C([H])([H])[H])C1([H])[H]	LUTEIN	C	C	C	C	C	0.196667	VIII
	CHEMBL177880	[H]OC(=O)c1c([H])c2c([H])c([H])c([H])c([H])c2c(c1O[H])C([H])([H])c1c(O[H])c(c([H])c2c([H])c([H])c([H])c([H])c12)C(=O)O[H]	PAMOIC ACID	C	B	C	C	C	0.186	III
	CHEMBL178459	[H]c1nc([H])c(nc1[H])-c1ssc(=S)c1C([H])([H])[H]	OLTIPRAZ	C	C	C	C	C	0.206	IX
	CHEMBL185885	[H]OC([H])([H])c1oc(C([H])=O)c([H])c1[H]	AES-103	C	C	C	C	C	0.105333	I
	CHEMBL255682	[H]N(C(=O)[C@@]([H])(N([H])C(=O)C([H])([H])c1c([H])c(F)c([H])c(F)c1[H])C([H])([H])[H])[C@]([H])(C(=O)OC(C([H])([H])[H])(C([H])([H])[H])C([H])([H])[H])c1c([H])c([H])c([H])c([H])c1[H]		C	C	C	C	C	0.262	IV
	CHEMBL1449249	[H]Oc1c([H])c([H])c(Cl)c2c1C([H])([H])C([H])([H])C2([H])[H]	CHLORINDANOL	C	C	C	C	C	0.139333	V
	CHEMBL1513845	[H]OC(=O)c1c([H])c(c([H])c([H])c1O[H])[C@@]([H])(N([H])[H])C(=O)O[H]		C	C	C	B	C	0.092	III
	CHEMBL483348	[H]n1c(nc2c(c1=O)C([H])([H])SC([H])([H])C2([H])[H])C([H])([H])[H]		C	C	C	C	C	0.182	I
	CHEMBL1728279	[H]O[C@]1(C(=O)OC([H])([H])[H])n2c3c(c4c([H])c([H])c([H])c([H])c24)C([H])([H])C([H])([H])N2C([H])([H])C([H])([H])C([H])([H])[C@@](C([H])([H])C([H])([H])[H])(C1([H])[H])[C@@]32[H]		C	A	C	C	C	0.326	I
	CHEMBL1742461	[H]N(C(=O)C([H])([H])S(=O)C([H])([H])c1oc([H])c([H])c1[H])C([H])([H])C(\[H])=C(\[H])C([H])([H])Oc1nc([H])c([H])c(c1[H])C([H])([H])N1C([H])([H])C([H])([H])C([H])([H])C([H])([H])C1([H])[H]	LAFUTIDINE	C	A	C	C	C	0.297333	VI
	CHEMBL1822336	[H]c1nc2nc(C#Cc3c([H])c([H])c([H])c([H])c3[H])c(OC([H])([H])C([H])([H])N3C([H])([H])C([H])([H])C([H])([H])C3([H])[H])nc2c([H])c1[H]		B	A	A	C	A	0.366	IV
	CHEMBL1985617	[H]N([H])c1c([H])c([H])c(c([H])c1[H])C(=O)OC([H])([H])C([H])(C([H])([H])[H])C([H])([H])[H]	ISOBUTAMBEN	C	C	C	C	C	0.0793333	III
	CHEMBL1996382	[H]C([H])([H])S(=O)(=O)OC([H])([H])OS(=O)(=O)C([H])([H])[H]		C	C	C	C	C	0.0553333	VIII
	CHEMBL2017214	[H]N(c1nc(nc2c(nc([H])nc12)N([H])C([H])([H])C1([H])C([H])([H])C1([H])[H])N1C([H])([H])C([H])([H])N([H])C([H])([H])C1([H])[H])c1c([H])c([H])c([H])c([H])c1SC([H])([H])[H]		C	A	A	A	A	0.521333	IX
	CHEMBL1131	[H]OC(=O)C(\[H])=C(\C(\[H])=C(/[H])\C(\[H])=C(\C(\[H])=C(/[H])c1c(c([H])c(OC([H])([H])[H])c(c1C([H])([H])[H])C([H])([H])[H])C([H])([H])[H])/C([H])([H])[H])/C([H])([H])[H]	ACITRETIN	C	C	C	C	C	0.146667	III
	CHEMBL1153	[H]O[C@@]1([H])C([H])([H])C([H])([H])[C@@]2(C([H])([H])[H])[C@]([H])(C([H])([H])C([H])([H])[C@]3([H])[C@]2([H])C([H])([H])[C@@]([H])(O[H])[C@]2(C([H])([H])[H])[C@@]([H])(C4=C([H])C(=O)OC4([H])[H])C([H])([H])C([H])([H])[C@]32O[H])C1([H])[H]	DIGOXIGENIN	A	A	A	A	A	0.687333	VIII
	CHEMBL323612	[H]ON([H])C(=O)C(N([H])S(=O)(=O)c1c([H])c([H])c(Oc2c([H])c([H])c(F)c([H])c2[H])c([H])c1[H])(C([H])([H])[H])C([H])([H])[H]		C	C	C	B	C	0.23	VIII
	CHEMBL119709	[H]O[C@]1([H])[C@]([H])(O[C@@]([H])(n2c([H])nc3c(nc([H])nc23)N([H])C([H])([H])c2c([H])c([H])c([H])c(I)c2[H])[C@]1([H])O[H])C(=O)N([H])C([H])([H])[H]	IB-MECA	C	C	C	C	C	0.303333	IV
	CHEMBL119888	[H]OC(=O)c1c([H])c([H])c([H])c([H])c1S[H]	THIOSALICYLIC ACID	C	B	B	B	B	0.0446667	V
	CHEMBL120735	[H]N(C(=O)N([H])C([H])([H])C([H])([H])N(c1c([H])c([H])c([H])c(c1[H])C([H])([H])[H])C([H])([H])C([H])([H])[H])c1c([H])c([H])c([H])c([H])c1Br		C	C	C	C	C	0.255333	X
	CHEMBL128136	[H]C([H])([H])[S@@](=O)C([H])([H])C([H])([H])C([H])([H])C([H])([H])N=C=S		A	C	C	C	C	0.0953333	VIII
	CHEMBL1712923	[H]N([H])c1nc(nc(n1)-c1c([H])c(Cl)c([H])c([H])c1Cl)N([H])[H]	IRSOGLADINE MALEATE	C	C	C	A	C	0.395333	II
	CHEMBL140979	[H]N([H])c1c([H])c(nc2c([H])c([H])c(N([H])C(=O)c3c([H])c([H])c([H])c([H])c3C([H])([H])Oc3c([H])c([H])c(c([H])c3[H])C([H])([H])C([H])([H])[H])c([H])c12)C([H])([H])[H]		C	A	A	A	A	0.445333	II
	CHEMBL1295	[H]c1nc([H])n(c1[H])C([H])([H])C([H])(Sc1c(Cl)c([H])c([H])c([H])c1Cl)C([H])([H])C([H])([H])c1c([H])c([H])c(Cl)c([H])c1[H]	BUTOCONAZOLE	A	A	A	A	A	0.488667	IX
	CHEMBL2106467	[H]N1C(=NC([H])([H])C1([H])[H])C([H])([H])Oc1c([H])c(c([H])c([H])c1C([H])(C([H])([H])[H])C([H])([H])[H])C([H])([H])[H]	TYMAZOLINE	C	C	C	C	C	0.184667	IX
	CHEMBL4303165	[H]Oc1nc([H])c(F)c([H])n1		C	C	C	C	C	0.100667	I
	CHEMBL1200425	[H]C#CC([H])([H])N(C([H])([H])[H])C([H])([H])c1c([H])c([H])c([H])c([H])c1[H]	PARGYLINE HYDROCHLORIDE	C	C	C	C	C	0.101333	X
	CHEMBL27507	[H]c1c([H])c([H])c(c([H])c1[H])C([H])(O[C@@]1([H])C([H])([H])N(C([H])([H])C([H])([H])c2c([H])c([H])c3OC([H])([H])Oc3c2[H])C([H])([H])C([H])([H])C1([H])[H])c1c([H])c([H])c([H])c([H])c1[H]	ZAMIFENACIN	C	C	A	A	A	0.419333	III
	CHEMBL806	[H]N(C(=O)C([H])(C([H])([H])[H])C([H])([H])[H])c1c([H])c([H])c(c(c1[H])C(F)(F)F)[N+]([O-])=O	FLUTAMIDE	B	B	C	B	B	0.12	X
	CHEMBL406845	[H]N([H])c1nc([H])nc2n(nc(-c3c([H])c([H])c(Cl)c([H])c3[H])c12)C(C([H])([H])[H])(C([H])([H])[H])C([H])([H])[H]		C	A	A	A	A	0.577333	VI
	CHEMBL463	[H]OC(=O)C([H])([H])N([H])C(=O)c1c([H])c([H])c(N([H])[H])c([H])c1[H]	AMINOHIPPURIC ACID	C	C	C	C	C	0.102	I
	CHEMBL1533310	[H]N([H])C([H])([H])C([H])([H])c1nc([H])n([H])c1[H]	HISTAMINE DIHYDROCHLORIDE	C	C	C	C	C	0.0926667	IV
	CHEMBL13378	[H]OC(=O)C([H])(N([H])[H])C([H])([H])c1c(O[H])noc1C([H])([H])[H]	(R,S)-AMPA	C	C	C	C	C	0.0866667	V
	CHEMBL1694	[H]OC(=O)C([H])([H])N1c2c([H])c([H])c([H])c([H])c2C([H])([H])C([H])([H])[C@]([H])(N([H])[C@]([H])(C(=O)OC([H])([H])C([H])([H])[H])C([H])([H])C([H])([H])c2c([H])c([H])c([H])c([H])c2[H])C1=O	BENAZEPRIL HYDROCHLORIDE	C	C	C	C	C	0.255333	I
	CHEMBL3545330	[H]N(c1nc([H])c([H])c([H])n1)C([H])([H])c1c([H])c([H])c(c([H])c1[H])C([H])([H])N([H])c1nc([H])c([H])c([H])n1	MSX-122	C	C	C	A	C	0.416667	I
	CHEMBL4303281	[H]c1nc(n([H])c1[H])C1(Oc2c([H])c([H])c([H])c([H])c2C1([H])[H])C([H])([H])C([H])([H])[H]		C	C	C	C	C	0.232	II
	CHEMBL399239	[H]OC(=O)c1c([H])n(c2nc(N3C([H])([H])\C(=N/OC([H])([H])[H])[C@@]([H])(C([H])([H])N([H])[H])C3([H])[H])c(F)c([H])c2c1=O)C1([H])C([H])([H])C1([H])[H]		C	C	B	C	C	0.289333	VI
	CHEMBL4303483	[H]OC([H])([H])[C@@]([H])(O[H])[C@@]([H])(O[H])[C@]([H])(O[H])[C@@]([H])(N([H])C(=O)C([H])([H])[H])C([H])=O		C	B	B	B	B	0.0893333	VIII
	CHEMBL463981	[H]OC([H])([H])[C@@]([H])(N([H])S(=O)(=O)c1sc(Cl)c([H])c1[H])C([H])(C(F)(F)F)C(F)(F)F	BEGACESTAT	C	C	C	C	C	0.206	VIII
	CHEMBL1201108	[H]N(C(=O)c1c([H])c([H])c([H])c([H])c1-c1c([H])c([H])c([H])c([H])c1[H])c1c([H])c([H])c(c([H])c1[H])C(=O)N1c2c([H])c([H])c([H])c([H])c2-c2nc(n([H])c2C([H])([H])C1([H])[H])C([H])([H])[H]	CONIVAPTAN HYDROCHLORIDE	C	C	C	C	C	0.328	IV
	CHEMBL1186894	[H]Oc1c2C(=O)c3c([H])c([H])c([H])c([H])c3C(=O)c2c(O[H])c2c1C([H])([H])[C@@](N([H])[H])(C(=O)C([H])([H])[H])C([H])([H])[C@]2([H])O[C@]1([H])OC([H])([H])[C@@]([H])(O[H])[C@@]([H])(O[H])C1([H])[H]	AMRUBICIN	C	A	A	A	A	0.526667	V
	CHEMBL1200454	[H]OC([H])([H])C([H])(OC([H])([H])n1c([H])nc2c1n([H])c(nc2=O)N([H])[H])C([H])([H])OC(=O)[C@@]([H])(N([H])[H])C([H])(C([H])([H])[H])C([H])([H])[H]	VALGANCICLOVIR HYDROCHLORIDE	C	C	C	C	C	0.258	IV
	CHEMBL1201775	[H]O[C@@]([H])(C([H])([H])[H])[C@]([H])(O[H])[C@]1([H])N([H])c2c(N([H])C1([H])[H])n([H])c(nc2=O)N([H])[H]	SAPROPTERIN DIHYDROCHLORIDE	C	C	C	C	C	0.27	I
	CHEMBL1200875	[H]c1c([H])c([H])c(c([H])c1[H])-c1oc2c(c([H])c([H])c([H])c2c(=O)c1C([H])([H])[H])C(=O)OC([H])([H])C([H])([H])N1C([H])([H])C([H])([H])C([H])([H])C([H])([H])C1([H])[H]	FLAVOXATE HYDROCHLORIDE	C	C	C	C	C	0.322667	I
	CHEMBL1255658	[H]OC(=O)C([H])([H])C([H])([H])C([H])([H])C([H])(O[H])C([H])([H])C([H])([H])C([H])([H])C([H])([H])C([H])([H])[H]		B	C	C	C	C	0.0446667	VIII
	CHEMBL296641	[H]c1c(c([H])c(c(c1C([H])([H])[H])-n1c(c(c2c(nc(nc12)C([H])([H])[H])N(C([H])([H])C([H])([H])[H])C([H])([H])C([H])([H])C([H])([H])C([H])([H])[H])C([H])([H])[H])C([H])([H])[H])C([H])([H])[H])C([H])([H])[H]	ANTALARMIN	A	A	A	A	A	0.442	IV
	CHEMBL293391	[H]c1nc(n([H])c1[H])C([H])([H])[H]		C	C	C	C	C	0.086	IV
	CHEMBL3545403	[H]N(C(=O)c1c([H])c([H])c(N([H])c2nc(-c3c([H])c([H])c([H])c([H])c3[H])c3c([H])c([H])c([H])c([H])c3n2)c([H])c1[H])c1c([H])c(c([H])c([H])c1C([H])([H])[H])C([H])([H])N([H])C([H])([H])[H]	BMS-833923	A	C	A	A	A	0.5	I
	CHEMBL299233	[H]N(C([H])([H])[H])C([H])([H])C([H])([H])C([H])([H])C1(OC(c2c([H])c([H])c([H])c([H])c12)(C([H])([H])[H])C([H])([H])[H])c1c([H])c([H])c([H])c([H])c1[H]	TALOPRAM	C	B	C	A	B	0.270667	III
	CHEMBL1094982	[H]c1nc([H])c(c([H])c1[H])C(=O)O[C@@]1([H])[C@]([H])(OC(=O)c2c([H])nc([H])c([H])c2[H])[C@@]([H])(OC(=O)c2c([H])nc([H])c([H])c2[H])[C@]([H])(OC(=O)c2c([H])nc([H])c([H])c2[H])[C@]([H])(OC(=O)c2c([H])nc([H])c([H])c2[H])[C@]1([H])OC(=O)c1c([H])nc([H])c([H])c1[H]	INOSITOL NIACINATE	C	A	C	C	C	0.344	I
	CHEMBL1199540	[H]O[C@@]1([H])C([H])([H])C([H])([H])C([H])([H])N([H])[C@]1([H])C([H])([H])C(=O)C([H])([H])n1c([H])nc2c([H])c(Br)c(Cl)c([H])c2c1=O		B	C	C	C	C	0.288667	I
	CHEMBL1200660	[H]O[C@@]1([H])C([H])([H])O[C@]2([H])[C@]([H])(O[H])C([H])([H])O[C@]12[H]	ISOSORBIDE	C	B	C	C	C	0.0733333	VIII
	CHEMBL1200932	[H]OC([H])([H])C([H])(N([H])C(=O)c1c(I)c(N([H])C(=O)[C@@]([H])(O[H])C([H])([H])[H])c(I)c(C(=O)N([H])C([H])(C([H])([H])O[H])C([H])([H])O[H])c1I)C([H])([H])O[H]	IOPAMIDOL	C	C	C	C	C	0.153333	IV
	CHEMBL25438	[H]OC(=O)C(=C(/C(=O)c1c([H])c([H])c(OC([H])([H])[H])c([H])c1[H])C([H])([H])c1c([H])c(OC([H])([H])[H])c(OC([H])([H])[H])c(OC([H])([H])[H])c1[H])\c1c([H])c([H])c2OC([H])([H])Oc2c1[H]	PD-156707 SODIUM	C	C	C	C	C	0.274667	III
	CHEMBL1627056	[H]OS(=O)(=O)c1c([H])c([H])c(\C([H])=[N+](/[O-])C(C([H])([H])[H])(C([H])([H])[H])C([H])([H])[H])c(c1[H])S(=O)(=O)O[H]	DISUFENTON SODIUM	C	C	C	C	C	0.147333	VII
	CHEMBL1213420	[H]c1nc(c([H])c([H])c1[H])-n1c(=O)oc2-c3c([H])c([H])c([H])c([H])c3S(=O)(=O)N(c2c1=O)C([H])([H])[H]	DROXICAM	C	C	C	C	C	0.285333	IV
	CHEMBL224720	[H]c1c(sc(c1-c1c([H])c([H])c([H])c([H])c1[H])C(F)(F)F)-c1nc(no1)-c1c([H])c([H])c([H])c(c1[H])C(F)(F)F		C	C	A	C	C	0.331333	VII
	CHEMBL1236602	[H]OC(=O)C(\[H])=C(/[H])c1nc([H])n([H])c1[H]		C	C	B	C	C	0.124	VII
	CHEMBL572	[H]N1C(=O)N(\N=C(/[H])c2oc(c([H])c2[H])[N+]([O-])=O)C([H])([H])C1=O	NITROFURANTOIN	C	A	B	C	A	0.258667	IV
	CHEMBL1364551	[H]N(c1nnc(c([H])c1C([H])([H])[H])-c1c([H])c([H])c([H])c([H])c1[H])C([H])([H])C([H])([H])N1C([H])([H])C([H])([H])OC([H])([H])C1([H])[H]	MINAPRINE HYDROCHLORIDE	C	C	C	A	C	0.328667	I
	CHEMBL31965	[H]C([H])=C([H])C(=O)N([H])c1c([H])c2c(nc([H])nc2c([H])c1OC([H])([H])C([H])([H])C([H])([H])N1C([H])([H])C([H])([H])OC([H])([H])C1([H])[H])N([H])c1c([H])c([H])c(F)c(Cl)c1[H]	CANERTINIB	C	A	A	A	A	0.57	VII
	CHEMBL151	[H]Oc1c([H])c(O[H])c2c(oc(c([H])c2=O)-c2c([H])c([H])c(O[H])c(O[H])c2[H])c1[H]	LUTEOLIN	C	C	C	C	C	0.098	I
	CHEMBL1368313	[H]c1c([H])c([H])c(c([H])c1[H])C([H])(C(=O)OC([H])([H])C([H])([H])N(C([H])([H])C([H])([H])[H])C([H])([H])C([H])([H])[H])C1([H])C([H])([H])C([H])([H])C([H])([H])C([H])([H])C1([H])[H]	DROFENINE HYDROCHLORIDE	C	C	C	C	C	0.136	III
	CHEMBL288470	[H]c1c([H])c([H])c(c([H])c1[H])-n1n(c(c(N(C([H])([H])[H])C([H])([H])[H])c1=O)C([H])([H])[H])C([H])([H])[H]	AMINOPYRINE	C	C	C	C	C	0.224667	IV
	CHEMBL4303575	[H]O[C@]1([H])[C@]([H])(O[H])[C@@]2(C([H])([H])[H])C([H])([H])C([H])([H])[C@]1([H])C2(C([H])([H])[H])C([H])([H])[H]		C	C	C	C	C	0.0613333	VIII
	CHEMBL4285883	[H]O[C@]1([H])[C@@]([H])(OC([H])([H])[H])C([H])([H])[C@]([H])(O[C@@]2([H])C([H])([H])C([H])([H])[C@@]3(C([H])([H])[H])[C@]([H])(C([H])([H])C([H])([H])[C@]4([H])[C@]3([H])C([H])([H])C([H])([H])[C@]3(C([H])([H])[H])[C@@]([H])(C5=C([H])C(=O)OC5([H])[H])[C@@]([H])(OC(=O)C([H])([H])[H])C([H])([H])[C@]43O[H])C2([H])[H])O[C@@]1([H])C([H])([H])[H]	OLEANDRIN	B	A	A	A	A	0.577333	V
	CHEMBL542414	[H]OC(=O)c1c([H])n(-c2c([H])c([H])c(F)c([H])c2[H])c2c([H])c(N3C([H])([H])C([H])([H])N(C([H])([H])[H])C([H])([H])C3([H])[H])c(F)c([H])c2c1=O	DIFLOXACIN HYDROCHLORIDE	C	C	C	C	C	0.244	I
	CHEMBL3752151	[H]N(c1c([H])c([H])c2n(c(=O)c(c([H])c2c1[H])C([H])([H])[H])C([H])([H])[H])S(=O)(=O)c1c([H])c([H])c(C#N)c([H])c1OC([H])([H])[H]		C	A	C	B	A	0.3	V
	CHEMBL1475693	[H]c1c([H])c([H])c(c([H])c1[H])-n1n(c(c(c1=O)C([H])(C([H])([H])[H])C([H])([H])[H])C([H])([H])N(C([H])([H])[H])C([H])(C([H])([H])[H])C([H])([H])c1c([H])c([H])c([H])c([H])c1[H])C([H])([H])[H]	FAMPROFAZONE	C	C	A	C	C	0.335333	IV
	CHEMBL3259907	[H]OC(=O)[C@@]([H])(OC(C([H])([H])[H])(C([H])([H])[H])C([H])([H])[H])c1c(nc2c([H])c([H])c([H])c([H])c2c1-c1c([H])c([H])c2OC([H])([H])C([H])([H])c3c([H])c([H])nc1c23)C([H])([H])[H]		C	A	A	C	A	0.419333	VII
	CHEMBL2106561	[H]OC([H])(C([H])([H])[H])C([H])([H])N(c1nnc(N([H])N([H])C(=O)OC([H])([H])C([H])([H])[H])c([H])c1[H])C([H])([H])C([H])([H])[H]	CADRALAZINE	C	C	C	C	C	0.221333	VIII
	CHEMBL2013230	[H]\C(=C(\C([H])([H])[H])C([H])([H])N(C(=O)c1c([H])c(OC([H])([H])[H])c(OC([H])([H])[H])c(OC([H])([H])[H])c1[H])C([H])([H])C([H])([H])C1([H])N(C([H])([H])[H])C([H])([H])C([H])([H])C1([H])[H])c1c([H])c([H])c([H])c([H])c1F		C	B	A	A	A	0.4	X
	CHEMBL250270	[H]N1C(=C(C(=O)OC([H])([H])[H])C([H])(C(C(=O)OC(C([H])([H])[H])(C([H])([H])[H])C([H])([H])N(C([H])([H])[H])C([H])([H])C([H])([H])C([H])(c2c([H])c([H])c([H])c([H])c2[H])c2c([H])c([H])c([H])c([H])c2[H])=C1C([H])([H])[H])c1c([H])c([H])c([H])c(c1[H])[N+]([O-])=O)C([H])([H])[H]	LERCANIDIPINE	C	A	A	A	A	0.496667	IX
	CHEMBL1201016	[H]N([H])c1nc(c([H])s1)C(=N\OC([H])([H])[H])\C(=O)N([H])[C@]1([H])C(=O)N2C(C(=O)OC([H])(OC(=O)OC([H])(C([H])([H])[H])C([H])([H])[H])C([H])([H])[H])=C(C([H])([H])OC([H])([H])[H])C([H])([H])S[C@]12[H]	CEFPODOXIME PROXETIL	C	C	C	C	C	0.191333	VI
	CHEMBL929	[H]N(c1c([H])c([H])c([H])nc1N1C([H])([H])C([H])([H])N(C(=O)c2c([H])c3c([H])c(N([H])S(=O)(=O)C([H])([H])[H])c([H])c([H])c3n2[H])C([H])([H])C1([H])[H])C([H])(C([H])([H])[H])C([H])([H])[H]	DELAVIRDINE MESYLATE	C	A	A	C	A	0.412	X
	CHEMBL1723	[H]N([H])c1nc(nc2c([H])c(OC([H])([H])[H])c(OC([H])([H])[H])c([H])c12)N(C([H])([H])[H])C([H])([H])C([H])([H])C([H])([H])N([H])C(=O)C1([H])OC([H])([H])C([H])([H])C1([H])[H]	ALFUZOSIN HYDROCHLORIDE	C	A	C	A	A	0.332667	VII
	CHEMBL28218	[H]OC1(c2c([H])c([H])c(Br)c([H])c2[H])C([H])([H])C([H])([H])N(C([H])([H])C([H])([H])C([H])([H])C(=O)c2c([H])c([H])c(F)c([H])c2[H])C([H])([H])C1([H])[H]	BROMPERIDOL	C	A	C	A	A	0.459333	III
	CHEMBL1256832	[H]Oc1c([H])c2c(c([H])c1O[H])[C@@]1([H])c3c([H])c([H])c([H])c([H])c3C([H])([H])N([H])[C@]1([H])C([H])([H])C2([H])[H]	DIHYDREXIDINE HYDROCHLORIDE	C	C	C	C	C	0.264667	II
	CHEMBL285742	[H]N([H])C(=O)C([H])([H])N1C(=O)[C@]([H])(N([H])C(=O)[C@@]2([H])N([H])C([H])([H])C([H])([H])C2([H])[H])C([H])([H])C1([H])[H]		C	C	C	C	C	0.131333	VIII
	CHEMBL380216	[H]N=C(N([H])[H])c1c([H])c([H])c(\N=N\N([H])c2c([H])c([H])c(c([H])c2[H])C(=N[H])N([H])[H])c([H])c1[H]	DIMINAZENE DIACETURATE	C	C	C	C	C	0.282	VII
	CHEMBL820	[H]C([H])([H])S(=O)(=O)OC([H])([H])C([H])([H])C([H])([H])C([H])([H])OS(=O)(=O)C([H])([H])[H]	BUSULFAN	B	C	C	B	C	0.0833333	VIII
	CHEMBL3392645	[H]OC(C(=O)N([H])c1c([H])c([H])c(c([H])c1Cl)S(=O)(=O)c1c([H])c([H])c(c([H])c1[H])C(=O)N(C([H])([H])[H])C([H])([H])[H])(C([H])([H])[H])C(F)(F)F		A	C	C	C	C	0.253333	IX
	CHEMBL3414621	[H]N(C(=O)c1c([H])c(c([H])c(N(C([H])([H])C([H])([H])[H])C2([H])C([H])([H])C([H])([H])OC([H])([H])C2([H])[H])c1C([H])([H])[H])-c1c([H])c([H])c(c([H])c1[H])C([H])([H])N1C([H])([H])C([H])([H])OC([H])([H])C1([H])[H])C([H])([H])c1c(c([H])c(n([H])c1=O)C([H])([H])[H])C([H])([H])[H]	TAZEMETOSTAT	C	C	A	C	C	0.362	X
	CHEMBL18701	[H]N1C(=O)N([H])C([H])(C([H])([H])c2c([H])c([H])c(OC([H])([H])[H])c(OC([H])([H])C([H])([H])C([H])([H])C([H])([H])[H])c2[H])C1([H])[H]	RO-201724	C	C	C	C	C	0.148667	V
	CHEMBL1230845	[H]Oc1c([H])c([H])c(c([H])c1[H])C([H])([H])[C@]([H])(N([H])[H])C([H])([H])[H]		C	C	C	C	C	0.0613333	V
	CHEMBL4303604	[H]\C(=C(\[H])c1c(-c2c([H])c([H])c([H])c([H])c2[H])n(c2nc([H])c([H])c([H])c12)C([H])([H])[H])C(=O)N1C([H])([H])c2c([H])c(OC([H])([H])[H])c(OC([H])([H])[H])c([H])c2C([H])([H])C1([H])[H]		C	A	A	A	A	0.481333	IV
	CHEMBL3617964	[H]N(C(=O)c1c([H])c(-c2c([H])c([H])nn2C([H])([H])[H])c(n(-c2c([H])c([H])c([H])c(c2[H])C(F)(F)F)c1=O)C([H])([H])[H])C([H])([H])c1nc([H])c(c([H])c1[H])S(=O)(=O)C([H])([H])[H]	ALVELESTAT	C	A	C	C	C	0.352	IV
	CHEMBL4303403	[H]c1sc(c([H])c1[H])C(=O)c1c([H])nn2c(c([H])c([H])nc12)-c1c([H])c([H])c(F)c(c1[H])N(C(=O)C([H])([H])[H])C([H])([H])[H]		C	A	B	C	A	0.293333	I
	CHEMBL3039046	[H]OC([H])([H])[C@@]1([H])O[C@@]([H])(OC2([H])[C@@]([H])(O[H])[C@]([H])(N([H])[H])C([H])([H])[C@]([H])(N([H])[H])[C@@]2([H])O[C@@]2([H])O[C@]([H])(C([H])([H])N([H])[H])[C@@]([H])(O[H])[C@]([H])(O[H])[C@@]2([H])N([H])[H])[C@]([H])(O[H])[C@]1([H])O[H]		C	C	B	B	B	0.0893333	VIII
	CHEMBL1086484	[H]N(c1c([H])c([H])c(-c2c([H])c([H])c3n(nc([H])c3c2[H])-c2c([H])c([H])c(F)c([H])c2[H])c(c1[H])C(F)(F)F)S(=O)(=O)C([H])([H])c1c([H])c([H])c([H])c([H])c1[H]		A	C	C	C	C	0.331333	IV
	CHEMBL211769	[H]Oc1c([H])c([H])c(c([H])c1[H])C1=NO[C@@]([H])(C([H])([H])C(=O)OC([H])([H])[H])C1([H])[H]		B	C	C	A	C	0.305333	VII
	CHEMBL240597	[H]OC(=O)C([H])([H])C([H])([H])[C@@]([H])(C([H])([H])[H])[C@@]1([H])C([H])([H])C([H])([H])[C@@]2([H])[C@]3([H])[C@]([H])(O[H])C([H])([H])[C@]4([H])C([H])([H])[C@]([H])(O[H])C([H])([H])C([H])([H])[C@]4(C([H])([H])[H])[C@@]3([H])C([H])([H])C([H])([H])[C@]12C([H])([H])[H]	CHENODIOL	C	C	C	C	C	0.144	VIII
	CHEMBL1453416	[H]c1nc2n(c(=O)n(c(=O)c2n1C([H])([H])C([H])(C([H])([H])[H])C([H])([H])[H])C([H])([H])[H])C([H])([H])[H]	ISBUFYLLINE	A	C	C	B	C	0.132	IV
[truncated: 1,439 more rows]

## Sheet: Table S4
	Table S4. SMILES strings of the test 2 set, the corresponding experimental and predicted activities.
[truncated: 242 more rows]

[truncated: 2 more sheets: Table S5, Table S6]
